# Supplementary material for: Determinants of Sexual Network Structure and Their Impact on Cumulative Network Measures
Source: PLoS Comput Biol. 2012 Apr 26;8(4):e1002470. doi: 10.1371/journal.pcbi.1002470 (PMC3343090; doi:10.1371/journal.pcbi.1002470)
Supplement: Dataset S1 — & S2 contain a textfile split in two parts, and together form an example of a simulated sexual network over a 100 year period. Each line in the dataset represents the life history of a single individual, and records the day they were born, how their sexual capacity developed (per year) during their lifetime, and with whom and from what day to what day they had a partnership. This sexual network was initialized with no existing partnerships, and thus needs about 60 years before it has stabilized. Linefeeds in the dataset are in linux format (LF and not CR-LF) and may need conversion on windows. (BZ2) [file pcbi.1002470.s001.bz2]

Archive with 1 entries (1 files):
- pcbi.1002470.s001
