# Supplementary material for: Determinants of Sexual Network Structure and Their Impact on Cumulative Network Measures
Source: PLoS Comput Biol. 2012 Apr 26;8(4):e1002470. doi: 10.1371/journal.pcbi.1002470 (PMC3343090; doi:10.1371/journal.pcbi.1002470)
Supplement: Dataset S2 — Dataset S1 & S2 contain a textfile split in two parts, and together form an example of a simulated sexual network over a 100 year period. Each line in the dataset represents the life history of a single individual, and records the day they were born, how their sexual capacity developed (per year) during their lifetime, and with whom and from what day to what day they had a partnership. This sexual network was initialized with no existing partnerships, and thus needs about 60 years before it has stabilized. Linefeeds in the dataset are in linux format (LF and not CR-LF) and may need conversion on windows. (BZ2) [file pcbi.1002470.s002.bz2 › pcbi.1002470.s002]

{:id 70000, :born 2770, :gender :f, :capacity [0 0 0 0 0 0 0 0 0 0 0 0 0 0 0 0 0 0 0 0 1 1 1 1 1 1 1 1 1 1 1 1 1 1 1 1 1 1 1 1 1 1 1 1 1 1 1 1 1 1 1 1 1 1 1 1 1 1 1 1 1 1 1 1 1 1 1 1 1 1 1 1 1 1 1 1 1 1 1 1 1 1 1 1 1 1 1 1 1 1 1 1 1 1 1 1 1 1 1], :relas [{:id 65585, :type :casual, :start 10076, :end 10151.0} {:id 70489, :type :steady, :start 10340, :end 13446.0} {:id 70651, :type :steady, :start 13256, :end 22755.0} {:id 74459, :type :steady, :start 22220, :end 23533.0} {:id 70587, :type :short, :start 23592, :end 23596.0} {:id 69291, :type :short, :start 24900, :end 24907.0} {:id 74240, :type :steady, :start 25708, :end 28681.0}]}
{:id 70001, :born 2781, :gender :f, :capacity [0 0 0 0 0 0 0 0 0 0 0 0 0 0 0 0 0 0 0 0 0 0 0 1 1 1 1 1 1 1 1 1 1 1 1 1 1 1 1 1 1 1 1 1 1 1 1 1 1 1 1 1 1 1 1 1 1 1 1 1 1 1 1 1 1 1 1 1 1 1 1 1 1 1 1 1 1 1 1 1 1 1 1 1 1 1 1 1 1 1 1 1 1 1 1 1 1 1 1], :relas [{:id 66817, :type :short, :start 11248, :end 11257.0} {:id 59734, :type :casual, :start 11260, :end 11690.0} {:id 54837, :type :casual, :start 11708, :end 11982.0} {:id 42599, :type :short, :start 11980, :end 12004.0} {:id 65550, :type :casual, :start 12004, :end 12019.0} {:id 62970, :type :steady, :start 12164, :end 16317.0} {:id 73221, :type :casual, :start 16676, :end 16920.0} {:id 74103, :type :short, :start 17984, :end 18021.0} {:id 71533, :type :casual, :start 18120, :end 18230.0} {:id 69569, :type :casual, :start 18452, :end 19012.0} {:id 73236, :type :short, :start 19520, :end 19521.0} {:id 61678, :type :casual, :start 19532, :end 19560.0} {:id 60760, :type :steady, :start 20272, :end 31177.0}]}
{:id 70002, :born 2792, :gender :f, :capacity [0 0 0 0 0 0 0 0 0 0 0 0 0 0 0 0 0 0 0 0 0 0 1 1 1 1 1 1 1 1 1 1 1 1 1 1 1 1 1 1 1 1 1 1 1 1 1 1 1 1 1 1 1 1 1 1 1 1 1 1 1 1 1 1 1 1 1 1 1 1 1 1 1 1 1 1 1 1 1 1 1 1 1 1 1 1 1 1 1 1 1 1 1 1 1 1 1 1 1], :relas [{:id 63811, :type :short, :start 10884, :end 10895.0} {:id 70232, :type :steady, :start 10944, :end 14082.0} {:id 80177, :type :casual, :start 14068, :end 14229.0} {:id 65661, :type :steady, :start 14352, :end 14555.0} {:id 72575, :type :casual, :start 15084, :end 15099.0} {:id 64706, :type :casual, :start 15152, :end 15184.0} {:id 65846, :type :casual, :start 15348, :end 15373.0} {:id 71475, :type :short, :start 15684, :end 15708.0} {:id 66822, :type :casual, :start 15832, :end 15835.0} {:id 68460, :type :casual, :start 15956, :end 16166.0} {:id 71633, :type :short, :start 16324, :end 16341.0} {:id 71583, :type :short, :start 16416, :end 16419.0} {:id 68353, :type :casual, :start 16676, :end 16700.0} {:id 66606, :type :casual, :start 16836, :end 16879.0} {:id 69264, :type :steady, :start 17240, :end 19245.0} {:id 68465, :type :casual, :start 19300, :end 19302.0} {:id 64603, :type :short, :start 19772, :end 19844.0} {:id 68742, :type :short, :start 19856, :end 19869.0} {:id 65704, :type :casual, :start 19872, :end 20087.0} {:id 66408, :type :casual, :start 20252, :end 20344.0} {:id 69676, :type :steady, :start 20396, :end 23562.0} {:id 70633, :type :casual, :start 23648, :end 24173.0} {:id 66511, :type :steady, :start 24140, :end 27897.0}]}
{:id 70003, :born 2803, :gender :f, :capacity [0 0 0 0 0 0 0 0 0 0 0 0 0 1 1 1 1 1 1 1 1 1 1 1 1 1 1 1 1 1 1 1 1 1 1 1 1 1 1 1 1 1 1 1 1 1 1 1 1 1 1 1 1 1 1 1 1 1 1 1 1 1 1 1 1 1 1 1 1 1 1 1 1 1 1 1 1 1 1 1 1 1 1 1 1 1 1 1 1 1 1 1 1 1 1 1 1 1 1], :relas [{:id 67778, :type :short, :start 8200, :end 8207.0} {:id 63466, :type :short, :start 8276, :end 8292.0} {:id 66498, :type :casual, :start 8432, :end 8639.0} {:id 67783, :type :short, :start 8624, :end 8656.0} {:id 69476, :type :short, :start 8736, :end 8738.0} {:id 64580, :type :short, :start 8772, :end 8773.0} {:id 68729, :type :short, :start 8864, :end 8865.0} {:id 67391, :type :casual, :start 8924, :end 8950.0} {:id 67790, :type :casual, :start 8984, :end 9001.0} {:id 65640, :type :steady, :start 9356, :end 16003.0} {:id 77219, :type :casual, :start 16152, :end 16208.0} {:id 69567, :type :short, :start 16284, :end 16288.0} {:id 77269, :type :short, :start 16304, :end 16307.0} {:id 70610, :type :casual, :start 16364, :end 16371.0} {:id 59905, :type :short, :start 16552, :end 16556.0} {:id 73274, :type :steady, :start 16556, :end 19635.0} {:id 79997, :type :casual, :start 19876, :end 19993.0} {:id 68568, :type :short, :start 20620, :end 20630.0} {:id 77380, :type :casual, :start 20964, :end 21010.0} {:id 75067, :type :casual, :start 21284, :end 21444.0} {:id 78060, :type :short, :start 22868, :end 22870.0} {:id 71613, :type :casual, :start 23696, :end 23714.0} {:id 70672, :type :short, :start 23772, :end 23780.0}]}
{:id 70004, :born 2814, :gender :f, :capacity [0 0 0 0 0 0 0 0 0 0 0 0 0 0 0 0 0 0 0 0 0 0 1 1 1 1 1 1 1 1 1 1 1 1 1 1 1 1 1 1 1 1 1 1 1 1 1 1 1 1 1 1 1 1 1 1 1 1 1 1 1 1 1 1 1 1 1 1 1 1 1 1 1 1 1 1 1 1 1 1 1 1 1 1 1 1 1 1 1 1 1 1 1 1 1 1 1 1 1], :relas [{:id 70649, :type :short, :start 10916, :end 10946.0} {:id 68472, :type :steady, :start 11096, :end 18190.0} {:id 63862, :type :short, :start 17712, :end 17756.0} {:id 66522, :type :short, :start 18516, :end 18532.0} {:id 67614, :type :steady, :start 18780, :end 21029.0} {:id 67610, :type :casual, :start 20976, :end 21118.0} {:id 77255, :type :steady, :start 22468, :end 23831.0}]}
{:id 70005, :born 2825, :gender :f, :capacity [0 0 0 0 0 0 0 0 0 0 0 0 0 0 1 1 1 1 1 1 1 1 1 1 1 1 1 1 1 1 1 1 1 1 1 1 1 1 1 1 1 1 1 1 1 1 1 1 1 1 1 1 1 1 1 1 1 1 1 1 1 1 1 1 1 1 1 1 1 1 1 1 1 1 1 1 1 1 1 1 1 1 1 1 1 1 1 1 1 1 1 1 1 1 1 1 1 1 1], :relas [{:id 65848, :type :casual, :start 8544, :end 9134.0} {:id 70651, :type :casual, :start 9272, :end 9535.0} {:id 69613, :type :casual, :start 9580, :end 9654.0} {:id 66822, :type :short, :start 9712, :end 9713.0} {:id 67542, :type :steady, :start 9748, :end 38068.0}]}
{:id 70006, :born 2836, :gender :f, :capacity [0 0 0 0 0 0 0 0 0 0 0 0 0 1 1 1 1 1 1 1 1 1 1 1 1 1 1 1 1 1 1 1 1 1 1 1 1 1 1 1 1 1 1 1 1 1 1 1 1 1 1 1 1 1 1 1 1 1 1 1 1 1 1 1 1 1 1 1 1 1 1 1 1 1 1 1 1 1 1 1 1 1 1 1 1 1 1 1 1 1 1 1 1 1 1 1 1 1 1], :relas [{:id 66819, :type :casual, :start 7972, :end 8060.0} {:id 64751, :type :steady, :start 8280, :end 9504.0} {:id 66800, :type :short, :start 9804, :end 9823.0} {:id 63926, :type :casual, :start 9880, :end 10054.0} {:id 65836, :type :casual, :start 10080, :end 10271.0} {:id 65415, :type :short, :start 10416, :end 10425.0} {:id 67658, :type :short, :start 10568, :end 10576.0} {:id 64716, :type :casual, :start 10636, :end 10763.0} {:id 72335, :type :casual, :start 10768, :end 11156.0} {:id 62967, :type :short, :start 11220, :end 11242.0} {:id 67582, :type :short, :start 11316, :end 11329.0} {:id 65842, :type :short, :start 11352, :end 11356.0} {:id 64706, :type :short, :start 11516, :end 11519.0} {:id 67408, :type :short, :start 11596, :end 11606.0} {:id 54977, :type :casual, :start 11648, :end 11657.0} {:id 72272, :type :casual, :start 11884, :end 11947.0} {:id 61709, :type :short, :start 11960, :end 11997.0} {:id 55841, :type :casual, :start 12008, :end 12046.0} {:id 65692, :type :casual, :start 12252, :end 12393.0} {:id 65843, :type :short, :start 12432, :end 12467.0} {:id 70659, :type :casual, :start 12480, :end 12529.0} {:id 63935, :type :casual, :start 12628, :end 12931.0} {:id 68362, :type :casual, :start 12916, :end 13031.0} {:id 68702, :type :steady, :start 13248, :end 16989.0} {:id 74359, :type :short, :start 16716, :end 16730.0} {:id 67500, :type :short, :start 16940, :end 16965.0} {:id 74300, :type :casual, :start 17052, :end 17068.0} {:id 74146, :type :steady, :start 17092, :end 20717.0} {:id 74104, :type :steady, :start 20528, :end 22311.0} {:id 68744, :type :short, :start 22216, :end 22229.0} {:id 63603, :type :short, :start 22576, :end 22598.0} {:id 60051, :type :casual, :start 22724, :end 22799.0} {:id 66759, :type :short, :start 23028, :end 23030.0} {:id 68649, :type :casual, :start 24228, :end 24255.0} {:id 65745, :type :steady, :start 24892, :end 29160.0}]}
{:id 70007, :born 2847, :gender :f, :capacity [0 0 0 0 0 0 0 0 0 0 0 0 0 0 0 0 1 1 1 1 1 1 1 1 1 1 1 1 1 1 1 1 1 1 1 1 1 1 1 1 1 1 1 1 1 1 1 1 1 1 1 1 1 1 1 1 1 1 1 1 1 1 1 1 1 1 1 1 1 1 1 1 1 1 1 1 1 1 1 1 1 1 1 1 1 1 1 1 1 1 1 1 1 1 1 1 1 1 1], :relas [{:id 69294, :type :steady, :start 8692, :end 12694.0} {:id 65740, :type :casual, :start 12448, :end 12505.0} {:id 69425, :type :steady, :start 12512, :end 27978.0}]}
{:id 70008, :born 2858, :gender :f, :capacity [0 0 0 0 0 0 0 0 0 0 0 0 0 0 0 0 1 1 1 1 1 1 1 1 1 1 1 1 1 1 1 1 1 1 1 1 1 1 1 1 1 1 1 1 1 1 1 1 1 1 1 1 1 1 1 1 1 1 1 1 1 1 1 1 1 1 1 1 1 1 1 1 1 1 1 1 1 1 1 1 1 1 1 1 1 1 1 1 1 1 1 1 1 1 1 1 1 1 1], :relas [{:id 66798, :type :short, :start 8860, :end 8872.0} {:id 69590, :type :short, :start 8972, :end 8973.0} {:id 66500, :type :steady, :start 9040, :end 21785.0} {:id 70260, :type :casual, :start 21048, :end 21575.0} {:id 72573, :type :short, :start 22064, :end 22073.0} {:id 68329, :type :steady, :start 22144, :end 25665.0} {:id 69696, :type :steady, :start 26432, :end 32337.0}]}
{:id 70009, :born 2869, :gender :f, :capacity [0 0 0 0 0 0 0 0 0 0 0 0 0 0 0 0 0 0 1 1 1 1 1 1 1 1 1 1 1 1 1 1 1 1 1 1 1 1 1 1 1 1 1 1 1 1 1 1 1 1 1 1 1 1 1 1 1 1 1 1 1 1 1 1 1 1 1 1 1 1 1 1 1 1 1 1 1 1 1 1 1 1 1 1 1 1 1 1 1 1 1 1 1 1 1 1 1 1 1], :relas [{:id 66798, :type :short, :start 9444, :end 9457.0} {:id 63914, :type :steady, :start 9556, :end 13104.0} {:id 66806, :type :short, :start 12932, :end 12954.0} {:id 71607, :type :casual, :start 13220, :end 13305.0} {:id 70659, :type :short, :start 13300, :end 13302.0} {:id 63912, :type :casual, :start 13316, :end 13444.0} {:id 61903, :type :short, :start 13448, :end 13451.0} {:id 64884, :type :short, :start 13540, :end 13572.0} {:id 74504, :type :short, :start 13732, :end 13750.0} {:id 64841, :type :short, :start 13792, :end 13796.0} {:id 68640, :type :casual, :start 13812, :end 14109.0} {:id 75478, :type :short, :start 14100, :end 14161.0} {:id 70656, :type :short, :start 14172, :end 14188.0} {:id 72353, :type :steady, :start 14316, :end 16695.0} {:id 69646, :type :steady, :start 16564, :end 16975.0} {:id 70318, :type :short, :start 17064, :end 17066.0} {:id 63791, :type :casual, :start 17120, :end 17441.0} {:id 66354, :type :casual, :start 18428, :end 18439.0} {:id 77076, :type :casual, :start 18856, :end 18880.0} {:id 63827, :type :casual, :start 18944, :end 19021.0} {:id 78112, :type :short, :start 19540, :end 19547.0} {:id 69504, :type :short, :start 19640, :end 19651.0} {:id 66788, :type :short, :start 19860, :end 19870.0} {:id 63482, :type :casual, :start 19936, :end 20033.0} {:id 65399, :type :casual, :start 20104, :end 20699.0} {:id 72376, :type :casual, :start 20860, :end 20894.0} {:id 70367, :type :short, :start 21264, :end 21267.0} {:id 67316, :type :short, :start 21724, :end 21739.0} {:id 61903, :type :steady, :start 21792, :end 23584.0} {:id 72573, :type :short, :start 23884, :end 23897.0} {:id 64440, :type :steady, :start 24300, :end 31670.0}]}
{:id 70010, :born 2880, :gender :f, :capacity [0 0 0 0 0 0 0 0 0 0 0 0 0 0 0 0 0 0 0 0 1 1 1 1 1 1 1 1 1 1 1 1 1 1 1 1 1 1 1 1 1 1 1 1 1 1 1 1 1 1 1 1 1 1 1 1 1 1 1 1 1 1 1 1 1 1 1 1 1 1 1 1 1 1 1 1 1 1 1 1 1 1 1 1 1 1 1 1 1 1 1 1 1 1 1 1 1 1 1], :relas [{:id 67770, :type :casual, :start 10324, :end 10481.0} {:id 70422, :type :steady, :start 10488, :end 35180.0}]}
{:id 70011, :born 2891, :gender :f, :capacity [0 0 0 0 0 0 0 0 0 0 0 0 0 0 0 0 0 0 0 0 0 0 0 0 0 0 1 1 1 1 1 1 1 1 1 1 1 1 1 1 1 1 1 1 1 1 1 1 1 1 1 1 1 1 1 1 1 1 1 1 1 1 1 1 1 1 1 1 1 1 1 1 1 1 1 1 1 1 1 1 1 1 1 1 1 1 1 1 1 1 1 1 1 1 1 1 1 1 1], :relas [{:id 67456, :type :casual, :start 12396, :end 12445.0} {:id 69693, :type :casual, :start 12528, :end 12554.0} {:id 65736, :type :short, :start 12664, :end 12730.0} {:id 67372, :type :casual, :start 12728, :end 12806.0} {:id 62967, :type :casual, :start 12852, :end 12868.0} {:id 68731, :type :short, :start 13128, :end 13131.0} {:id 58827, :type :casual, :start 13216, :end 13308.0} {:id 68736, :type :casual, :start 13356, :end 13362.0} {:id 68365, :type :casual, :start 13364, :end 13543.0} {:id 70655, :type :short, :start 13536, :end 13540.0} {:id 62585, :type :short, :start 14008, :end 14011.0} {:id 75261, :type :short, :start 14052, :end 14059.0} {:id 64504, :type :short, :start 14400, :end 14410.0} {:id 67774, :type :casual, :start 14640, :end 14803.0} {:id 65846, :type :short, :start 15572, :end 15574.0} {:id 79131, :type :steady, :start 16600, :end 19475.0} {:id 75252, :type :casual, :start 19404, :end 19445.0} {:id 72292, :type :short, :start 19648, :end 19659.0} {:id 67421, :type :steady, :start 19932, :end 28455.0}]}
{:id 70012, :born 2902, :gender :f, :capacity [0 0 0 0 0 0 0 0 0 0 0 0 0 0 0 1 1 1 1 1 1 1 1 1 1 1 1 1 1 1 1 1 1 1 1 1 1 1 1 1 1 1 1 1 1 1 1 1 1 1 1 1 1 1 1 1 1 1 1 1 1 1 1 1 1 1 1 1 1 1 1 1 1 1 1 1 1 1 1 1 1 1 1 1 1 1 1 1 1 1 1 1 1 1 1 1 1 1 1], :relas [{:id 67778, :type :casual, :start 8640, :end 9154.0} {:id 70359, :type :short, :start 9160, :end 9168.0} {:id 70343, :type :short, :start 9448, :end 9449.0} {:id 64902, :type :short, :start 9564, :end 9592.0} {:id 63465, :type :casual, :start 9652, :end 9674.0} {:id 62963, :type :casual, :start 9740, :end 9800.0} {:id 62967, :type :short, :start 9904, :end 9928.0} {:id 62529, :type :casual, :start 10192, :end 10249.0} {:id 66430, :type :steady, :start 10404, :end 29178.0}]}
{:id 70013, :born 2913, :gender :f, :capacity [0 0 0 0 0 0 0 0 0 0 0 0 0 0 1 1 1 1 1 1 1 1 1 1 1 1 1 1 1 1 1 1 1 1 1 1 1 1 1 1 1 1 1 1 1 1 1 1 1 1 1 1 1 1 1 1 1 1 1 1 1 1 1 1 1 1 1 1 1 1 1 1 1 1 1 1 1 1 1 1 1 1 1 1 1 1 1 1 1 1 1 1 1 1 1 1 1 1 1], :relas [{:id 64627, :type :steady, :start 8028, :end 8797.0} {:id 66605, :type :steady, :start 8784, :end 17481.0} {:id 65843, :type :casual, :start 17900, :end 18490.0} {:id 83089, :type :steady, :start 18456, :end 18636.0} {:id 72227, :type :steady, :start 18840, :end 21498.0} {:id 70385, :type :casual, :start 21308, :end 21606.0} {:id 69457, :type :casual, :start 21688, :end 21833.0} {:id 75230, :type :casual, :start 22104, :end 22157.0} {:id 72296, :type :steady, :start 22984, :end 25252.0}]}
{:id 70014, :born 2559, :gender :f, :capacity [0 0 0 0 0 0 0 0 0 0 0 0 0 0 0 0 0 1 1 1 1 1 1 1 1 1 1 1 1 1 1 1 1 1 1 1 1 1 1 1 1 1 1 1 1 1 1 1 1 1 1 1 1 1 1 1 1 1 1 1 1 1 1 1 1 1 1 1 1 1 1 1 1 1 1 1 1 1 1 1 1 1 1 1 1 1 1 1 1 1 1 1 1 1 1 1 1 1 1], :relas [{:id 64886, :type :casual, :start 8832, :end 8981.0} {:id 68314, :type :short, :start 9088, :end 9090.0} {:id 63473, :type :short, :start 9244, :end 9260.0} {:id 62956, :type :short, :start 9296, :end 9297.0} {:id 63760, :type :short, :start 9392, :end 9405.0} {:id 63935, :type :casual, :start 9444, :end 9735.0} {:id 66820, :type :short, :start 9764, :end 9766.0} {:id 64898, :type :casual, :start 9860, :end 9981.0} {:id 60980, :type :steady, :start 10052, :end 14410.0} {:id 72573, :type :casual, :start 14144, :end 14217.0} {:id 65431, :type :short, :start 14500, :end 14521.0} {:id 70428, :type :casual, :start 14532, :end 14550.0} {:id 73561, :type :short, :start 14772, :end 14774.0} {:id 66373, :type :short, :start 15164, :end 15190.0} {:id 68314, :type :short, :start 15524, :end 15525.0} {:id 69250, :type :casual, :start 15692, :end 15764.0} {:id 67400, :type :casual, :start 15844, :end 15940.0} {:id 82822, :type :casual, :start 15948, :end 16043.0} {:id 63562, :type :steady, :start 16116, :end 26720.0} {:id 68306, :type :short, :start 26048, :end 26069.0}]}
{:id 70015, :born 2570, :gender :f, :capacity [0 0 0 0 0 0 0 0 0 0 0 0 0 0 1 1 1 1 1 1 1 1 1 1 1 1 1 1 1 1 1 1 1 1 1 1 1 1 1 1 1 1 1 1 1 1 1 1 1 1 1 1 1 1 1 1 1 1 1 1 1 1 1 1 1 1 1 1 1 1 1 1 1 1 1 1 1 1 1 1 1 1 1 1 1 1 1 1 1 1 1 1 1 1 1 1 1 1 1], :relas [{:id 68402, :type :short, :start 7956, :end 7958.0} {:id 67783, :type :short, :start 8024, :end 8054.0} {:id 64852, :type :short, :start 8052, :end 8061.0} {:id 63538, :type :steady, :start 8072, :end 11882.0} {:id 63827, :type :casual, :start 11664, :end 11742.0} {:id 73352, :type :casual, :start 11788, :end 12061.0} {:id 67562, :type :short, :start 12056, :end 12065.0} {:id 64544, :type :casual, :start 12292, :end 12317.0} {:id 67778, :type :casual, :start 12624, :end 12648.0} {:id 70637, :type :steady, :start 12656, :end 13106.0} {:id 77320, :type :casual, :start 13172, :end 13232.0} {:id 67662, :type :short, :start 13324, :end 13327.0} {:id 57902, :type :steady, :start 13368, :end 15191.0} {:id 65846, :type :casual, :start 15188, :end 15217.0} {:id 66388, :type :short, :start 15280, :end 15290.0} {:id 60906, :type :casual, :start 15548, :end 16123.0} {:id 70207, :type :steady, :start 16088, :end 21439.0} {:id 68515, :type :casual, :start 21452, :end 22199.0} {:id 69498, :type :steady, :start 22200, :end 25419.0}]}
{:id 70016, :born 2581, :gender :f, :capacity [0 0 0 0 0 0 0 0 0 0 0 0 0 0 0 1 1 1 1 1 1 1 1 1 1 1 1 1 1 1 1 1 1 1 1 1 1 1 1 1 1 1 1 1 1 1 1 1 1 1 1 1 1 1 1 1 1 1 1 1 1 1 1 1 1 1 1 1 1 1 1 1 1 1 1 1 1 1 1 1 1 1 1 1 1 1 1 1 1 1 1 1 1 1 1 1 1 1 1], :relas [{:id 66803, :type :casual, :start 8064, :end 8352.0} {:id 68623, :type :short, :start 8364, :end 8368.0} {:id 70408, :type :steady, :start 8368, :end 15670.0} {:id 55074, :type :short, :start 15160, :end 15161.0} {:id 66609, :type :casual, :start 15228, :end 15248.0} {:id 65853, :type :steady, :start 15260, :end 16303.0} {:id 76992, :type :short, :start 16412, :end 16439.0} {:id 68698, :type :steady, :start 16524, :end 19223.0} {:id 78353, :type :short, :start 19072, :end 19078.0} {:id 68744, :type :short, :start 19196, :end 19215.0} {:id 66798, :type :short, :start 20060, :end 20073.0} {:id 67481, :type :short, :start 20124, :end 20131.0} {:id 71449, :type :casual, :start 20160, :end 20296.0} {:id 56927, :type :short, :start 20724, :end 20838.0} {:id 60910, :type :short, :start 21632, :end 21634.0} {:id 65388, :type :short, :start 21704, :end 21725.0} {:id 68742, :type :short, :start 21752, :end 21754.0} {:id 67548, :type :steady, :start 22128, :end 40522.0}]}
{:id 70017, :born 2592, :gender :f, :capacity [0 0 0 0 0 0 0 0 0 0 0 0 0 0 0 0 1 1 1 1 1 1 1 1 1 1 1 1 1 1 1 1 1 1 1 1 1 1 1 1 1 1 1 1 1 1 1 1 1 1 1 1 1 1 1 1 1 1 1 1 1 1 1 1 1 1 1 1 1 1 1 1 1 1 1 1 1 1 1 1 1 1 1 1 1 1 1 1 1 1 1 1 1 1 1 1 1 1 1], :relas [{:id 66798, :type :short, :start 8888, :end 8899.0} {:id 66808, :type :casual, :start 8904, :end 9144.0} {:id 65864, :type :short, :start 9172, :end 9174.0} {:id 68638, :type :short, :start 9244, :end 9257.0} {:id 68549, :type :steady, :start 9368, :end 20034.0} {:id 61555, :type :casual, :start 19268, :end 19334.0} {:id 69245, :type :short, :start 19476, :end 19478.0} {:id 62839, :type :steady, :start 21300, :end 26273.0}]}
{:id 70018, :born 2603, :gender :f, :capacity [0 0 0 0 0 0 0 0 0 0 0 0 0 0 0 0 0 0 0 0 0 0 0 0 0 1 1 1 1 1 1 1 1 1 1 1 1 1 1 1 1 1 1 1 1 1 1 1 1 1 1 1 1 1 1 1 1 1 1 1 1 1 1 1 1 1 1 1 1 1 1 1 1 1 1 1 1 1 1 1 1 1 1 1 1 1 1 1 1 1 1 1 1 1 1 1 1 1 1], :relas [{:id 70655, :type :casual, :start 11776, :end 12005.0} {:id 65865, :type :short, :start 11988, :end 12001.0} {:id 57196, :type :steady, :start 12152, :end 14633.0} {:id 65454, :type :steady, :start 14496, :end 15430.0} {:id 67328, :type :steady, :start 15520, :end 18595.0} {:id 70506, :type :short, :start 19020, :end 19032.0} {:id 70341, :type :short, :start 19068, :end 19132.0} {:id 60592, :type :short, :start 19496, :end 19499.0} {:id 71361, :type :short, :start 19620, :end 19631.0} {:id 68395, :type :casual, :start 19748, :end 19749.0} {:id 67464, :type :casual, :start 19836, :end 20045.0} {:id 76939, :type :steady, :start 20468, :end 28608.0}]}
{:id 70019, :born 2614, :gender :f, :capacity [0 0 0 0 0 0 0 0 0 0 0 0 0 0 1 1 1 1 1 1 1 1 1 1 1 1 1 1 1 1 1 1 1 1 1 1 1 1 1 1 1 1 1 1 1 1 1 1 1 1 1 1 1 1 1 1 1 1 1 1 1 1 1 1 1 1 1 1 1 1 1 1 1 1 1 1 1 1 1 1 1 1 1 1 1 1 1 1 1 1 1 1 1 1 1 1 1 1 1], :relas [{:id 69491, :type :casual, :start 8612, :end 8980.0} {:id 66635, :type :short, :start 9036, :end 9051.0} {:id 67760, :type :casual, :start 9100, :end 9618.0} {:id 65803, :type :short, :start 9628, :end 9633.0} {:id 66805, :type :short, :start 9636, :end 9640.0} {:id 58161, :type :short, :start 9692, :end 9695.0} {:id 68594, :type :short, :start 9712, :end 9729.0} {:id 65846, :type :casual, :start 9892, :end 10076.0} {:id 62970, :type :steady, :start 10140, :end 10852.0} {:id 69692, :type :steady, :start 10804, :end 14171.0} {:id 68738, :type :short, :start 13928, :end 13933.0} {:id 74217, :type :steady, :start 14000, :end 25576.0} {:id 69664, :type :steady, :start 26020, :end 35697.0}]}
{:id 70020, :born 2625, :gender :f, :capacity [0 0 0 0 0 0 0 0 0 0 0 0 0 1 1 1 1 1 1 1 1 1 1 1 1 1 1 1 1 1 1 1 1 1 1 1 1 1 1 1 1 1 1 1 1 1 1 1 1 1 1 1 1 1 1 1 1 1 1 1 1 1 1 1 1 1 1 1 1 1 1 1 1 1 1 1 1 1 1 1 1 1 1 1 1 1 1 1 1 1 1 1 1 1 1 1 1 1 1], :relas [{:id 68615, :type :casual, :start 7804, :end 7875.0} {:id 66592, :type :steady, :start 8292, :end 11262.0} {:id 52269, :type :short, :start 11164, :end 11165.0} {:id 69593, :type :steady, :start 11324, :end 12893.0} {:id 73114, :type :casual, :start 12864, :end 13127.0} {:id 64580, :type :steady, :start 13200, :end 16189.0} {:id 74514, :type :short, :start 16532, :end 16569.0} {:id 71289, :type :steady, :start 16800, :end 18120.0} {:id 61887, :type :casual, :start 19280, :end 19437.0} {:id 60787, :type :casual, :start 19776, :end 19860.0} {:id 66697, :type :casual, :start 19964, :end 19968.0} {:id 73538, :type :short, :start 20052, :end 20058.0} {:id 72573, :type :casual, :start 20068, :end 20097.0} {:id 73201, :type :short, :start 20704, :end 20734.0} {:id 63614, :type :steady, :start 21580, :end 21791.0} {:id 74407, :type :short, :start 22648, :end 22656.0} {:id 68275, :type :short, :start 22900, :end 22912.0} {:id 69318, :type :short, :start 25512, :end 25515.0} {:id 69485, :type :short, :start 25956, :end 25959.0} {:id 68676, :type :steady, :start 26072, :end 28329.0}]}
{:id 70021, :born 2636, :gender :f, :capacity [0 0 0 0 0 0 0 0 0 0 0 0 0 0 0 0 0 0 0 0 0 1 1 1 1 1 1 1 1 1 1 1 1 1 1 1 1 1 1 1 1 1 1 1 1 1 1 1 1 1 1 1 1 1 1 1 1 1 1 1 1 1 1 1 1 1 1 1 1 1 1 1 1 1 1 1 1 1 1 1 1 1 1 1 1 1 1 1 1 1 1 1 1 1 1 1 1 1 1], :relas [{:id 71503, :type :steady, :start 10572, :end 15862.0} {:id 69631, :type :casual, :start 15608, :end 15803.0} {:id 73558, :type :short, :start 15812, :end 15819.0} {:id 83051, :type :steady, :start 16132, :end 34856.0}]}
{:id 70022, :born 2647, :gender :f, :capacity [0 0 0 0 0 0 0 0 0 0 0 0 0 0 0 0 1 1 1 1 1 1 1 1 1 1 1 1 1 1 1 1 1 1 1 1 1 1 1 1 1 1 1 1 1 1 1 1 1 1 1 1 1 1 1 1 1 1 1 1 1 1 1 1 1 1 1 1 1 1 1 1 1 1 1 1 1 1 1 1 1 1 1 1 1 1 1 1 1 1 1 1 1 1 1 1 1 1 1], :relas [{:id 68380, :type :steady, :start 8560, :end 12524.0} {:id 66817, :type :short, :start 12280, :end 12293.0} {:id 65865, :type :short, :start 12408, :end 12437.0} {:id 69703, :type :casual, :start 12512, :end 12660.0} {:id 64878, :type :casual, :start 12700, :end 12946.0} {:id 72172, :type :casual, :start 13044, :end 13076.0} {:id 68731, :type :short, :start 13100, :end 13127.0} {:id 66382, :type :short, :start 13356, :end 13358.0} {:id 66700, :type :casual, :start 13420, :end 13646.0} {:id 74292, :type :short, :start 13640, :end 13662.0} {:id 70264, :type :steady, :start 13712, :end 15210.0} {:id 70222, :type :casual, :start 15144, :end 15277.0} {:id 61988, :type :casual, :start 15644, :end 15809.0} {:id 67568, :type :steady, :start 15836, :end 16601.0} {:id 71349, :type :casual, :start 16672, :end 16970.0} {:id 62617, :type :steady, :start 18320, :end 27944.0}]}
{:id 70023, :born 2658, :gender :f, :capacity [0 0 0 0 0 0 0 0 0 0 0 0 0 0 0 0 0 0 0 0 1 1 1 1 1 1 1 1 1 1 1 1 1 1 1 1 1 1 1 1 1 1 1 1 1 1 1 1 1 1 1 1 1 1 1 1 1 1 1 1 1 1 1 1 1 1 1 1 1 1 1 1 1 1 1 1 1 1 1 1 1 1 1 1 1 1 1 1 1 1 1 1 1 1 1 1 1 1 1], :relas [{:id 68729, :type :short, :start 10056, :end 10057.0} {:id 63901, :type :steady, :start 10176, :end 15000.0} {:id 59797, :type :casual, :start 14856, :end 14890.0} {:id 64723, :type :casual, :start 15280, :end 15306.0} {:id 64714, :type :casual, :start 15312, :end 15344.0} {:id 73434, :type :short, :start 15724, :end 15732.0} {:id 68726, :type :casual, :start 15816, :end 15909.0} {:id 65866, :type :short, :start 16008, :end 16024.0} {:id 67773, :type :steady, :start 16940, :end 17400.0} {:id 61984, :type :steady, :start 17412, :end 18375.0} {:id 78109, :type :casual, :start 18724, :end 18759.0} {:id 65843, :type :casual, :start 18864, :end 18968.0} {:id 64566, :type :short, :start 19168, :end 19170.0} {:id 62956, :type :casual, :start 19376, :end 19431.0} {:id 72155, :type :casual, :start 19560, :end 19590.0} {:id 64813, :type :steady, :start 21884, :end 26302.0}]}
{:id 70024, :born 2669, :gender :f, :capacity [0 0 0 0 0 0 0 0 0 0 0 0 0 0 0 1 1 1 1 1 1 1 1 1 1 1 1 1 1 1 1 1 1 1 1 1 1 1 1 1 1 1 1 1 1 1 1 1 1 1 1 1 1 1 1 1 1 1 1 1 1 1 1 1 1 1 1 1 1 1 1 1 1 1 1 1 1 1 1 1 1 1 1 1 1 1 1 1 1 1 1 1 1 1 1 1 1 1 1], :relas [{:id 68491, :type :short, :start 8164, :end 8179.0} {:id 68471, :type :steady, :start 8180, :end 13628.0} {:id 68632, :type :short, :start 13916, :end 13933.0} {:id 62970, :type :short, :start 13940, :end 13955.0} {:id 68380, :type :casual, :start 13968, :end 13980.0} {:id 73317, :type :short, :start 14000, :end 14003.0} {:id 55891, :type :short, :start 14368, :end 14377.0} {:id 70355, :type :short, :start 14448, :end 14450.0} {:id 64884, :type :short, :start 14652, :end 14673.0} {:id 64813, :type :short, :start 14872, :end 14885.0} {:id 78355, :type :short, :start 15036, :end 15076.0} {:id 60937, :type :casual, :start 15140, :end 15194.0} {:id 68669, :type :short, :start 16376, :end 16394.0} {:id 71389, :type :short, :start 16572, :end 16599.0} {:id 75440, :type :casual, :start 16712, :end 16723.0} {:id 67322, :type :steady, :start 17068, :end 28003.0}]}
{:id 70025, :born 2680, :gender :f, :capacity [0 0 0 0 0 0 0 0 0 0 0 0 0 0 0 0 0 0 0 1 1 1 1 1 1 1 1 1 1 1 1 1 1 1 1 1 1 1 1 1 1 1 1 1 1 1 1 1 1 1 1 1 1 1 1 1 1 1 1 1 1 1 1 1 1 1 1 1 1 1 1 1 1 1 1 1 1 1 1 1 1 1 1 1 1 1 1 1 1 1 1 1 1 1 1 1 1 1 1], :relas [{:id 68481, :type :steady, :start 9680, :end 15627.0} {:id 69630, :type :steady, :start 15472, :end 21935.0} {:id 71610, :type :short, :start 21896, :end 21907.0} {:id 61744, :type :casual, :start 22492, :end 22823.0} {:id 71344, :type :steady, :start 22876, :end 24342.0}]}
{:id 70026, :born 2691, :gender :f, :capacity [0 0 0 0 0 0 0 0 0 0 0 0 0 0 0 0 0 0 1 1 1 1 1 1 1 1 1 1 1 1 1 1 1 1 1 1 1 1 1 1 1 1 1 1 1 1 1 1 1 1 1 1 1 1 1 1 1 1 1 1 1 1 1 1 1 1 1 1 1 1 1 1 1 1 1 1 1 1 1 1 1 1 1 1 1 1 1 1 1 1 1 1 1 1 1 1 1 1 1], :relas [{:id 63919, :type :casual, :start 9368, :end 9683.0} {:id 66626, :type :short, :start 9704, :end 9748.0} {:id 71574, :type :casual, :start 9992, :end 10128.0} {:id 59125, :type :casual, :start 10128, :end 10192.0} {:id 71288, :type :casual, :start 10312, :end 10396.0} {:id 66820, :type :short, :start 10516, :end 10551.0} {:id 66361, :type :steady, :start 10568, :end 11111.0} {:id 61783, :type :steady, :start 11120, :end 16210.0} {:id 65516, :type :short, :start 15848, :end 15871.0} {:id 68309, :type :short, :start 15908, :end 15915.0} {:id 64889, :type :casual, :start 15956, :end 16401.0} {:id 73546, :type :casual, :start 16696, :end 16706.0} {:id 70586, :type :casual, :start 17052, :end 17073.0} {:id 67678, :type :casual, :start 17332, :end 17398.0} {:id 70559, :type :short, :start 18096, :end 18118.0} {:id 70512, :type :short, :start 18476, :end 18477.0} {:id 65574, :type :short, :start 18776, :end 18778.0} {:id 67376, :type :casual, :start 18948, :end 19015.0} {:id 67623, :type :casual, :start 19096, :end 19104.0} {:id 71496, :type :short, :start 19524, :end 19536.0} {:id 67359, :type :short, :start 20720, :end 20721.0} {:id 66758, :type :casual, :start 20772, :end 21265.0} {:id 68461, :type :casual, :start 21400, :end 21672.0} {:id 62618, :type :short, :start 21844, :end 21850.0} {:id 68516, :type :short, :start 21964, :end 22035.0} {:id 69380, :type :casual, :start 22716, :end 22808.0} {:id 65558, :type :casual, :start 23000, :end 23021.0} {:id 68462, :type :steady, :start 23736, :end 33635.0}]}
{:id 70027, :born 2702, :gender :f, :capacity [0 0 0 0 0 0 0 0 0 0 0 0 0 0 0 0 0 0 1 1 1 1 1 1 1 1 1 1 1 1 1 1 1 1 1 1 1 1 1 1 1 1 1 1 1 1 1 1 1 1 1 1 1 1 1 1 1 1 1 1 1 1 1 1 1 1 1 1 1 1 1 1 1 1 1 1 1 1 1 1 1 1 1 1 1 1 1 1 1 1 1 1 1 1 1 1 1 1 1], :relas [{:id 65836, :type :casual, :start 9296, :end 9318.0} {:id 67790, :type :casual, :start 9364, :end 9924.0} {:id 60095, :type :short, :start 9888, :end 9915.0} {:id 65865, :type :short, :start 9936, :end 9961.0} {:id 62967, :type :short, :start 9988, :end 9996.0} {:id 67758, :type :short, :start 10036, :end 10041.0} {:id 66565, :type :casual, :start 10100, :end 10291.0} {:id 67778, :type :short, :start 10296, :end 10310.0} {:id 62979, :type :short, :start 10332, :end 10337.0} {:id 66816, :type :short, :start 10404, :end 10426.0} {:id 71184, :type :short, :start 10500, :end 10505.0} {:id 67786, :type :steady, :start 10536, :end 21090.0} {:id 68303, :type :casual, :start 21000, :end 21232.0} {:id 70263, :type :steady, :start 22240, :end 32209.0}]}
{:id 70028, :born 2713, :gender :f, :capacity [0 0 0 0 0 0 0 0 0 0 0 0 0 0 1 1 1 1 1 1 1 1 1 1 1 1 1 1 1 1 1 1 1 1 1 1 1 1 1 1 1 1 1 1 1 1 1 1 1 1 1 1 1 1 1 1 1 1 1 1 1 1 1 1 1 1 1 1 1 1 1 1 1 1 1 1 1 1 1 1 1 1 1 1 1 1 1 1 1 1 1 1 1 1 1 1 1 1 1], :relas [{:id 66367, :type :casual, :start 7864, :end 7933.0} {:id 68536, :type :steady, :start 8048, :end 9448.0} {:id 66738, :type :steady, :start 9428, :end 9526.0} {:id 70204, :type :short, :start 9560, :end 9573.0} {:id 60918, :type :casual, :start 9808, :end 10019.0} {:id 65660, :type :casual, :start 10220, :end 10417.0} {:id 67770, :type :casual, :start 10424, :end 10663.0} {:id 64889, :type :casual, :start 10696, :end 10786.0} {:id 66800, :type :casual, :start 10804, :end 10931.0} {:id 60602, :type :short, :start 11036, :end 11037.0} {:id 61810, :type :steady, :start 11340, :end 16521.0} {:id 64637, :type :short, :start 16632, :end 16641.0} {:id 65804, :type :short, :start 16736, :end 16741.0} {:id 69683, :type :short, :start 16780, :end 16784.0} {:id 60864, :type :casual, :start 16936, :end 17080.0} {:id 72280, :type :casual, :start 17072, :end 17144.0} {:id 67590, :type :casual, :start 17164, :end 17231.0} {:id 71175, :type :steady, :start 17364, :end 27392.0}]}
{:id 70029, :born 2724, :gender :f, :capacity [0 0 0 0 0 0 0 0 0 0 0 0 0 0 0 0 1 1 1 1 1 1 1 1 1 1 1 1 1 1 1 1 1 1 1 1 1 1 1 1 1 1 1 1 1 1 1 1 1 1 1 1 1 1 1 1 1 1 1 1 1 1 1 1 1 1 1 1 1 1 1 1 1 1 1 1 1 1 1 1 1 1 1 1 1 1 1 1 1 1 1 1 1 1 1 1 1 1 1], :relas [{:id 68547, :type :short, :start 8564, :end 8565.0} {:id 67570, :type :steady, :start 8676, :end 8709.0} {:id 68392, :type :short, :start 8708, :end 8709.0} {:id 67757, :type :short, :start 8760, :end 8770.0} {:id 67749, :type :steady, :start 8784, :end 31322.0}]}
{:id 70030, :born 2735, :gender :f, :capacity [0 0 0 0 0 0 0 0 0 0 0 0 0 0 0 0 0 1 1 1 1 1 1 1 1 1 1 1 1 1 1 1 1 1 1 1 1 1 1 1 1 1 1 1 1 1 1 1 1 1 1 1 1 1 1 1 1 1 1 1 1 1 1 1 1 1 1 1 1 1 1 1 1 1 1 1 1 1 1 1 1 1 1 1 1 1 1 1 1 1 1 1 1 1 1 1 1 1 1], :relas [{:id 64638, :type :short, :start 9020, :end 9039.0} {:id 65606, :type :short, :start 9056, :end 9067.0} {:id 66821, :type :short, :start 9132, :end 9139.0} {:id 65768, :type :short, :start 9148, :end 9165.0} {:id 65838, :type :short, :start 9224, :end 9260.0} {:id 67778, :type :casual, :start 9296, :end 9350.0} {:id 63490, :type :casual, :start 9384, :end 9542.0} {:id 65864, :type :short, :start 9628, :end 9675.0} {:id 62966, :type :short, :start 9680, :end 9683.0} {:id 70301, :type :short, :start 9696, :end 9717.0} {:id 71620, :type :steady, :start 10040, :end 16485.0} {:id 57160, :type :steady, :start 16440, :end 16802.0} {:id 67499, :type :casual, :start 17128, :end 18253.0} {:id 67776, :type :short, :start 18412, :end 18421.0} {:id 69564, :type :casual, :start 18448, :end 18783.0} {:id 67554, :type :short, :start 19456, :end 19460.0} {:id 70649, :type :casual, :start 19592, :end 19781.0} {:id 68625, :type :casual, :start 19804, :end 19850.0} {:id 66456, :type :casual, :start 19964, :end 20031.0} {:id 71291, :type :short, :start 21004, :end 21015.0} {:id 68731, :type :casual, :start 21720, :end 21733.0} {:id 64600, :type :casual, :start 21960, :end 22577.0} {:id 73244, :type :casual, :start 23512, :end 23524.0} {:id 65578, :type :steady, :start 24080, :end 29145.0}]}
{:id 70031, :born 2746, :gender :f, :capacity [0 0 0 0 0 0 0 0 0 0 0 0 0 0 1 1 1 1 1 1 1 1 1 1 1 1 1 1 1 1 1 1 1 1 1 1 1 1 1 1 1 1 1 1 1 1 1 1 1 1 1 1 1 1 1 1 1 1 1 1 1 1 1 1 1 1 1 1 1 1 1 1 1 1 1 1 1 1 1 1 1 1 1 1 1 1 1 1 1 1 1 1 1 1 1 1 1 1 1], :relas [{:id 68744, :type :steady, :start 8300, :end 13908.0} {:id 58139, :type :casual, :start 13528, :end 13594.0} {:id 65795, :type :casual, :start 13636, :end 13728.0} {:id 62967, :type :short, :start 13724, :end 13728.0} {:id 52032, :type :steady, :start 13936, :end 18103.0} {:id 60959, :type :casual, :start 18572, :end 18582.0} {:id 72512, :type :short, :start 19828, :end 19838.0} {:id 66810, :type :steady, :start 20648, :end 31061.0}]}
{:id 70032, :born 2757, :gender :f, :capacity [0 0 0 0 0 0 0 0 0 0 0 0 0 0 1 1 1 1 1 1 1 1 1 1 1 1 1 1 1 1 1 1 1 1 1 1 1 1 1 1 1 1 1 1 1 1 1 1 1 1 1 1 1 1 1 1 1 1 1 1 1 1 1 1 1 1 1 1 1 1 1 1 1 1 1 1 1 1 1 1 1 1 1 1 1 1 1 1 1 1 1 1 1 1 1 1 1 1 1], :relas [{:id 67775, :type :short, :start 8580, :end 8602.0} {:id 71519, :type :steady, :start 8668, :end 21027.0} {:id 61751, :type :casual, :start 20860, :end 21370.0} {:id 66631, :type :short, :start 24032, :end 24057.0} {:id 75202, :type :casual, :start 25060, :end 25071.0} {:id 67682, :type :steady, :start 25264, :end 39495.0}]}
{:id 70033, :born 2768, :gender :f, :capacity [0 0 0 0 0 0 0 0 0 0 0 0 0 0 0 1 1 1 1 1 1 1 1 1 1 1 1 1 1 1 1 1 1 1 1 1 1 1 1 1 1 1 1 1 1 1 1 1 1 1 1 1 1 1 1 1 1 1 1 1 1 1 1 1 1 1 1 1 1 1 1 1 1 1 1 1 1 1 1 1 1 1 1 1 1 1 1 1 1 1 1 1 1 1 1 1 1 1 1], :relas [{:id 65759, :type :short, :start 8340, :end 8347.0} {:id 68725, :type :short, :start 8452, :end 8540.0} {:id 70294, :type :steady, :start 8764, :end 14263.0} {:id 68526, :type :short, :start 14304, :end 14317.0} {:id 63883, :type :short, :start 14372, :end 14391.0} {:id 64800, :type :casual, :start 14776, :end 15131.0} {:id 65489, :type :short, :start 15604, :end 15626.0} {:id 73528, :type :casual, :start 16108, :end 16178.0} {:id 70198, :type :short, :start 17036, :end 17040.0} {:id 70647, :type :short, :start 17092, :end 17093.0} {:id 78883, :type :casual, :start 17256, :end 17597.0} {:id 69564, :type :casual, :start 18356, :end 18436.0} {:id 67592, :type :casual, :start 19100, :end 19377.0} {:id 75010, :type :steady, :start 19392, :end 24747.0} {:id 67588, :type :short, :start 24472, :end 24518.0} {:id 68574, :type :casual, :start 24660, :end 24664.0} {:id 67452, :type :short, :start 25476, :end 25497.0} {:id 70651, :type :short, :start 26084, :end 26105.0} {:id 71269, :type :short, :start 26208, :end 26214.0}]}
{:id 70034, :born 2779, :gender :f, :capacity [0 0 0 0 0 0 0 0 0 0 0 0 0 0 0 0 0 1 1 1 1 1 1 1 1 1 1 1 1 1 1 1 1 1 1 1 1 1 1 1 1 1 1 1 1 1 1 1 1 1 1 1 1 1 1 1 1 1 1 1 1 1 1 1 1 1 1 1 1 1 1 1 1 1 1 1 1 1 1 1 1 1 1 1 1 1 1 1 1 1 1 1 1 1 1 1 1 1 1], :relas [{:id 64435, :type :casual, :start 9172, :end 9396.0} {:id 64839, :type :short, :start 10164, :end 10181.0} {:id 68735, :type :short, :start 10208, :end 10209.0} {:id 63479, :type :short, :start 10224, :end 10226.0} {:id 70646, :type :casual, :start 10252, :end 10303.0} {:id 64630, :type :steady, :start 10356, :end 21522.0} {:id 68412, :type :steady, :start 21960, :end 23838.0} {:id 67522, :type :short, :start 23884, :end 23918.0}]}
{:id 70035, :born 2790, :gender :f, :capacity [0 0 0 0 0 0 0 0 0 0 0 0 0 0 0 0 0 0 0 0 1 1 1 1 1 1 1 1 1 1 1 1 1 1 1 1 1 1 1 1 1 1 1 1 1 1 1 1 1 1 1 1 1 1 1 1 1 1 1 1 1 1 1 1 1 1 1 1 1 1 1 1 1 1 1 1 1 1 1 1 1 1 1 1 1 1 1 1 1 1 1 1 1 1 1 1 1 1 1], :relas [{:id 67784, :type :steady, :start 10096, :end 16592.0} {:id 66374, :type :short, :start 16512, :end 16513.0} {:id 68730, :type :casual, :start 17364, :end 17380.0} {:id 70662, :type :short, :start 17560, :end 17578.0} {:id 68487, :type :steady, :start 17624, :end 30601.0}]}
{:id 70036, :born 2801, :gender :f, :capacity [0 0 0 0 0 0 0 0 0 0 0 0 0 0 0 0 1 1 1 1 1 1 1 1 1 1 1 1 1 1 1 1 1 1 1 1 1 1 1 1 1 1 1 1 1 1 1 1 1 1 1 1 1 1 1 1 1 1 1 1 1 1 1 1 1 1 1 1 1 1 1 1 1 1 1 1 1 1 1 1 1 1 1 1 1 1 1 1 1 1 1 1 1 1 1 1 1 1 1], :relas [{:id 69703, :type :short, :start 8660, :end 8667.0} {:id 68543, :type :steady, :start 8812, :end 20634.0} {:id 68381, :type :steady, :start 19808, :end 32993.0}]}
{:id 70037, :born 2812, :gender :f, :capacity [0 0 0 0 0 0 0 0 0 0 0 0 0 0 0 0 0 0 0 0 0 0 0 0 0 0 0 0 1 1 1 1 1 1 1 1 1 1 1 1 1 1 1 1 1 1 1 1 1 1 1 1 1 1 1 1 1 1 1 1 1 1 1 1 1 1 1 1 1 1 1 1 1 1 1 1 1 1 1 1 1 1 1 1 1 1 1 1 1 1 1 1 1 1 1 1 1 1 1], :relas [{:id 69571, :type :short, :start 13060, :end 13066.0} {:id 76423, :type :steady, :start 13204, :end 16800.0} {:id 67786, :type :short, :start 16580, :end 16592.0} {:id 60768, :type :casual, :start 16756, :end 16908.0} {:id 74505, :type :casual, :start 17040, :end 17096.0} {:id 69664, :type :steady, :start 18292, :end 22570.0} {:id 61548, :type :steady, :start 22428, :end 22911.0} {:id 73230, :type :short, :start 24628, :end 24633.0}]}
{:id 70038, :born 2823, :gender :f, :capacity [0 0 0 0 0 0 0 0 0 0 0 0 0 0 0 0 0 0 0 1 1 1 1 1 1 1 1 1 1 1 1 1 1 1 1 1 1 1 1 1 1 1 1 1 1 1 1 1 1 1 1 1 1 1 1 1 1 1 1 1 1 1 1 1 1 1 1 1 1 1 1 1 1 1 1 1 1 1 1 1 1 1 1 1 1 1 1 1 1 1 1 1 1 1 1 1 1 1 1], :relas [{:id 63669, :type :short, :start 9764, :end 9774.0} {:id 65846, :type :short, :start 9808, :end 9847.0} {:id 66799, :type :casual, :start 9960, :end 9978.0} {:id 66626, :type :short, :start 10372, :end 10374.0} {:id 64784, :type :short, :start 10464, :end 10472.0} {:id 69450, :type :short, :start 10612, :end 10615.0} {:id 62511, :type :casual, :start 10640, :end 10690.0} {:id 63618, :type :steady, :start 10896, :end 16235.0} {:id 66783, :type :steady, :start 16256, :end 19128.0} {:id 68742, :type :short, :start 19344, :end 19349.0} {:id 68730, :type :casual, :start 19556, :end 19647.0} {:id 76156, :type :casual, :start 19668, :end 19705.0} {:id 71476, :type :casual, :start 19712, :end 19817.0} {:id 62821, :type :steady, :start 19852, :end 29659.0}]}
{:id 70039, :born 2834, :gender :f, :capacity [0 0 0 0 0 0 0 0 0 0 0 0 0 0 0 1 1 1 1 1 1 1 1 1 1 1 1 1 1 1 1 1 1 1 1 1 1 1 1 1 1 1 1 1 1 1 1 1 1 1 1 1 1 1 1 1 1 1 1 1 1 1 1 1 1 1 1 1 1 1 1 1 1 1 1 1 1 1 1 1 1 1 1 1 1 1 1 1 1 1 1 1 1 1 1 1 1 1 1], :relas [{:id 65595, :type :short, :start 8404, :end 8408.0} {:id 69384, :type :short, :start 8448, :end 8457.0} {:id 70488, :type :short, :start 8528, :end 8533.0} {:id 68583, :type :casual, :start 8596, :end 8797.0} {:id 62979, :type :casual, :start 8904, :end 9005.0} {:id 67635, :type :steady, :start 9008, :end 12282.0} {:id 54229, :type :short, :start 12256, :end 12290.0} {:id 63665, :type :steady, :start 12400, :end 12573.0} {:id 67621, :type :casual, :start 12564, :end 12832.0} {:id 67774, :type :casual, :start 12820, :end 12922.0} {:id 64773, :type :short, :start 13032, :end 13042.0} {:id 72598, :type :short, :start 13112, :end 13147.0} {:id 66356, :type :short, :start 13204, :end 13208.0} {:id 65841, :type :short, :start 13236, :end 13239.0} {:id 75434, :type :casual, :start 13288, :end 13302.0} {:id 63568, :type :casual, :start 13372, :end 13560.0} {:id 58155, :type :casual, :start 13628, :end 13735.0} {:id 55088, :type :short, :start 13804, :end 13834.0} {:id 69686, :type :casual, :start 13924, :end 13974.0} {:id 71488, :type :casual, :start 14236, :end 14246.0} {:id 58713, :type :short, :start 14576, :end 14598.0} {:id 68742, :type :short, :start 14940, :end 14945.0} {:id 61783, :type :steady, :start 15736, :end 25490.0} {:id 71376, :type :casual, :start 24900, :end 25116.0}]}
{:id 70040, :born 2845, :gender :f, :capacity [0 0 0 0 0 0 0 0 0 0 0 0 0 0 0 0 1 1 1 1 1 1 1 1 1 1 1 1 1 1 1 1 1 1 1 1 1 1 1 1 1 1 1 1 1 1 1 1 1 1 1 1 1 1 1 1 1 1 1 1 1 1 1 1 1 1 1 1 1 1 1 1 1 1 1 1 1 1 1 1 1 1 1 1 1 1 1 1 1 1 1 1 1 1 1 1 1 1 1], :relas [{:id 66816, :type :casual, :start 9052, :end 9224.0} {:id 63929, :type :short, :start 9216, :end 9221.0} {:id 66800, :type :short, :start 9264, :end 9268.0} {:id 65859, :type :short, :start 9724, :end 9727.0} {:id 66646, :type :steady, :start 9784, :end 18410.0} {:id 67728, :type :short, :start 18624, :end 18629.0} {:id 69696, :type :casual, :start 18632, :end 18639.0} {:id 80262, :type :short, :start 19220, :end 19232.0} {:id 77255, :type :short, :start 19424, :end 19434.0} {:id 70341, :type :steady, :start 19536, :end 22018.0} {:id 69258, :type :casual, :start 22300, :end 22368.0} {:id 65564, :type :short, :start 23184, :end 23211.0} {:id 72568, :type :short, :start 24148, :end 24159.0} {:id 70656, :type :steady, :start 24168, :end 26361.0} {:id 75029, :type :casual, :start 26564, :end 26584.0}]}
{:id 70041, :born 2856, :gender :f, :capacity [0 0 0 0 0 0 0 0 0 0 0 0 0 0 0 0 0 0 0 0 0 1 1 1 1 1 1 1 1 1 1 1 1 1 1 1 1 1 1 1 1 1 1 1 1 1 1 1 1 1 1 1 1 1 1 1 1 1 1 1 1 1 1 1 1 1 1 1 1 1 1 1 1 1 1 1 1 1 1 1 1 1 1 1 1 1 1 1 1 1 1 1 1 1 1 1 1 1 1], :relas [{:id 60654, :type :short, :start 10540, :end 10562.0} {:id 61990, :type :casual, :start 10620, :end 11040.0} {:id 62830, :type :short, :start 11140, :end 11144.0} {:id 66554, :type :steady, :start 11292, :end 20193.0} {:id 70442, :type :short, :start 19820, :end 19828.0} {:id 65595, :type :steady, :start 20772, :end 24651.0} {:id 71618, :type :casual, :start 26252, :end 26291.0}]}
{:id 70042, :born 2867, :gender :f, :capacity [0 0 0 0 0 0 0 0 0 0 0 0 0 0 0 1 1 1 1 1 1 1 1 1 1 1 1 1 1 1 1 1 1 1 1 1 1 1 1 1 1 1 1 1 1 1 1 1 1 1 1 1 1 1 1 1 1 1 1 1 1 1 1 1 1 1 1 1 1 1 1 1 1 1 1 1 1 1 1 1 1 1 1 1 1 1 1 1 1 1 1 1 1 1 1 1 1 1 1], :relas [{:id 60076, :type :casual, :start 8904, :end 8953.0} {:id 65637, :type :casual, :start 9016, :end 9034.0} {:id 71527, :type :casual, :start 9668, :end 9813.0} {:id 67395, :type :short, :start 9816, :end 9834.0} {:id 63817, :type :steady, :start 9896, :end 15232.0} {:id 64458, :type :casual, :start 15168, :end 15206.0} {:id 62979, :type :short, :start 15228, :end 15232.0} {:id 71367, :type :short, :start 15288, :end 15315.0} {:id 64772, :type :casual, :start 15484, :end 15570.0} {:id 69327, :type :steady, :start 15616, :end 15620.0} {:id 65843, :type :short, :start 15640, :end 15659.0} {:id 78347, :type :casual, :start 15688, :end 16129.0} {:id 72519, :type :short, :start 16692, :end 16716.0} {:id 70662, :type :short, :start 17884, :end 17919.0} {:id 68467, :type :short, :start 18080, :end 18092.0} {:id 70313, :type :short, :start 18844, :end 18851.0} {:id 73424, :type :steady, :start 18872, :end 20360.0} {:id 67338, :type :short, :start 20720, :end 20734.0} {:id 72573, :type :short, :start 20964, :end 20967.0} {:id 65584, :type :steady, :start 21408, :end 24353.0} {:id 67349, :type :short, :start 24180, :end 24186.0} {:id 71615, :type :steady, :start 25636, :end 53908.0}]}
{:id 70043, :born 2878, :gender :f, :capacity [0 0 0 0 0 0 0 0 0 0 0 0 0 0 0 0 0 1 1 1 1 1 1 1 1 1 1 1 1 1 1 1 1 1 1 1 1 1 1 1 1 1 1 1 1 1 1 1 1 1 1 1 1 1 1 1 1 1 1 1 1 1 1 1 1 1 1 1 1 1 1 1 1 1 1 1 1 1 1 1 1 1 1 1 1 1 1 1 1 1 1 1 1 1 1 1 1 1 1], :relas [{:id 61978, :type :steady, :start 9300, :end 27847.0}]}
{:id 70044, :born 2889, :gender :f, :capacity [0 0 0 0 0 0 0 0 0 0 0 0 0 0 0 0 0 0 0 0 0 0 0 0 0 0 0 0 0 0 0 0 1 1 1 1 1 1 1 1 1 1 1 1 1 1 1 1 1 1 1 1 1 1 1 1 1 1 1 1 1 1 1 1 1 1 1 1 1 1 1 1 1 1 1 1 1 1 1 1 1 1 1 1 1 1 1 1 1 1 1 1 1 1 1 1 1 1 1], :relas [{:id 69413, :type :steady, :start 14696, :end 18211.0} {:id 66651, :type :casual, :start 18116, :end 18186.0} {:id 61592, :type :steady, :start 18940, :end 19876.0} {:id 70300, :type :steady, :start 19972, :end 22756.0} {:id 63776, :type :casual, :start 23116, :end 23184.0} {:id 75480, :type :casual, :start 23348, :end 23351.0} {:id 69406, :type :short, :start 23788, :end 23811.0} {:id 69521, :type :casual, :start 25432, :end 25691.0}]}
{:id 70045, :born 2900, :gender :f, :capacity [0 0 0 0 0 0 0 0 0 0 0 0 0 0 0 0 0 1 1 1 1 1 1 1 1 1 1 1 1 1 1 1 1 1 1 1 1 1 1 1 1 1 1 1 1 1 1 1 1 1 1 1 1 1 1 1 1 1 1 1 1 1 1 1 1 1 1 1 1 1 1 1 1 1 1 1 1 1 1 1 1 1 1 1 1 1 1 1 1 1 1 1 1 1 1 1 1 1 1], :relas [{:id 65846, :type :casual, :start 9268, :end 9621.0} {:id 62510, :type :steady, :start 9708, :end 10754.0} {:id 64885, :type :short, :start 10900, :end 10915.0} {:id 57706, :type :short, :start 10984, :end 10988.0} {:id 66440, :type :steady, :start 11112, :end 17700.0} {:id 63854, :type :casual, :start 17312, :end 17770.0} {:id 68742, :type :casual, :start 18196, :end 18372.0} {:id 70383, :type :casual, :start 18936, :end 19234.0} {:id 71288, :type :casual, :start 20032, :end 20286.0} {:id 67750, :type :steady, :start 20572, :end 25078.0} {:id 67578, :type :casual, :start 25044, :end 25345.0} {:id 72209, :type :casual, :start 25444, :end 25579.0} {:id 74202, :type :short, :start 26160, :end 26163.0}]}
{:id 70046, :born 2911, :gender :f, :capacity [0 0 0 0 0 0 0 0 0 0 0 0 0 0 1 1 1 1 1 1 1 1 1 1 1 1 1 1 1 1 1 1 1 1 1 1 1 1 1 1 1 1 1 1 1 1 1 1 1 1 1 1 1 1 1 1 1 1 1 1 1 1 1 1 1 1 1 1 1 1 1 1 1 1 1 1 1 1 1 1 1 1 1 1 1 1 1 1 1 1 1 1 1 1 1 1 1 1 1], :relas [{:id 69372, :type :steady, :start 8144, :end 13428.0} {:id 67509, :type :steady, :start 13156, :end 16658.0} {:id 64528, :type :steady, :start 16432, :end 21554.0} {:id 71615, :type :short, :start 21516, :end 21563.0} {:id 65391, :type :short, :start 22164, :end 22172.0} {:id 69361, :type :steady, :start 22576, :end 25929.0}]}
{:id 70047, :born 2557, :gender :f, :capacity [0 0 0 0 0 0 0 0 0 0 0 0 0 0 0 0 1 1 1 1 1 1 1 1 1 1 1 1 1 1 1 1 1 1 1 1 1 1 1 1 1 1 1 1 1 1 1 1 1 1 1 1 1 1 1 1 1 1 1 1 1 1 1 1 1 1 1 1 1 1 1 1 1 1 1 1 1 1 1 1 1 1 1 1 1 1 1 1 1 1 1 1 1 1 1 1 1 1 1], :relas [{:id 67783, :type :casual, :start 8492, :end 8602.0} {:id 67699, :type :casual, :start 8624, :end 8805.0} {:id 65837, :type :casual, :start 8808, :end 8832.0} {:id 62879, :type :casual, :start 9144, :end 9575.0} {:id 64620, :type :short, :start 9592, :end 9602.0} {:id 65698, :type :casual, :start 9920, :end 9934.0} {:id 64878, :type :casual, :start 9972, :end 10216.0} {:id 65859, :type :casual, :start 10212, :end 10428.0} {:id 66572, :type :short, :start 10572, :end 10578.0} {:id 62834, :type :casual, :start 10784, :end 10987.0} {:id 73217, :type :steady, :start 11036, :end 12778.0} {:id 65843, :type :casual, :start 12924, :end 13052.0} {:id 63556, :type :short, :start 13104, :end 13141.0} {:id 68726, :type :casual, :start 13296, :end 13366.0} {:id 67716, :type :short, :start 13484, :end 13495.0} {:id 77143, :type :steady, :start 13800, :end 17965.0} {:id 69510, :type :casual, :start 17916, :end 18115.0} {:id 66544, :type :steady, :start 18124, :end 23520.0} {:id 64868, :type :steady, :start 23812, :end 33981.0}]}
{:id 70048, :born 2568, :gender :f, :capacity [0 0 0 0 0 0 0 0 0 0 0 0 0 0 1 1 1 1 1 1 1 1 1 1 1 1 1 1 1 1 1 1 1 1 1 1 1 1 1 1 1 1 1 1 1 1 1 1 1 1 1 1 1 1 1 1 1 1 1 1 1 1 1 1 1 1 1 1 1 1 1 1 1 1 1 1 1 1 1 1 1 1 1 1 1 1 1 1 1 1 1 1 1 1 1 1 1 1 1], :relas [{:id 65583, :type :casual, :start 8220, :end 8254.0} {:id 68733, :type :steady, :start 8268, :end 15912.0} {:id 75456, :type :short, :start 15412, :end 15418.0} {:id 67333, :type :short, :start 15544, :end 15546.0} {:id 80276, :type :short, :start 15776, :end 15785.0} {:id 68508, :type :short, :start 15960, :end 15976.0} {:id 67748, :type :short, :start 16072, :end 16144.0} {:id 60668, :type :casual, :start 16172, :end 16316.0} {:id 73536, :type :short, :start 16324, :end 16345.0} {:id 64848, :type :casual, :start 16380, :end 16596.0} {:id 59100, :type :short, :start 16740, :end 16748.0} {:id 63757, :type :steady, :start 16856, :end 25502.0}]}
{:id 70049, :born 2579, :gender :f, :capacity [0 0 0 0 0 0 0 0 0 0 0 0 0 0 0 0 0 0 0 0 0 0 1 1 1 1 1 1 1 1 1 1 1 1 1 1 1 1 1 1 1 1 1 1 1 1 1 1 1 1 1 1 1 1 1 1 1 1 1 1 1 1 1 1 1 1 1 1 1 1 1 1 1 1 1 1 1 1 1 1 1 1 1 1 1 1 1 1 1 1 1 1 1 1 1 1 1 1 1], :relas [{:id 58070, :type :casual, :start 10628, :end 10672.0} {:id 72574, :type :short, :start 10692, :end 10715.0} {:id 68746, :type :casual, :start 10752, :end 10898.0} {:id 69548, :type :casual, :start 10964, :end 10973.0} {:id 63724, :type :casual, :start 11212, :end 11257.0} {:id 66723, :type :casual, :start 11256, :end 11349.0} {:id 56103, :type :short, :start 11400, :end 11405.0} {:id 65842, :type :casual, :start 11412, :end 11459.0} {:id 66474, :type :casual, :start 11500, :end 11850.0} {:id 60772, :type :short, :start 11888, :end 11891.0} {:id 72152, :type :short, :start 11980, :end 11982.0} {:id 65445, :type :steady, :start 12084, :end 20127.0} {:id 64896, :type :casual, :start 21076, :end 21177.0} {:id 66817, :type :steady, :start 21604, :end 33625.0}]}
{:id 70050, :born 2590, :gender :f, :capacity [0 0 0 0 0 0 0 0 0 0 0 0 0 0 0 0 0 1 1 1 1 1 1 1 1 1 1 1 1 1 1 1 1 1 1 1 1 1 1 1 1 1 1 1 1 1 1 1 1 1 1 1 1 1 1 1 1 1 1 1 1 1 1 1 1 1 1 1 1 1 1 1 1 1 1 1 1 1 1 1 1 1 1 1 1 1 1 1 1 1 1 1 1 1 1 1 1 1 1], :relas [{:id 64437, :type :short, :start 8848, :end 8856.0} {:id 67769, :type :short, :start 8900, :end 8902.0} {:id 67789, :type :steady, :start 8964, :end 20911.0} {:id 73532, :type :short, :start 20016, :end 20035.0} {:id 83161, :type :casual, :start 20344, :end 20558.0} {:id 66408, :type :steady, :start 20548, :end 27233.0}]}
{:id 70051, :born 2601, :gender :f, :capacity [0 0 0 0 0 0 0 0 0 0 0 0 0 0 0 0 0 0 0 1 1 1 1 1 1 1 1 1 1 1 1 1 1 1 1 1 1 1 1 1 1 1 1 1 1 1 1 1 1 1 1 1 1 1 1 1 1 1 1 1 1 1 1 1 1 1 1 1 1 1 1 1 1 1 1 1 1 1 1 1 1 1 1 1 1 1 1 1 1 1 1 1 1 1 1 1 1 1 1], :relas [{:id 65694, :type :casual, :start 9700, :end 9890.0} {:id 61041, :type :casual, :start 10112, :end 10488.0} {:id 65549, :type :short, :start 10516, :end 10517.0} {:id 63552, :type :casual, :start 10572, :end 10680.0} {:id 62541, :type :short, :start 10708, :end 10709.0} {:id 71185, :type :short, :start 10768, :end 10770.0} {:id 65846, :type :short, :start 10780, :end 10817.0} {:id 66428, :type :casual, :start 10932, :end 10967.0} {:id 61897, :type :steady, :start 10980, :end 12896.0} {:id 65841, :type :casual, :start 12832, :end 13195.0} {:id 65802, :type :casual, :start 13268, :end 13505.0} {:id 71425, :type :short, :start 13688, :end 13697.0} {:id 67448, :type :steady, :start 13848, :end 23995.0} {:id 64854, :type :short, :start 23624, :end 23675.0} {:id 71369, :type :casual, :start 24012, :end 24054.0} {:id 69467, :type :steady, :start 24324, :end 32427.0}]}
{:id 70052, :born 2612, :gender :f, :capacity [0 0 0 0 0 0 0 0 0 0 0 0 0 0 0 1 1 1 1 1 1 1 1 1 1 1 1 1 1 1 1 1 1 1 1 1 1 1 1 1 1 1 1 1 1 1 1 1 1 1 1 1 1 1 1 1 1 1 1 1 1 1 1 1 1 1 1 1 1 1 1 1 1 1 1 1 1 1 1 1 1 1 1 1 1 1 1 1 1 1 1 1 1 1 1 1 1 1 1], :relas [{:id 65864, :type :short, :start 8388, :end 8410.0} {:id 66826, :type :short, :start 8648, :end 8656.0} {:id 66817, :type :short, :start 8772, :end 8783.0} {:id 63935, :type :casual, :start 8848, :end 8857.0} {:id 66819, :type :casual, :start 8888, :end 9518.0} {:id 63795, :type :steady, :start 9548, :end 18249.0} {:id 66487, :type :steady, :start 18108, :end 25756.0}]}
{:id 70053, :born 2623, :gender :f, :capacity [0 0 0 0 0 0 0 0 0 0 0 0 0 0 1 1 1 1 1 1 1 1 1 1 1 1 1 1 1 1 1 1 1 1 1 1 1 1 1 1 1 1 1 1 1 1 1 1 1 1 1 1 1 1 1 1 1 1 1 1 1 1 1 1 1 1 1 1 1 1 1 1 1 1 1 1 1 1 1 1 1 1 1 1 1 1 1 1 1 1 1 1 1 1 1 1 1 1 1], :relas [{:id 67628, :type :casual, :start 7820, :end 7857.0} {:id 69432, :type :steady, :start 7932, :end 17376.0} {:id 78328, :type :casual, :start 17340, :end 17395.0} {:id 59122, :type :casual, :start 17956, :end 17961.0} {:id 65676, :type :steady, :start 18164, :end 20676.0} {:id 62557, :type :short, :start 20888, :end 20906.0} {:id 67476, :type :steady, :start 21288, :end 31870.0}]}
{:id 70054, :born 2634, :gender :f, :capacity [0 0 0 0 0 0 0 0 0 0 0 0 0 0 0 0 0 0 1 1 1 1 1 1 1 1 1 1 1 1 1 1 1 1 1 1 1 1 1 1 1 1 1 1 1 1 1 1 1 1 1 1 1 1 1 1 1 1 1 1 1 1 1 1 1 1 1 1 1 1 1 1 1 1 1 1 1 1 1 1 1 1 1 1 1 1 1 1 1 1 1 1 1 1 1 1 1 1 1], :relas [{:id 62979, :type :short, :start 9260, :end 9285.0} {:id 65836, :type :short, :start 9324, :end 9325.0} {:id 65846, :type :short, :start 9444, :end 9448.0} {:id 65562, :type :casual, :start 9456, :end 9643.0} {:id 67453, :type :steady, :start 9824, :end 10568.0} {:id 64509, :type :steady, :start 10572, :end 22266.0} {:id 68545, :type :steady, :start 21668, :end 28865.0}]}
{:id 70055, :born 2645, :gender :f, :capacity [0 0 0 0 0 0 0 0 0 0 0 0 0 0 0 0 0 1 1 1 1 1 1 1 1 1 1 1 1 1 1 1 1 1 1 1 1 1 1 1 1 1 1 1 1 1 1 1 1 1 1 1 1 1 1 1 1 1 1 1 1 1 1 1 1 1 1 1 1 1 1 1 1 1 1 1 1 1 1 1 1 1 1 1 1 1 1 1 1 1 1 1 1 1 1 1 1 1 1], :relas [{:id 64846, :type :steady, :start 9056, :end 11470.0} {:id 65796, :type :short, :start 11300, :end 11313.0} {:id 60647, :type :steady, :start 11324, :end 22943.0} {:id 68661, :type :steady, :start 22204, :end 33397.0}]}
{:id 70056, :born 2656, :gender :f, :capacity [0 0 0 0 0 0 0 0 0 0 0 0 0 0 0 0 0 0 0 0 0 0 0 0 0 0 0 0 0 0 0 1 1 1 1 1 1 1 1 1 1 1 1 1 1 1 1 1 1 1 1 1 1 1 1 1 1 1 1 1 1 1 1 1 1 1 1 1 1 1 1 1 1 1 1 1 1 1 1 1 1 1 1 1 1 1 1 1 1 1 1 1 1 1 1 1 1 1 1], :relas [{:id 64875, :type :steady, :start 14240, :end 24730.0} {:id 66352, :type :short, :start 24124, :end 24125.0} {:id 70518, :type :short, :start 24756, :end 24771.0} {:id 73289, :type :steady, :start 25396, :end 37933.0}]}
{:id 70057, :born 2667, :gender :f, :capacity [0 0 0 0 0 0 0 0 0 0 0 0 0 0 0 0 0 0 0 0 0 0 0 0 0 0 0 1 1 1 1 1 1 1 1 1 1 1 1 1 1 1 1 1 1 1 1 1 1 1 1 1 1 1 1 1 1 1 1 1 1 1 1 1 1 1 1 1 1 1 1 1 1 1 1 1 1 1 1 1 1 1 1 1 1 1 1 1 1 1 1 1 1 1 1 1 1 1 1], :relas [{:id 65842, :type :casual, :start 13012, :end 13106.0} {:id 77390, :type :short, :start 13556, :end 13570.0} {:id 60731, :type :short, :start 13740, :end 13744.0} {:id 72390, :type :casual, :start 13824, :end 13825.0} {:id 51057, :type :steady, :start 14336, :end 24095.0}]}
{:id 70058, :born 2678, :gender :f, :capacity [0 0 0 0 0 0 0 0 0 0 0 0 0 0 0 0 1 1 1 1 1 1 1 1 1 1 1 1 1 1 1 1 1 1 1 1 1 1 1 1 1 1 1 1 1 1 1 1 1 1 1 1 1 1 1 1 1 1 1 1 1 1 1 1 1 1 1 1 1 1 1 1 1 1 1 1 1 1 1 1 1 1 1 1 1 1 1 1 1 1 1 1 1 1 1 1 1 1 1], :relas [{:id 62001, :type :short, :start 8532, :end 8537.0} {:id 68636, :type :steady, :start 8688, :end 12913.0} {:id 74517, :type :casual, :start 12684, :end 12777.0} {:id 70645, :type :short, :start 12888, :end 12974.0} {:id 66782, :type :short, :start 13112, :end 13116.0} {:id 73481, :type :short, :start 13452, :end 13472.0} {:id 68738, :type :short, :start 13764, :end 13782.0} {:id 66650, :type :short, :start 13804, :end 13807.0} {:id 76424, :type :short, :start 14048, :end 14070.0} {:id 59889, :type :short, :start 14372, :end 14410.0} {:id 70653, :type :casual, :start 14516, :end 15037.0} {:id 65738, :type :casual, :start 15060, :end 15155.0} {:id 61708, :type :steady, :start 15164, :end 19667.0} {:id 61831, :type :casual, :start 19780, :end 19946.0} {:id 77383, :type :short, :start 19984, :end 19985.0} {:id 76403, :type :casual, :start 20188, :end 20335.0} {:id 70437, :type :short, :start 20332, :end 20341.0} {:id 59783, :type :casual, :start 20392, :end 20569.0} {:id 72210, :type :casual, :start 20712, :end 20899.0} {:id 68742, :type :casual, :start 20944, :end 20958.0} {:id 68302, :type :short, :start 21136, :end 21137.0} {:id 70279, :type :steady, :start 21384, :end 28115.0}]}
{:id 70059, :born 2689, :gender :f, :capacity [0 0 0 0 0 0 0 0 0 0 0 0 0 0 0 0 0 0 0 1 1 1 1 1 1 1 1 1 1 1 1 1 1 1 1 1 1 1 1 1 1 1 1 1 1 1 1 1 1 1 1 1 1 1 1 1 1 1 1 1 1 1 1 1 1 1 1 1 1 1 1 1 1 1 1 1 1 1 1 1 1 1 1 1 1 1 1 1 1 1 1 1 1 1 1 1 1 1 1], :relas [{:id 64679, :type :short, :start 9736, :end 9737.0} {:id 65846, :type :short, :start 9796, :end 9807.0} {:id 70651, :type :short, :start 9812, :end 9841.0} {:id 69697, :type :short, :start 9848, :end 9888.0} {:id 65842, :type :short, :start 9988, :end 10019.0} {:id 70670, :type :short, :start 10248, :end 10254.0} {:id 61646, :type :casual, :start 10284, :end 10400.0} {:id 63926, :type :casual, :start 10392, :end 10393.0} {:id 70616, :type :casual, :start 10448, :end 10624.0} {:id 62912, :type :short, :start 10792, :end 10805.0} {:id 61776, :type :casual, :start 10812, :end 10830.0} {:id 71522, :type :steady, :start 10848, :end 13604.0} {:id 64810, :type :short, :start 13528, :end 13531.0} {:id 69253, :type :steady, :start 13740, :end 21000.0} {:id 65605, :type :steady, :start 20620, :end 26306.0}]}
{:id 70060, :born 2700, :gender :f, :capacity [0 0 0 0 0 0 0 0 0 0 0 0 0 0 0 0 0 0 0 0 0 0 1 1 1 1 1 1 1 1 1 1 1 1 1 1 1 1 1 1 1 1 1 1 1 1 1 1 1 1 1 1 1 1 1 1 1 1 1 1 1 1 1 1 1 1 1 1 1 1 1 1 1 1 1 1 1 1 1 1 1 1 1 1 1 1 1 1 1 1 1 1 1 1 1 1 1 1 1], :relas [{:id 70285, :type :steady, :start 11064, :end 24854.0} {:id 64835, :type :short, :start 24060, :end 24077.0} {:id 70352, :type :short, :start 24120, :end 24128.0} {:id 66558, :type :steady, :start 24300, :end 25264.0} {:id 67404, :type :steady, :start 25248, :end 26861.0}]}
{:id 70061, :born 2711, :gender :f, :capacity [0 0 0 0 0 0 0 0 0 0 0 0 0 0 0 0 0 0 0 0 0 1 1 1 1 1 1 1 1 1 1 1 1 1 1 1 1 1 1 1 1 1 1 1 1 1 1 1 1 1 1 1 1 1 1 1 1 1 1 1 1 1 1 1 1 1 1 1 1 1 1 1 1 1 1 1 1 1 1 1 1 1 1 1 1 1 1 1 1 1 1 1 1 1 1 1 1 1 1], :relas [{:id 72448, :type :steady, :start 10412, :end 11683.0} {:id 65838, :type :casual, :start 11656, :end 11679.0} {:id 69697, :type :casual, :start 11848, :end 11924.0} {:id 60677, :type :casual, :start 11980, :end 12150.0} {:id 75482, :type :casual, :start 12376, :end 12428.0} {:id 65836, :type :casual, :start 12432, :end 12565.0} {:id 72598, :type :casual, :start 12696, :end 12763.0} {:id 66672, :type :steady, :start 12796, :end 13621.0} {:id 69688, :type :short, :start 13704, :end 13705.0} {:id 68569, :type :steady, :start 13816, :end 18094.0} {:id 67499, :type :steady, :start 18916, :end 32879.0}]}
{:id 70062, :born 2722, :gender :f, :capacity [0 0 0 0 0 0 0 0 0 0 0 0 0 0 0 1 1 1 1 1 1 1 1 1 1 1 1 1 1 1 1 1 1 1 1 1 1 1 1 1 1 1 1 1 1 1 1 1 1 1 1 1 1 1 1 1 1 1 1 1 1 1 1 1 1 1 1 1 1 1 1 1 1 1 1 1 1 1 1 1 1 1 1 1 1 1 1 1 1 1 1 1 1 1 1 1 1 1 1], :relas [{:id 68733, :type :steady, :start 8224, :end 11543.0} {:id 63775, :type :steady, :start 11300, :end 11499.0} {:id 63746, :type :steady, :start 11556, :end 14709.0} {:id 64818, :type :short, :start 14524, :end 14555.0} {:id 73529, :type :short, :start 14856, :end 14858.0} {:id 61576, :type :steady, :start 15068, :end 17808.0} {:id 64893, :type :short, :start 17872, :end 17876.0} {:id 66635, :type :casual, :start 18432, :end 18632.0} {:id 70662, :type :short, :start 18936, :end 18947.0} {:id 70337, :type :casual, :start 19020, :end 19150.0} {:id 60876, :type :casual, :start 19144, :end 19359.0} {:id 65630, :type :steady, :start 20620, :end 27854.0}]}
{:id 70063, :born 2733, :gender :f, :capacity [0 0 0 0 0 0 0 0 0 0 0 0 0 0 0 0 1 1 1 1 1 1 1 1 1 1 1 1 1 1 1 1 1 1 1 1 1 1 1 1 1 1 1 1 1 1 1 1 1 1 1 1 1 1 1 1 1 1 1 1 1 1 1 1 1 1 1 1 1 1 1 1 1 1 1 1 1 1 1 1 1 1 1 1 1 1 1 1 1 1 1 1 1 1 1 1 1 1 1], :relas [{:id 67723, :type :steady, :start 8576, :end 13686.0} {:id 65454, :type :short, :start 13668, :end 13669.0} {:id 66461, :type :casual, :start 13748, :end 13896.0} {:id 60858, :type :steady, :start 14028, :end 26463.0} {:id 71514, :type :short, :start 25944, :end 25960.0}]}
{:id 70064, :born 2744, :gender :f, :capacity [0 0 0 0 0 0 0 0 0 0 0 0 0 0 0 1 1 1 1 1 1 1 1 1 1 1 1 1 1 1 1 1 1 1 1 1 1 1 1 1 1 1 1 1 1 1 1 1 1 1 1 1 1 1 1 1 1 1 1 1 1 1 1 1 1 1 1 1 1 1 1 1 1 1 1 1 1 1 1 1 1 1 1 1 1 1 1 1 1 1 1 1 1 1 1 1 1 1 1], :relas [{:id 65844, :type :steady, :start 8272, :end 16875.0} {:id 58738, :type :casual, :start 16360, :end 16368.0} {:id 70442, :type :steady, :start 16496, :end 16549.0} {:id 66801, :type :steady, :start 16956, :end 28265.0}]}
{:id 70065, :born 2755, :gender :f, :capacity [0 0 0 0 0 0 0 0 0 0 0 0 0 0 1 1 1 1 1 1 1 1 1 1 1 1 1 1 1 1 1 1 1 1 1 1 1 1 1 1 1 1 1 1 1 1 1 1 1 1 1 1 1 1 1 1 1 1 1 1 1 1 1 1 1 1 1 1 1 1 1 1 1 1 1 1 1 1 1 1 1 1 1 1 1 1 1 1 1 1 1 1 1 1 1 1 1 1 1], :relas [{:id 68347, :type :casual, :start 8236, :end 8332.0} {:id 66563, :type :short, :start 8492, :end 8493.0} {:id 65710, :type :short, :start 8836, :end 8841.0} {:id 64570, :type :steady, :start 9060, :end 12534.0} {:id 68287, :type :steady, :start 12356, :end 13633.0} {:id 65770, :type :steady, :start 13672, :end 21526.0} {:id 65673, :type :steady, :start 21236, :end 26045.0}]}
{:id 70066, :born 2766, :gender :f, :capacity [0 0 0 0 0 0 0 0 0 0 0 0 0 0 1 1 1 1 1 1 1 1 1 1 1 1 1 1 1 1 1 1 1 1 1 1 1 1 1 1 1 1 1 1 1 1 1 1 1 1 1 1 1 1 1 1 1 1 1 1 1 1 1 1 1 1 1 1 1 1 1 1 1 1 1 1 1 1 1 1 1 1 1 1 1 1 1 1 1 1 1 1 1 1 1 1 1 1 1], :relas [{:id 65498, :type :casual, :start 8084, :end 8199.0} {:id 67783, :type :short, :start 8616, :end 8618.0} {:id 68610, :type :steady, :start 8716, :end 37414.0}]}
{:id 70067, :born 2777, :gender :f, :capacity [0 0 0 0 0 0 0 0 0 0 0 0 0 0 0 0 0 0 1 1 1 1 1 1 1 1 1 1 1 1 1 1 1 1 1 1 1 1 1 1 1 1 1 1 1 1 1 1 1 1 1 1 1 1 1 1 1 1 1 1 1 1 1 1 1 1 1 1 1 1 1 1 1 1 1 1 1 1 1 1 1 1 1 1 1 1 1 1 1 1 1 1 1 1 1 1 1 1 1], :relas [{:id 66822, :type :casual, :start 9428, :end 9612.0} {:id 66588, :type :steady, :start 9616, :end 16540.0} {:id 74516, :type :short, :start 16332, :end 16336.0} {:id 73420, :type :short, :start 16456, :end 16482.0} {:id 62676, :type :steady, :start 16608, :end 23465.0} {:id 67554, :type :steady, :start 23256, :end 30792.0}]}
{:id 70068, :born 2788, :gender :f, :capacity [0 0 0 0 0 0 0 0 0 0 0 0 0 1 1 1 1 1 1 1 1 1 1 1 1 1 1 1 1 1 1 1 1 1 1 1 1 1 1 1 1 1 1 1 1 1 1 1 1 1 1 1 1 1 1 1 1 1 1 1 1 1 1 1 1 1 1 1 1 1 1 1 1 1 1 1 1 1 1 1 1 1 1 1 1 1 1 1 1 1 1 1 1 1 1 1 1 1 1], :relas [{:id 68725, :type :steady, :start 8112, :end 10767.0} {:id 61858, :type :steady, :start 10928, :end 17110.0} {:id 78131, :type :casual, :start 17032, :end 17250.0} {:id 70481, :type :short, :start 17748, :end 17753.0} {:id 69649, :type :short, :start 17764, :end 17795.0} {:id 71336, :type :steady, :start 18092, :end 29548.0}]}
{:id 70069, :born 2799, :gender :f, :capacity [0 0 0 0 0 0 0 0 0 0 0 0 0 0 0 0 0 0 1 1 1 1 1 1 1 1 1 1 1 1 1 1 1 1 1 1 1 1 1 1 1 1 1 1 1 1 1 1 1 1 1 1 1 1 1 1 1 1 1 1 1 1 1 1 1 1 1 1 1 1 1 1 1 1 1 1 1 1 1 1 1 1 1 1 1 1 1 1 1 1 1 1 1 1 1 1 1 1 1], :relas [{:id 65838, :type :short, :start 9516, :end 9527.0} {:id 66811, :type :casual, :start 9604, :end 9731.0} {:id 62537, :type :casual, :start 9748, :end 10186.0} {:id 65865, :type :casual, :start 10420, :end 10428.0} {:id 62909, :type :short, :start 10444, :end 10455.0} {:id 62972, :type :short, :start 10556, :end 10595.0} {:id 62948, :type :casual, :start 10676, :end 10923.0} {:id 65517, :type :steady, :start 11024, :end 12953.0} {:id 62829, :type :steady, :start 12904, :end 13530.0} {:id 68731, :type :casual, :start 13548, :end 13594.0} {:id 73555, :type :short, :start 13600, :end 13614.0} {:id 69554, :type :short, :start 13616, :end 13630.0} {:id 73323, :type :short, :start 13644, :end 13680.0} {:id 60684, :type :casual, :start 13756, :end 13802.0} {:id 63654, :type :casual, :start 13824, :end 13848.0} {:id 68742, :type :short, :start 13856, :end 13877.0} {:id 63900, :type :steady, :start 14368, :end 16966.0} {:id 66472, :type :casual, :start 16832, :end 17187.0} {:id 59715, :type :steady, :start 17176, :end 18101.0} {:id 69304, :type :casual, :start 18132, :end 18146.0} {:id 65499, :type :casual, :start 18152, :end 18227.0} {:id 72249, :type :short, :start 18548, :end 18562.0} {:id 69552, :type :steady, :start 18756, :end 37790.0}]}
{:id 70070, :born 2810, :gender :f, :capacity [0 0 0 0 0 0 0 0 0 0 0 0 0 0 0 0 0 0 0 0 0 0 0 0 1 1 1 1 1 1 1 1 1 1 1 1 1 1 1 1 1 1 1 1 1 1 1 1 1 1 1 1 1 1 1 1 1 1 1 1 1 1 1 1 1 1 1 1 1 1 1 1 1 1 1 1 1 1 1 1 1 1 1 1 1 1 1 1 1 1 1 1 1 1 1 1 1 1 1], :relas [{:id 63719, :type :steady, :start 11796, :end 21513.0} {:id 67667, :type :casual, :start 21180, :end 21480.0} {:id 70587, :type :short, :start 21736, :end 21739.0} {:id 69573, :type :casual, :start 22396, :end 22416.0} {:id 76335, :type :steady, :start 22520, :end 28596.0}]}
{:id 70071, :born 2821, :gender :f, :capacity [0 0 0 0 0 0 0 0 0 0 0 0 0 0 0 1 1 1 1 1 1 1 1 1 1 1 1 1 1 1 1 1 1 1 1 1 1 1 1 1 1 1 1 1 1 1 1 1 1 1 1 1 1 1 1 1 1 1 1 1 1 1 1 1 1 1 1 1 1 1 1 1 1 1 1 1 1 1 1 1 1 1 1 1 1 1 1 1 1 1 1 1 1 1 1 1 1 1 1], :relas [{:id 66823, :type :casual, :start 8672, :end 8961.0} {:id 69641, :type :steady, :start 8944, :end 45284.0}]}
{:id 70072, :born 2832, :gender :f, :capacity [0 0 0 0 0 0 0 0 0 0 0 0 0 0 0 0 0 1 1 1 1 1 1 1 1 1 1 1 1 1 1 1 1 1 1 1 1 1 1 1 1 1 1 1 1 1 1 1 1 1 1 1 1 1 1 1 1 1 1 1 1 1 1 1 1 1 1 1 1 1 1 1 1 1 1 1 1 1 1 1 1 1 1 1 1 1 1 1 1 1 1 1 1 1 1 1 1 1 1], :relas [{:id 65653, :type :steady, :start 9084, :end 33256.0}]}
{:id 70073, :born 2843, :gender :f, :capacity [0 0 0 0 0 0 0 0 0 0 0 0 0 0 0 0 0 1 1 1 1 1 1 1 1 1 1 1 1 1 1 1 1 1 1 1 1 1 1 1 1 1 1 1 1 1 1 1 1 1 1 1 1 1 1 1 1 1 1 1 1 1 1 1 1 1 1 1 1 1 1 1 1 1 1 1 1 1 1 1 1 1 1 1 1 1 1 1 1 1 1 1 1 1 1 1 1 1 1], :relas [{:id 64528, :type :casual, :start 9156, :end 9312.0} {:id 70657, :type :short, :start 9312, :end 9357.0} {:id 61052, :type :steady, :start 9488, :end 19364.0} {:id 76114, :type :casual, :start 18688, :end 18713.0} {:id 63834, :type :casual, :start 19624, :end 19651.0} {:id 62873, :type :short, :start 19900, :end 19950.0} {:id 71529, :type :casual, :start 20076, :end 20176.0} {:id 78909, :type :casual, :start 20828, :end 20912.0} {:id 71312, :type :short, :start 20952, :end 20961.0} {:id 67374, :type :short, :start 21004, :end 21009.0} {:id 75029, :type :short, :start 22676, :end 22680.0} {:id 68730, :type :casual, :start 23008, :end 23224.0} {:id 70610, :type :casual, :start 24000, :end 24007.0} {:id 69337, :type :short, :start 24756, :end 24760.0}]}
{:id 70074, :born 2854, :gender :f, :capacity [0 0 0 0 0 0 0 0 0 0 0 0 0 0 0 1 1 1 1 1 1 1 1 1 1 1 1 1 1 1 1 1 1 1 1 1 1 1 1 1 1 1 1 1 1 1 1 1 1 1 1 1 1 1 1 1 1 1 1 1 1 1 1 1 1 1 1 1 1 1 1 1 1 1 1 1 1 1 1 1 1 1 1 1 1 1 1 1 1 1 1 1 1 1 1 1 1 1 1], :relas [{:id 68732, :type :casual, :start 8368, :end 8493.0} {:id 68638, :type :casual, :start 8812, :end 8963.0} {:id 70486, :type :steady, :start 8968, :end 9661.0} {:id 62979, :type :short, :start 9812, :end 9833.0} {:id 69703, :type :short, :start 9868, :end 9877.0} {:id 64616, :type :casual, :start 9912, :end 9978.0} {:id 64806, :type :steady, :start 10032, :end 15623.0} {:id 66492, :type :short, :start 15664, :end 15692.0} {:id 73496, :type :casual, :start 15736, :end 15821.0} {:id 70552, :type :steady, :start 16020, :end 18167.0} {:id 64806, :type :steady, :start 18152, :end 18510.0} {:id 61816, :type :short, :start 18568, :end 18576.0} {:id 70260, :type :short, :start 18884, :end 18937.0} {:id 63752, :type :steady, :start 19156, :end 23757.0} {:id 73241, :type :steady, :start 24504, :end 28638.0}]}
{:id 70075, :born 2865, :gender :f, :capacity [0 0 0 0 0 0 0 0 0 0 0 0 0 0 0 1 1 1 1 1 1 1 1 1 1 1 1 1 1 1 1 1 1 1 1 1 1 1 1 1 1 1 1 1 1 1 1 1 1 1 1 1 1 1 1 1 1 1 1 1 1 1 1 1 1 1 1 1 1 1 1 1 1 1 1 1 1 1 1 1 1 1 1 1 1 1 1 1 1 1 1 1 1 1 1 1 1 1 1], :relas [{:id 67731, :type :casual, :start 8372, :end 8864.0} {:id 68693, :type :short, :start 8856, :end 8863.0} {:id 70313, :type :casual, :start 8864, :end 8908.0} {:id 66531, :type :short, :start 8948, :end 8973.0} {:id 63781, :type :steady, :start 8984, :end 19043.0} {:id 71610, :type :casual, :start 18848, :end 19201.0} {:id 67470, :type :casual, :start 19444, :end 19528.0} {:id 63548, :type :short, :start 19748, :end 19766.0} {:id 70662, :type :short, :start 20112, :end 20121.0} {:id 67632, :type :short, :start 20520, :end 20528.0} {:id 65438, :type :steady, :start 20764, :end 33362.0}]}
{:id 70076, :born 2876, :gender :f, :capacity [0 0 0 0 0 0 0 0 0 0 0 0 0 0 0 0 0 0 1 1 1 1 1 1 1 1 1 1 1 1 1 1 1 1 1 1 1 1 1 1 1 1 1 1 1 1 1 1 1 1 1 1 1 1 1 1 1 1 1 1 1 1 1 1 1 1 1 1 1 1 1 1 1 1 1 1 1 1 1 1 1 1 1 1 1 1 1 1 1 1 1 1 1 1 1 1 1 1 1], :relas [{:id 69454, :type :short, :start 9512, :end 9574.0} {:id 63935, :type :short, :start 9652, :end 9653.0} {:id 70497, :type :short, :start 9744, :end 9772.0} {:id 69697, :type :casual, :start 9936, :end 10548.0} {:id 63914, :type :short, :start 10524, :end 10527.0} {:id 63942, :type :short, :start 10528, :end 10534.0} {:id 62874, :type :short, :start 10568, :end 10592.0} {:id 70427, :type :casual, :start 10600, :end 10848.0} {:id 66571, :type :short, :start 10840, :end 10845.0} {:id 59876, :type :steady, :start 10856, :end 16372.0} {:id 63888, :type :short, :start 16436, :end 16438.0} {:id 65402, :type :casual, :start 16748, :end 16810.0} {:id 65588, :type :steady, :start 16944, :end 21006.0} {:id 60922, :type :casual, :start 20896, :end 20902.0} {:id 68424, :type :short, :start 21340, :end 21344.0} {:id 70549, :type :casual, :start 21360, :end 21530.0} {:id 66660, :type :steady, :start 21952, :end 27087.0}]}
{:id 70077, :born 2887, :gender :f, :capacity [0 0 0 0 0 0 0 0 0 0 0 0 0 1 1 1 1 1 1 1 1 1 1 1 1 1 1 1 1 1 1 1 1 1 1 1 1 1 1 1 1 1 1 1 1 1 1 1 1 1 1 1 1 1 1 1 1 1 1 1 1 1 1 1 1 1 1 1 1 1 1 1 1 1 1 1 1 1 1 1 1 1 1 1 1 1 1 1 1 1 1 1 1 1 1 1 1 1 1], :relas [{:id 68275, :type :steady, :start 7836, :end 22678.0} {:id 69470, :type :steady, :start 21832, :end 24776.0} {:id 70465, :type :casual, :start 26356, :end 26411.0}]}
{:id 70078, :born 2898, :gender :f, :capacity [0 0 0 0 0 0 0 0 0 0 0 0 0 0 0 0 0 1 1 1 1 1 1 1 1 1 1 1 1 1 1 1 1 1 1 1 1 1 1 1 1 1 1 1 1 1 1 1 1 1 1 1 1 1 1 1 1 1 1 1 1 1 1 1 1 1 1 1 1 1 1 1 1 1 1 1 1 1 1 1 1 1 1 1 1 1 1 1 1 1 1 1 1 1 1 1 1 1 1], :relas [{:id 69521, :type :steady, :start 9224, :end 17615.0} {:id 79833, :type :short, :start 16992, :end 17036.0} {:id 64889, :type :steady, :start 17048, :end 20648.0} {:id 76086, :type :short, :start 20556, :end 20559.0} {:id 67494, :type :short, :start 20668, :end 20679.0} {:id 68273, :type :steady, :start 21164, :end 22971.0} {:id 70216, :type :steady, :start 23904, :end 42986.0}]}
{:id 70079, :born 2909, :gender :f, :capacity [0 0 0 0 0 0 0 0 0 0 0 0 0 0 0 0 0 0 0 0 0 0 0 0 0 0 0 0 0 0 0 0 0 0 0 0 0 0 1 1 1 1 1 1 1 1 1 1 1 1 1 1 1 1 1 1 1 1 1 1 1 1 1 1 1 1 1 1 1 1 1 1 1 1 1 1 1 1 1 1 1 1 1 1 1 1 1 1 1 1 1 1 1 1 1 1 1 1 1], :relas [{:id 62867, :type :short, :start 17096, :end 17098.0} {:id 77137, :type :short, :start 17264, :end 17267.0} {:id 62539, :type :casual, :start 17404, :end 17496.0} {:id 71549, :type :casual, :start 17768, :end 17892.0} {:id 75462, :type :short, :start 18356, :end 18362.0} {:id 65694, :type :steady, :start 19320, :end 21565.0} {:id 72343, :type :casual, :start 21428, :end 21584.0} {:id 78352, :type :casual, :start 21724, :end 21774.0} {:id 65777, :type :short, :start 21960, :end 21987.0} {:id 78352, :type :short, :start 22364, :end 22370.0} {:id 68739, :type :short, :start 22636, :end 22645.0} {:id 69570, :type :steady, :start 22884, :end 27191.0}]}
{:id 70080, :born 2555, :gender :f, :capacity [0 0 0 0 0 0 0 0 0 0 0 0 0 0 0 0 0 1 1 1 1 1 1 1 1 1 1 1 1 1 1 1 1 1 1 1 1 1 1 1 1 1 1 1 1 1 1 1 1 1 1 1 1 1 1 1 1 1 1 1 1 1 1 1 1 1 1 1 1 1 1 1 1 1 1 1 1 1 1 1 1 1 1 1 1 1 1 1 1 1 1 1 1 1 1 1 1 1 1], :relas [{:id 66793, :type :casual, :start 8764, :end 8795.0} {:id 69703, :type :short, :start 8808, :end 8832.0} {:id 64531, :type :short, :start 8988, :end 9013.0} {:id 65858, :type :steady, :start 9040, :end 18649.0} {:id 68437, :type :casual, :start 18436, :end 18444.0} {:id 66717, :type :casual, :start 18524, :end 18756.0} {:id 70606, :type :casual, :start 18868, :end 18991.0} {:id 63850, :type :short, :start 19120, :end 19128.0} {:id 67324, :type :steady, :start 19452, :end 26622.0} {:id 69587, :type :short, :start 26136, :end 26138.0}]}
{:id 70081, :born 2566, :gender :f, :capacity [0 0 0 0 0 0 0 0 0 0 0 0 0 0 0 1 1 1 1 1 1 1 1 1 1 1 1 1 1 1 1 1 1 1 1 1 1 1 1 1 1 1 1 1 1 1 1 1 1 1 1 1 1 1 1 1 1 1 1 1 1 1 1 1 1 1 1 1 1 1 1 1 1 1 1 1 1 1 1 1 1 1 1 1 1 1 1 1 1 1 1 1 1 1 1 1 1 1 1], :relas [{:id 68401, :type :short, :start 8052, :end 8058.0} {:id 63922, :type :short, :start 8260, :end 8265.0} {:id 66821, :type :steady, :start 8316, :end 9804.0} {:id 65848, :type :casual, :start 9712, :end 9951.0} {:id 68388, :type :steady, :start 9960, :end 20400.0} {:id 62776, :type :steady, :start 19704, :end 22151.0} {:id 68600, :type :short, :start 22176, :end 22221.0} {:id 65646, :type :casual, :start 22260, :end 22714.0} {:id 66714, :type :short, :start 23308, :end 23347.0} {:id 63929, :type :short, :start 23648, :end 23649.0} {:id 69553, :type :short, :start 25052, :end 25068.0}]}
{:id 70082, :born 2577, :gender :f, :capacity [0 0 0 0 0 0 0 0 0 0 0 0 0 0 0 0 0 1 1 1 1 1 1 1 1 1 1 1 1 1 1 1 1 1 1 1 1 1 1 1 1 1 1 1 1 1 1 1 1 1 1 1 1 1 1 1 1 1 1 1 1 1 1 1 1 1 1 1 1 1 1 1 1 1 1 1 1 1 1 1 1 1 1 1 1 1 1 1 1 1 1 1 1 1 1 1 1 1 1], :relas [{:id 65706, :type :casual, :start 8864, :end 8978.0} {:id 67602, :type :casual, :start 9228, :end 9495.0} {:id 63922, :type :short, :start 9476, :end 9486.0} {:id 65821, :type :short, :start 9620, :end 9622.0} {:id 67758, :type :short, :start 9828, :end 9863.0} {:id 55819, :type :steady, :start 9892, :end 10355.0} {:id 63560, :type :steady, :start 10404, :end 11088.0} {:id 64898, :type :short, :start 11120, :end 11123.0} {:id 60632, :type :steady, :start 11416, :end 22137.0} {:id 68322, :type :casual, :start 21940, :end 22051.0} {:id 61663, :type :casual, :start 22756, :end 22757.0} {:id 69573, :type :steady, :start 23668, :end 24053.0} {:id 68698, :type :casual, :start 24716, :end 24751.0}]}
{:id 70083, :born 2588, :gender :f, :capacity [0 0 0 0 0 0 0 0 0 0 0 0 0 0 1 1 1 1 1 1 1 1 1 1 1 1 1 1 1 1 1 1 1 1 1 1 1 1 1 1 1 1 1 1 1 1 1 1 1 1 1 1 1 1 1 1 1 1 1 1 1 1 1 1 1 1 1 1 1 1 1 1 1 1 1 1 1 1 1 1 1 1 1 1 1 1 1 1 1 1 1 1 1 1 1 1 1 1 1], :relas [{:id 65850, :type :casual, :start 8016, :end 8173.0} {:id 70488, :type :short, :start 8180, :end 8186.0} {:id 66817, :type :casual, :start 8272, :end 8420.0} {:id 68701, :type :short, :start 8536, :end 8554.0} {:id 63674, :type :short, :start 8740, :end 8759.0} {:id 65759, :type :short, :start 8812, :end 8816.0} {:id 69280, :type :short, :start 8900, :end 8922.0} {:id 65836, :type :short, :start 9084, :end 9108.0} {:id 70329, :type :steady, :start 9192, :end 17007.0} {:id 73532, :type :casual, :start 16452, :end 16558.0} {:id 61715, :type :steady, :start 16656, :end 22586.0} {:id 74345, :type :short, :start 22160, :end 22162.0} {:id 68727, :type :steady, :start 22552, :end 24042.0} {:id 68540, :type :short, :start 25608, :end 25621.0}]}
{:id 70084, :born 2599, :gender :f, :capacity [0 0 0 0 0 0 0 0 0 0 0 0 0 0 0 0 0 0 0 1 1 1 1 1 1 1 1 1 1 1 1 1 1 1 1 1 1 1 1 1 1 1 1 1 1 1 1 1 1 1 1 1 1 1 1 1 1 1 1 1 1 1 1 1 1 1 1 1 1 1 1 1 1 1 1 1 1 1 1 1 1 1 1 1 1 1 1 1 1 1 1 1 1 1 1 1 1 1 1], :relas [{:id 63922, :type :short, :start 9596, :end 9610.0} {:id 68695, :type :steady, :start 9764, :end 20099.0} {:id 69311, :type :short, :start 19980, :end 19982.0} {:id 71488, :type :short, :start 20284, :end 20294.0} {:id 62795, :type :casual, :start 20304, :end 20433.0} {:id 68280, :type :casual, :start 20504, :end 20558.0} {:id 63621, :type :short, :start 20604, :end 20613.0} {:id 69457, :type :short, :start 20772, :end 20777.0} {:id 70644, :type :casual, :start 21092, :end 21103.0} {:id 67763, :type :short, :start 22200, :end 22207.0} {:id 69567, :type :casual, :start 22364, :end 22380.0} {:id 67509, :type :short, :start 23796, :end 23828.0} {:id 74414, :type :steady, :start 24948, :end 27045.0}]}
{:id 70085, :born 2610, :gender :f, :capacity [0 0 0 0 0 0 0 0 0 0 0 0 0 0 1 1 1 1 1 1 1 1 1 1 1 1 1 1 1 1 1 1 1 1 1 1 1 1 1 1 1 1 1 1 1 1 1 1 1 1 1 1 1 1 1 1 1 1 1 1 1 1 1 1 1 1 1 1 1 1 1 1 1 1 1 1 1 1 1 1 1 1 1 1 1 1 1 1 1 1 1 1 1 1 1 1 1 1 1], :relas [{:id 66592, :type :short, :start 7768, :end 7773.0} {:id 66417, :type :casual, :start 7888, :end 7894.0} {:id 62536, :type :steady, :start 8044, :end 14951.0} {:id 74179, :type :short, :start 14840, :end 14847.0} {:id 66590, :type :casual, :start 14852, :end 14887.0} {:id 77320, :type :casual, :start 15032, :end 15077.0} {:id 63738, :type :steady, :start 15184, :end 27641.0}]}
{:id 70086, :born 2621, :gender :f, :capacity [0 0 0 0 0 0 0 0 0 0 0 0 0 1 1 1 1 1 1 1 1 1 1 1 1 1 1 1 1 1 1 1 1 1 1 1 1 1 1 1 1 1 1 1 1 1 1 1 1 1 1 1 1 1 1 1 1 1 1 1 1 1 1 1 1 1 1 1 1 1 1 1 1 1 1 1 1 1 1 1 1 1 1 1 1 1 1 1 1 1 1 1 1 1 1 1 1 1 1], :relas [{:id 66436, :type :short, :start 7752, :end 7760.0} {:id 64611, :type :steady, :start 7872, :end 12393.0} {:id 74499, :type :steady, :start 12136, :end 21921.0} {:id 68280, :type :casual, :start 21208, :end 21234.0} {:id 65469, :type :casual, :start 21596, :end 21704.0} {:id 75207, :type :short, :start 22860, :end 22891.0} {:id 66710, :type :steady, :start 25232, :end 28377.0}]}
{:id 70087, :born 2632, :gender :f, :capacity [0 0 0 0 0 0 0 0 0 0 0 0 0 0 0 0 0 0 0 1 1 1 1 1 1 1 1 1 1 1 1 1 1 1 1 1 1 1 1 1 1 1 1 1 1 1 1 1 1 1 1 1 1 1 1 1 1 1 1 1 1 1 1 1 1 1 1 1 1 1 1 1 1 1 1 1 1 1 1 1 1 1 1 1 1 1 1 1 1 1 1 1 1 1 1 1 1 1 1], :relas [{:id 67769, :type :casual, :start 9604, :end 9706.0} {:id 65838, :type :short, :start 9740, :end 9770.0} {:id 66668, :type :short, :start 10032, :end 10038.0} {:id 67762, :type :casual, :start 10064, :end 10234.0} {:id 67322, :type :short, :start 10228, :end 10236.0} {:id 65846, :type :short, :start 10260, :end 10274.0} {:id 61646, :type :short, :start 10280, :end 10283.0} {:id 64823, :type :steady, :start 10448, :end 27743.0}]}
{:id 70088, :born 2643, :gender :f, :capacity [0 0 0 0 0 0 0 0 0 0 0 0 0 0 0 1 1 1 1 1 1 1 1 1 1 1 1 1 1 1 1 1 1 1 1 1 1 1 1 1 1 1 1 1 1 1 1 1 1 1 1 1 1 1 1 1 1 1 1 1 1 1 1 1 1 1 1 1 1 1 1 1 1 1 1 1 1 1 1 1 1 1 1 1 1 1 1 1 1 1 1 1 1 1 1 1 1 1 1], :relas [{:id 67535, :type :casual, :start 8280, :end 8542.0} {:id 67574, :type :short, :start 8736, :end 8744.0} {:id 61867, :type :short, :start 8788, :end 8790.0} {:id 67584, :type :steady, :start 8832, :end 16200.0} {:id 73340, :type :casual, :start 15692, :end 15704.0} {:id 76055, :type :short, :start 15768, :end 15773.0} {:id 60700, :type :short, :start 16144, :end 16148.0} {:id 69435, :type :short, :start 16596, :end 16604.0} {:id 70563, :type :short, :start 17052, :end 17058.0} {:id 59016, :type :steady, :start 17084, :end 19738.0} {:id 72155, :type :casual, :start 19852, :end 19961.0} {:id 71610, :type :short, :start 20256, :end 20282.0} {:id 67775, :type :casual, :start 20948, :end 20979.0} {:id 69435, :type :short, :start 22200, :end 22207.0} {:id 62809, :type :short, :start 22444, :end 22446.0}]}
{:id 70089, :born 2654, :gender :f, :capacity [0 0 0 0 0 0 0 0 0 0 0 0 0 0 0 0 1 1 1 1 1 1 1 1 1 1 1 1 1 1 1 1 1 1 1 1 1 1 1 1 1 1 1 1 1 1 1 1 1 1 1 1 1 1 1 1 1 1 1 1 1 1 1 1 1 1 1 1 1 1 1 1 1 1 1 1 1 1 1 1 1 1 1 1 1 1 1 1 1 1 1 1 1 1 1 1 1 1 1], :relas [{:id 66794, :type :short, :start 8672, :end 8704.0} {:id 65848, :type :casual, :start 8832, :end 9141.0} {:id 59737, :type :short, :start 9468, :end 9475.0} {:id 66466, :type :steady, :start 9652, :end 13761.0} {:id 70655, :type :short, :start 13776, :end 13778.0} {:id 65845, :type :casual, :start 13804, :end 14096.0} {:id 77379, :type :steady, :start 14240, :end 18232.0} {:id 68700, :type :short, :start 18008, :end 18009.0} {:id 55830, :type :short, :start 18032, :end 18037.0} {:id 77381, :type :casual, :start 18324, :end 18373.0} {:id 62907, :type :steady, :start 18428, :end 25445.0} {:id 71400, :type :short, :start 26072, :end 26077.0}]}
{:id 70090, :born 2665, :gender :f, :capacity [0 0 0 0 0 0 0 0 0 0 0 0 0 0 0 0 0 1 1 1 1 1 1 1 1 1 1 1 1 1 1 1 1 1 1 1 1 1 1 1 1 1 1 1 1 1 1 1 1 1 1 1 1 1 1 1 1 1 1 1 1 1 1 1 1 1 1 1 1 1 1 1 1 1 1 1 1 1 1 1 1 1 1 1 1 1 1 1 1 1 1 1 1 1 1 1 1 1 1], :relas [{:id 67762, :type :casual, :start 8928, :end 9059.0} {:id 64441, :type :short, :start 9052, :end 9064.0} {:id 61810, :type :short, :start 9068, :end 9080.0} {:id 66825, :type :short, :start 9140, :end 9153.0} {:id 65848, :type :casual, :start 9184, :end 9220.0} {:id 65863, :type :casual, :start 9356, :end 9640.0} {:id 67759, :type :casual, :start 9660, :end 9693.0} {:id 70667, :type :casual, :start 9772, :end 10008.0} {:id 65515, :type :casual, :start 10000, :end 10067.0} {:id 56079, :type :steady, :start 10368, :end 14381.0} {:id 55862, :type :steady, :start 14220, :end 25458.0} {:id 68513, :type :casual, :start 24944, :end 24970.0}]}
{:id 70091, :born 2676, :gender :f, :capacity [0 0 0 0 0 0 0 0 0 0 0 0 0 0 1 1 1 1 1 1 1 1 1 1 1 1 1 1 1 1 1 1 1 1 1 1 1 1 1 1 1 1 1 1 1 1 1 1 1 1 1 1 1 1 1 1 1 1 1 1 1 1 1 1 1 1 1 1 1 1 1 1 1 1 1 1 1 1 1 1 1 1 1 1 1 1 1 1 1 1 1 1 1 1 1 1 1 1 1], :relas [{:id 68747, :type :casual, :start 7988, :end 8174.0} {:id 65733, :type :casual, :start 8168, :end 8581.0} {:id 69307, :type :steady, :start 8620, :end 9252.0} {:id 71317, :type :short, :start 9232, :end 9245.0} {:id 70328, :type :steady, :start 9368, :end 13428.0} {:id 67539, :type :short, :start 13288, :end 13310.0} {:id 68277, :type :short, :start 13764, :end 13767.0} {:id 70533, :type :casual, :start 13796, :end 13955.0} {:id 74515, :type :short, :start 13980, :end 13982.0} {:id 67765, :type :short, :start 14096, :end 14121.0} {:id 68443, :type :casual, :start 14656, :end 14679.0} {:id 69683, :type :short, :start 14732, :end 14742.0} {:id 56913, :type :short, :start 15532, :end 15551.0} {:id 77402, :type :casual, :start 15596, :end 15783.0} {:id 66569, :type :steady, :start 15940, :end 18249.0} {:id 63537, :type :casual, :start 18404, :end 18451.0} {:id 66625, :type :short, :start 18820, :end 18853.0} {:id 71436, :type :casual, :start 19024, :end 19086.0} {:id 73559, :type :short, :start 19452, :end 19458.0} {:id 72206, :type :short, :start 20648, :end 20651.0} {:id 59836, :type :steady, :start 20816, :end 22465.0} {:id 74263, :type :short, :start 22656, :end 22679.0} {:id 70657, :type :short, :start 22692, :end 22703.0} {:id 69276, :type :short, :start 22932, :end 22933.0} {:id 76127, :type :short, :start 24056, :end 24067.0} {:id 65735, :type :steady, :start 24564, :end 25344.0}]}
{:id 70092, :born 2687, :gender :f, :capacity [0 0 0 0 0 0 0 0 0 0 0 0 0 0 1 1 1 1 1 1 1 1 1 1 1 1 1 1 1 1 1 1 1 1 1 1 1 1 1 1 1 1 1 1 1 1 1 1 1 1 1 1 1 1 1 1 1 1 1 1 1 1 1 1 1 1 1 1 1 1 1 1 1 1 1 1 1 1 1 1 1 1 1 1 1 1 1 1 1 1 1 1 1 1 1 1 1 1 1], :relas [{:id 68381, :type :casual, :start 7896, :end 8129.0} {:id 67385, :type :short, :start 8808, :end 8818.0} {:id 62549, :type :short, :start 8864, :end 8874.0} {:id 67442, :type :steady, :start 8924, :end 8934.0} {:id 66810, :type :casual, :start 8940, :end 8958.0} {:id 66800, :type :casual, :start 8968, :end 8983.0} {:id 66374, :type :steady, :start 9344, :end 10040.0} {:id 68735, :type :short, :start 10000, :end 10017.0} {:id 67783, :type :casual, :start 10064, :end 10082.0} {:id 64898, :type :short, :start 10148, :end 10152.0} {:id 67771, :type :short, :start 10184, :end 10201.0} {:id 64548, :type :short, :start 10212, :end 10220.0} {:id 67763, :type :casual, :start 10344, :end 10654.0} {:id 70672, :type :steady, :start 10636, :end 11833.0} {:id 64714, :type :short, :start 11788, :end 11810.0} {:id 55825, :type :short, :start 11868, :end 11872.0} {:id 62956, :type :casual, :start 11904, :end 11970.0} {:id 73538, :type :short, :start 12140, :end 12149.0} {:id 64451, :type :steady, :start 12220, :end 22471.0} {:id 68388, :type :short, :start 21800, :end 21801.0} {:id 67683, :type :steady, :start 22272, :end 22986.0} {:id 64792, :type :short, :start 22964, :end 22965.0} {:id 70466, :type :casual, :start 25420, :end 25544.0} {:id 77096, :type :steady, :start 26028, :end 31678.0}]}
{:id 70093, :born 2698, :gender :f, :capacity [0 0 0 0 0 0 0 0 0 0 0 0 0 0 0 0 0 1 1 1 1 1 1 1 1 1 1 1 1 1 1 1 1 1 1 1 1 1 1 1 1 1 1 1 1 1 1 1 1 1 1 1 1 1 1 1 1 1 1 1 1 1 1 1 1 1 1 1 1 1 1 1 1 1 1 1 1 1 1 1 1 1 1 1 1 1 1 1 1 1 1 1 1 1 1 1 1 1 1], :relas [{:id 66821, :type :short, :start 8980, :end 8990.0} {:id 66634, :type :steady, :start 9036, :end 12121.0} {:id 61592, :type :short, :start 11908, :end 11924.0} {:id 65845, :type :casual, :start 11960, :end 11979.0} {:id 68646, :type :steady, :start 12192, :end 19272.0} {:id 66356, :type :casual, :start 18952, :end 18966.0} {:id 78885, :type :casual, :start 19188, :end 19718.0} {:id 74263, :type :short, :start 19924, :end 19948.0} {:id 70295, :type :casual, :start 20028, :end 20149.0} {:id 73459, :type :casual, :start 20212, :end 20341.0} {:id 69244, :type :steady, :start 20972, :end 26680.0}]}
{:id 70094, :born 2709, :gender :f, :capacity [0 0 0 0 0 0 0 0 0 0 0 0 0 0 0 0 0 0 1 1 1 1 1 1 1 1 1 1 1 1 1 1 1 1 1 1 1 1 1 1 1 1 1 1 1 1 1 1 1 1 1 1 1 1 1 1 1 1 1 1 1 1 1 1 1 1 1 1 1 1 1 1 1 1 1 1 1 1 1 1 1 1 1 1 1 1 1 1 1 1 1 1 1 1 1 1 1 1 1], :relas [{:id 69547, :type :steady, :start 9424, :end 11150.0} {:id 71492, :type :steady, :start 11024, :end 12742.0} {:id 65846, :type :short, :start 12644, :end 12659.0} {:id 63918, :type :short, :start 12776, :end 12792.0} {:id 63531, :type :short, :start 13004, :end 13025.0} {:id 63918, :type :short, :start 13104, :end 13115.0} {:id 65842, :type :short, :start 13312, :end 13318.0} {:id 71633, :type :casual, :start 13508, :end 13759.0} {:id 76306, :type :casual, :start 13744, :end 14456.0} {:id 62858, :type :steady, :start 14864, :end 22754.0} {:id 67639, :type :short, :start 22996, :end 23001.0} {:id 75304, :type :casual, :start 23728, :end 23754.0} {:id 64798, :type :steady, :start 23920, :end 24601.0}]}
{:id 70095, :born 2720, :gender :f, :capacity [0 0 0 0 0 0 0 0 0 0 0 0 0 1 1 1 1 1 1 1 1 1 1 1 1 1 1 1 1 1 1 1 1 1 1 1 1 1 1 1 1 1 1 1 1 1 1 1 1 1 1 1 1 1 1 1 1 1 1 1 1 1 1 1 1 1 1 1 1 1 1 1 1 1 1 1 1 1 1 1 1 1 1 1 1 1 1 1 1 1 1 1 1 1 1 1 1 1 1], :relas [{:id 67765, :type :short, :start 8152, :end 8162.0} {:id 69331, :type :steady, :start 8300, :end 40788.0}]}
{:id 70096, :born 2731, :gender :f, :capacity [0 0 0 0 0 0 0 0 0 0 0 0 0 1 1 1 1 1 1 1 1 1 1 1 1 1 1 1 1 1 1 1 1 1 1 1 1 1 1 1 1 1 1 1 1 1 1 1 1 1 1 1 1 1 1 1 1 1 1 1 1 1 1 1 1 1 1 1 1 1 1 1 1 1 1 1 1 1 1 1 1 1 1 1 1 1 1 1 1 1 1 1 1 1 1 1 1 1 1], :relas [{:id 67698, :type :short, :start 7888, :end 7895.0} {:id 66695, :type :short, :start 8256, :end 8261.0} {:id 68333, :type :casual, :start 8772, :end 8827.0} {:id 68371, :type :short, :start 9072, :end 9082.0} {:id 68390, :type :casual, :start 9108, :end 9131.0} {:id 70264, :type :short, :start 9212, :end 9229.0} {:id 67416, :type :steady, :start 9300, :end 12573.0} {:id 69693, :type :casual, :start 12372, :end 12385.0} {:id 71294, :type :casual, :start 12448, :end 12599.0} {:id 73462, :type :steady, :start 12616, :end 14226.0} {:id 72188, :type :casual, :start 14252, :end 14417.0} {:id 59622, :type :casual, :start 14476, :end 14676.0} {:id 62799, :type :casual, :start 14852, :end 15249.0} {:id 72579, :type :casual, :start 15360, :end 15579.0} {:id 71633, :type :short, :start 16004, :end 16013.0} {:id 77220, :type :short, :start 16128, :end 16136.0} {:id 72573, :type :casual, :start 16300, :end 16312.0} {:id 59974, :type :short, :start 16328, :end 16348.0} {:id 71633, :type :casual, :start 16672, :end 16932.0} {:id 67781, :type :casual, :start 17428, :end 17850.0} {:id 67711, :type :short, :start 18472, :end 18477.0} {:id 66477, :type :casual, :start 18960, :end 19021.0} {:id 68632, :type :casual, :start 19176, :end 19249.0} {:id 71483, :type :steady, :start 19932, :end 21300.0} {:id 65860, :type :steady, :start 22416, :end 27955.0}]}
{:id 70097, :born 2742, :gender :f, :capacity [0 0 0 0 0 0 0 0 0 0 0 0 0 0 0 0 0 0 1 1 1 1 1 1 1 1 1 1 1 1 1 1 1 1 1 1 1 1 1 1 1 1 1 1 1 1 1 1 1 1 1 1 1 1 1 1 1 1 1 1 1 1 1 1 1 1 1 1 1 1 1 1 1 1 1 1 1 1 1 1 1 1 1 1 1 1 1 1 1 1 1 1 1 1 1 1 1 1 1], :relas [{:id 66760, :type :short, :start 9380, :end 9383.0} {:id 67395, :type :short, :start 9404, :end 9412.0} {:id 68731, :type :casual, :start 9504, :end 9564.0} {:id 58126, :type :short, :start 9640, :end 9670.0} {:id 65859, :type :casual, :start 9728, :end 9854.0} {:id 65542, :type :short, :start 9960, :end 9965.0} {:id 62876, :type :casual, :start 10064, :end 10606.0} {:id 69652, :type :casual, :start 10620, :end 10938.0} {:id 71608, :type :casual, :start 10936, :end 11029.0} {:id 69682, :type :casual, :start 11052, :end 11103.0} {:id 62892, :type :casual, :start 11128, :end 11257.0} {:id 62967, :type :casual, :start 11328, :end 11432.0} {:id 65743, :type :short, :start 11456, :end 11459.0} {:id 66539, :type :casual, :start 11496, :end 12213.0} {:id 71616, :type :short, :start 12180, :end 12185.0} {:id 59967, :type :short, :start 12264, :end 12265.0} {:id 71217, :type :steady, :start 12360, :end 14420.0} {:id 70662, :type :short, :start 14584, :end 14591.0} {:id 65525, :type :casual, :start 14756, :end 14872.0} {:id 66690, :type :short, :start 15624, :end 15645.0} {:id 76234, :type :short, :start 15656, :end 15657.0} {:id 61908, :type :casual, :start 15816, :end 15875.0} {:id 61864, :type :short, :start 16240, :end 16258.0} {:id 65846, :type :short, :start 16808, :end 16847.0} {:id 70662, :type :short, :start 18136, :end 18139.0} {:id 69414, :type :short, :start 18296, :end 18297.0} {:id 72205, :type :steady, :start 18584, :end 21897.0} {:id 73203, :type :casual, :start 21712, :end 21836.0} {:id 71301, :type :short, :start 23760, :end 23773.0} {:id 74407, :type :casual, :start 24052, :end 24157.0} {:id 72519, :type :casual, :start 24380, :end 24450.0} {:id 66775, :type :steady, :start 24936, :end 30500.0}]}
{:id 70098, :born 2753, :gender :f, :capacity [0 0 0 0 0 0 0 0 0 0 0 0 0 0 0 0 0 0 0 0 0 0 0 0 0 1 1 1 1 1 1 1 1 1 1 1 1 1 1 1 1 1 1 1 1 1 1 1 1 1 1 1 1 1 1 1 1 1 1 1 1 1 1 1 1 1 1 1 1 1 1 1 1 1 1 1 1 1 1 1 1 1 1 1 1 1 1 1 1 1 1 1 1 1 1 1 1 1 1], :relas [{:id 68735, :type :short, :start 12064, :end 12069.0} {:id 68716, :type :steady, :start 12076, :end 24039.0} {:id 68547, :type :casual, :start 23320, :end 23496.0} {:id 70631, :type :steady, :start 24232, :end 27876.0}]}
{:id 70099, :born 2764, :gender :f, :capacity [0 0 0 0 0 0 0 0 0 0 0 0 0 1 1 1 1 1 1 1 1 1 1 1 1 1 1 1 1 1 1 1 1 1 1 1 1 1 1 1 1 1 1 1 1 1 1 1 1 1 1 1 1 1 1 1 1 1 1 1 1 1 1 1 1 1 1 1 1 1 1 1 1 1 1 1 1 1 1 1 1 1 1 1 1 1 1 1 1 1 1 1 1 1 1 1 1 1 1], :relas [{:id 69508, :type :short, :start 7688, :end 7727.0} {:id 69244, :type :short, :start 7804, :end 7820.0} {:id 67557, :type :steady, :start 7932, :end 10685.0} {:id 65842, :type :short, :start 10492, :end 10510.0} {:id 70383, :type :casual, :start 10552, :end 10576.0} {:id 57205, :type :steady, :start 10692, :end 10947.0} {:id 70661, :type :short, :start 11084, :end 11085.0} {:id 59077, :type :casual, :start 11172, :end 11422.0} {:id 62672, :type :casual, :start 11544, :end 11831.0} {:id 65550, :type :short, :start 11816, :end 11827.0} {:id 56797, :type :casual, :start 11832, :end 11851.0} {:id 52151, :type :steady, :start 11880, :end 19846.0} {:id 75258, :type :casual, :start 19444, :end 19747.0} {:id 68465, :type :steady, :start 19732, :end 44152.0}]}
{:id 70100, :born 2775, :gender :f, :capacity [0 0 0 0 0 0 0 0 0 0 0 0 0 0 0 1 1 1 1 1 1 1 1 1 1 1 1 1 1 1 1 1 1 1 1 1 1 1 1 1 1 1 1 1 1 1 1 1 1 1 1 1 1 1 1 1 1 1 1 1 1 1 1 1 1 1 1 1 1 1 1 1 1 1 1 1 1 1 1 1 1 1 1 1 1 1 1 1 1 1 1 1 1 1 1 1 1 1 1], :relas [{:id 66376, :type :casual, :start 8300, :end 8455.0} {:id 66823, :type :short, :start 8504, :end 8531.0} {:id 68725, :type :casual, :start 8548, :end 8585.0} {:id 64876, :type :short, :start 8596, :end 8607.0} {:id 69485, :type :steady, :start 8660, :end 15406.0} {:id 70653, :type :short, :start 14924, :end 14929.0} {:id 62979, :type :short, :start 14996, :end 15009.0} {:id 65833, :type :casual, :start 15064, :end 15093.0} {:id 71437, :type :steady, :start 15176, :end 20151.0} {:id 66593, :type :steady, :start 19892, :end 21977.0} {:id 74272, :type :short, :start 21908, :end 21910.0} {:id 71488, :type :short, :start 22236, :end 22269.0} {:id 66447, :type :short, :start 22676, :end 22681.0} {:id 63696, :type :short, :start 24216, :end 24231.0} {:id 66716, :type :steady, :start 24316, :end 25395.0} {:id 68329, :type :steady, :start 25340, :end 38523.0}]}
{:id 70101, :born 2786, :gender :f, :capacity [0 0 0 0 0 0 0 0 0 0 0 0 0 0 0 0 0 0 0 0 1 1 1 1 1 1 1 1 1 1 1 1 1 1 1 1 1 1 1 1 1 1 1 1 1 1 1 1 1 1 1 1 1 1 1 1 1 1 1 1 1 1 1 1 1 1 1 1 1 1 1 1 1 1 1 1 1 1 1 1 1 1 1 1 1 1 1 1 1 1 1 1 1 1 1 1 1 1 1], :relas [{:id 66503, :type :casual, :start 10136, :end 10278.0} {:id 65856, :type :short, :start 10324, :end 10337.0} {:id 66766, :type :steady, :start 10472, :end 18988.0} {:id 70662, :type :casual, :start 18496, :end 18554.0} {:id 74200, :type :casual, :start 19108, :end 19152.0} {:id 65701, :type :short, :start 19180, :end 19217.0} {:id 72466, :type :steady, :start 19272, :end 20746.0} {:id 72380, :type :short, :start 20868, :end 20887.0} {:id 72355, :type :steady, :start 20988, :end 30031.0}]}
{:id 70102, :born 2797, :gender :f, :capacity [0 0 0 0 0 0 0 0 0 0 0 0 0 0 0 0 0 0 1 1 1 1 1 1 1 1 1 1 1 1 1 1 1 1 1 1 1 1 1 1 1 1 1 1 1 1 1 1 1 1 1 1 1 1 1 1 1 1 1 1 1 1 1 1 1 1 1 1 1 1 1 1 1 1 1 1 1 1 1 1 1 1 1 1 1 1 1 1 1 1 1 1 1 1 1 1 1 1 1], :relas [{:id 67783, :type :casual, :start 9396, :end 9428.0} {:id 69703, :type :casual, :start 9604, :end 9638.0} {:id 66817, :type :short, :start 9820, :end 9894.0} {:id 67397, :type :short, :start 10408, :end 10413.0} {:id 62600, :type :short, :start 10664, :end 10672.0} {:id 65803, :type :steady, :start 10948, :end 11470.0} {:id 72599, :type :short, :start 11456, :end 11459.0} {:id 64461, :type :short, :start 11496, :end 11511.0} {:id 62979, :type :casual, :start 11524, :end 11606.0} {:id 66418, :type :short, :start 11752, :end 11758.0} {:id 70548, :type :short, :start 11772, :end 11777.0} {:id 67596, :type :steady, :start 11808, :end 33991.0}]}
{:id 70103, :born 2808, :gender :f, :capacity [0 0 0 0 0 0 0 0 0 0 0 0 0 0 0 0 1 1 1 1 1 1 1 1 1 1 1 1 1 1 1 1 1 1 1 1 1 1 1 1 1 1 1 1 1 1 1 1 1 1 1 1 1 1 1 1 1 1 1 1 1 1 1 1 1 1 1 1 1 1 1 1 1 1 1 1 1 1 1 1 1 1 1 1 1 1 1 1 1 1 1 1 1 1 1 1 1 1 1], :relas [{:id 68603, :type :steady, :start 8684, :end 11102.0} {:id 64813, :type :casual, :start 10996, :end 11441.0} {:id 71633, :type :short, :start 11448, :end 11451.0} {:id 62959, :type :casual, :start 11572, :end 11750.0} {:id 67709, :type :casual, :start 11772, :end 11968.0} {:id 66606, :type :steady, :start 12008, :end 15284.0} {:id 68286, :type :casual, :start 15056, :end 15380.0} {:id 67609, :type :steady, :start 15612, :end 19351.0} {:id 66815, :type :casual, :start 19856, :end 19884.0} {:id 64478, :type :short, :start 20396, :end 20408.0} {:id 63906, :type :short, :start 22300, :end 22302.0} {:id 68320, :type :casual, :start 23072, :end 23466.0} {:id 61576, :type :steady, :start 23524, :end 31366.0}]}
{:id 70104, :born 2819, :gender :f, :capacity [0 0 0 0 0 0 0 0 0 0 0 0 0 0 0 0 0 0 0 0 0 1 1 1 1 1 1 1 1 1 1 1 1 1 1 1 1 1 1 1 1 1 1 1 1 1 1 1 1 1 1 1 1 1 1 1 1 1 1 1 1 1 1 1 1 1 1 1 1 1 1 1 1 1 1 1 1 1 1 1 1 1 1 1 1 1 1 1 1 1 1 1 1 1 1 1 1 1 1], :relas [{:id 69339, :type :casual, :start 10500, :end 11023.0} {:id 66770, :type :short, :start 11012, :end 11034.0} {:id 58810, :type :steady, :start 11284, :end 11674.0} {:id 64868, :type :casual, :start 11808, :end 11817.0} {:id 68558, :type :casual, :start 11848, :end 11950.0} {:id 71638, :type :casual, :start 11980, :end 12023.0} {:id 61777, :type :casual, :start 12164, :end 12874.0} {:id 65845, :type :casual, :start 13084, :end 13087.0} {:id 63918, :type :short, :start 13144, :end 13151.0} {:id 60700, :type :steady, :start 13216, :end 13425.0} {:id 61711, :type :steady, :start 13456, :end 17176.0} {:id 74144, :type :steady, :start 17044, :end 31008.0}]}
{:id 70105, :born 2830, :gender :f, :capacity [0 0 0 0 0 0 0 0 0 0 0 0 0 0 0 0 0 0 0 0 1 1 1 1 1 1 1 1 1 1 1 1 1 1 1 1 1 1 1 1 1 1 1 1 1 1 1 1 1 1 1 1 1 1 1 1 1 1 1 1 1 1 1 1 1 1 1 1 1 1 1 1 1 1 1 1 1 1 1 1 1 1 1 1 1 1 1 1 1 1 1 1 1 1 1 1 1 1 1], :relas [{:id 57699, :type :short, :start 10220, :end 10221.0} {:id 70305, :type :casual, :start 10424, :end 10590.0} {:id 59938, :type :steady, :start 10668, :end 15907.0} {:id 61983, :type :casual, :start 15548, :end 15601.0} {:id 71633, :type :short, :start 15616, :end 15625.0} {:id 60941, :type :short, :start 15824, :end 15830.0} {:id 65846, :type :short, :start 15896, :end 15908.0} {:id 67441, :type :steady, :start 16796, :end 16973.0} {:id 68412, :type :short, :start 17700, :end 17707.0} {:id 72550, :type :steady, :start 18212, :end 21817.0} {:id 75009, :type :short, :start 22056, :end 22076.0} {:id 58026, :type :short, :start 22080, :end 22083.0} {:id 72226, :type :casual, :start 22348, :end 22502.0} {:id 71509, :type :steady, :start 23404, :end 26365.0}]}
{:id 70106, :born 2841, :gender :f, :capacity [0 0 0 0 0 0 0 0 0 0 0 0 0 0 0 0 1 1 1 1 1 1 1 1 1 1 1 1 1 1 1 1 1 1 1 1 1 1 1 1 1 1 1 1 1 1 1 1 1 1 1 1 1 1 1 1 1 1 1 1 1 1 1 1 1 1 1 1 1 1 1 1 1 1 1 1 1 1 1 1 1 1 1 1 1 1 1 1 1 1 1 1 1 1 1 1 1 1 1], :relas [{:id 66798, :type :short, :start 8816, :end 8856.0} {:id 67498, :type :short, :start 8912, :end 8919.0} {:id 62728, :type :casual, :start 8960, :end 9067.0} {:id 68463, :type :short, :start 9276, :end 9293.0} {:id 70661, :type :casual, :start 9312, :end 9435.0} {:id 71457, :type :casual, :start 9528, :end 9555.0} {:id 68295, :type :steady, :start 9608, :end 11118.0} {:id 66820, :type :short, :start 11008, :end 11015.0} {:id 66470, :type :short, :start 11060, :end 11071.0} {:id 70674, :type :short, :start 11084, :end 11110.0} {:id 63483, :type :short, :start 11240, :end 11271.0} {:id 65842, :type :short, :start 11276, :end 11314.0} {:id 69712, :type :short, :start 11552, :end 11563.0} {:id 72355, :type :steady, :start 11636, :end 12328.0} {:id 70218, :type :steady, :start 12300, :end 28806.0}]}
{:id 70107, :born 2852, :gender :f, :capacity [0 0 0 0 0 0 0 0 0 0 0 0 0 0 1 1 1 1 1 1 1 1 1 1 1 1 1 1 1 1 1 1 1 1 1 1 1 1 1 1 1 1 1 1 1 1 1 1 1 1 1 1 1 1 1 1 1 1 1 1 1 1 1 1 1 1 1 1 1 1 1 1 1 1 1 1 1 1 1 1 1 1 1 1 1 1 1 1 1 1 1 1 1 1 1 1 1 1 1], :relas [{:id 69535, :type :casual, :start 8428, :end 8534.0} {:id 69703, :type :short, :start 8628, :end 8641.0} {:id 64889, :type :casual, :start 8688, :end 8735.0} {:id 63504, :type :steady, :start 8872, :end 21017.0} {:id 70277, :type :short, :start 20284, :end 20295.0} {:id 71424, :type :casual, :start 24188, :end 24240.0} {:id 66704, :type :steady, :start 24548, :end 28842.0}]}
{:id 70108, :born 2863, :gender :f, :capacity [0 0 0 0 0 0 0 0 0 0 0 0 0 1 1 1 1 1 1 1 1 1 1 1 1 1 1 1 1 1 1 1 1 1 1 1 1 1 1 1 1 1 1 1 1 1 1 1 1 1 1 1 1 1 1 1 1 1 1 1 1 1 1 1 1 1 1 1 1 1 1 1 1 1 1 1 1 1 1 1 1 1 1 1 1 1 1 1 1 1 1 1 1 1 1 1 1 1 1], :relas [{:id 68404, :type :casual, :start 7636, :end 7699.0} {:id 69525, :type :casual, :start 8148, :end 8211.0} {:id 69285, :type :casual, :start 8468, :end 8550.0} {:id 66828, :type :short, :start 8624, :end 8641.0} {:id 69643, :type :short, :start 8700, :end 8721.0} {:id 68401, :type :steady, :start 8792, :end 9118.0} {:id 66454, :type :steady, :start 9124, :end 12146.0} {:id 57813, :type :short, :start 12000, :end 12006.0} {:id 63869, :type :steady, :start 12072, :end 12785.0} {:id 72489, :type :casual, :start 12820, :end 12832.0} {:id 64878, :type :short, :start 12832, :end 12835.0} {:id 60645, :type :casual, :start 12836, :end 13135.0} {:id 65651, :type :short, :start 13308, :end 13311.0} {:id 65766, :type :short, :start 13352, :end 13369.0} {:id 65842, :type :casual, :start 13420, :end 13527.0} {:id 64537, :type :steady, :start 13600, :end 15045.0} {:id 72491, :type :casual, :start 15124, :end 15191.0} {:id 66643, :type :short, :start 15376, :end 15403.0} {:id 79007, :type :steady, :start 15468, :end 19005.0} {:id 72573, :type :casual, :start 18776, :end 18833.0} {:id 72573, :type :casual, :start 19312, :end 19413.0} {:id 71560, :type :short, :start 19460, :end 19462.0} {:id 70608, :type :casual, :start 19532, :end 19794.0} {:id 77068, :type :steady, :start 20324, :end 35292.0}]}
{:id 70109, :born 2874, :gender :f, :capacity [0 0 0 0 0 0 0 0 0 0 0 0 0 0 0 1 1 1 1 1 1 1 1 1 1 1 1 1 1 1 1 1 1 1 1 1 1 1 1 1 1 1 1 1 1 1 1 1 1 1 1 1 1 1 1 1 1 1 1 1 1 1 1 1 1 1 1 1 1 1 1 1 1 1 1 1 1 1 1 1 1 1 1 1 1 1 1 1 1 1 1 1 1 1 1 1 1 1 1], :relas [{:id 66817, :type :casual, :start 8672, :end 8728.0} {:id 66800, :type :casual, :start 8892, :end 8935.0} {:id 66800, :type :casual, :start 8976, :end 9245.0} {:id 66682, :type :casual, :start 9716, :end 9735.0} {:id 65733, :type :steady, :start 9812, :end 13359.0} {:id 68479, :type :steady, :start 13108, :end 20907.0} {:id 72291, :type :casual, :start 20424, :end 20436.0} {:id 67445, :type :short, :start 21068, :end 21082.0} {:id 82735, :type :steady, :start 21100, :end 23592.0} {:id 69686, :type :short, :start 24520, :end 24538.0} {:id 66648, :type :short, :start 25172, :end 25179.0}]}
{:id 70110, :born 2885, :gender :f, :capacity [0 0 0 0 0 0 0 0 0 0 0 0 0 0 0 0 0 1 1 1 1 1 1 1 1 1 1 1 1 1 1 1 1 1 1 1 1 1 1 1 1 1 1 1 1 1 1 1 1 1 1 1 1 1 1 1 1 1 1 1 1 1 1 1 1 1 1 1 1 1 1 1 1 1 1 1 1 1 1 1 1 1 1 1 1 1 1 1 1 1 1 1 1 1 1 1 1 1 1], :relas [{:id 65865, :type :casual, :start 9116, :end 9419.0} {:id 69321, :type :steady, :start 9496, :end 11361.0} {:id 70673, :type :short, :start 11252, :end 11254.0} {:id 58855, :type :short, :start 11332, :end 11333.0} {:id 59006, :type :steady, :start 11380, :end 12256.0} {:id 74491, :type :casual, :start 12252, :end 12406.0} {:id 65593, :type :casual, :start 12460, :end 12577.0} {:id 64855, :type :short, :start 12604, :end 12621.0} {:id 70662, :type :casual, :start 12928, :end 13021.0} {:id 67779, :type :casual, :start 13260, :end 13922.0} {:id 60826, :type :steady, :start 14176, :end 17783.0} {:id 66472, :type :steady, :start 17536, :end 18498.0} {:id 64600, :type :short, :start 18552, :end 18553.0} {:id 73532, :type :casual, :start 18964, :end 19093.0} {:id 70476, :type :short, :start 19348, :end 19359.0} {:id 68532, :type :casual, :start 19760, :end 19792.0} {:id 71610, :type :casual, :start 20096, :end 20143.0} {:id 67486, :type :steady, :start 21876, :end 36028.0}]}
{:id 70111, :born 2896, :gender :f, :capacity [0 0 0 0 0 0 0 0 0 0 0 0 0 0 0 0 1 1 1 1 1 1 1 1 1 1 1 1 1 1 1 1 1 1 1 1 1 1 1 1 1 1 1 1 1 1 1 1 1 1 1 1 1 1 1 1 1 1 1 1 1 1 1 1 1 1 1 1 1 1 1 1 1 1 1 1 1 1 1 1 1 1 1 1 1 1 1 1 1 1 1 1 1 1 1 1 1 1 1], :relas [{:id 66801, :type :short, :start 8888, :end 8896.0} {:id 68547, :type :steady, :start 8924, :end 9420.0} {:id 69582, :type :casual, :start 9652, :end 9672.0} {:id 66800, :type :casual, :start 9708, :end 9815.0} {:id 66800, :type :casual, :start 9828, :end 10165.0} {:id 66564, :type :steady, :start 10220, :end 16614.0} {:id 73449, :type :steady, :start 16304, :end 19709.0} {:id 71606, :type :casual, :start 19484, :end 19935.0} {:id 67582, :type :short, :start 20036, :end 20037.0} {:id 67680, :type :casual, :start 20520, :end 20554.0} {:id 62766, :type :steady, :start 20560, :end 36720.0}]}
{:id 70112, :born 2907, :gender :f, :capacity [0 0 0 0 0 0 0 0 0 0 0 0 0 0 0 0 0 0 0 0 0 0 0 1 1 1 1 1 1 1 1 1 1 1 1 1 1 1 1 1 1 1 1 1 1 1 1 1 1 1 1 1 1 1 1 1 1 1 1 1 1 1 1 1 1 1 1 1 1 1 1 1 1 1 1 1 1 1 1 1 1 1 1 1 1 1 1 1 1 1 1 1 1 1 1 1 1 1 1], :relas [{:id 56242, :type :short, :start 11308, :end 11321.0} {:id 74490, :type :short, :start 11356, :end 11369.0} {:id 65544, :type :short, :start 11428, :end 11468.0} {:id 65723, :type :short, :start 11496, :end 11519.0} {:id 69711, :type :short, :start 11524, :end 11529.0} {:id 65859, :type :casual, :start 11560, :end 11700.0} {:id 68734, :type :short, :start 11704, :end 11737.0} {:id 43688, :type :casual, :start 11792, :end 11860.0} {:id 63681, :type :short, :start 12172, :end 12179.0} {:id 64551, :type :short, :start 12300, :end 12301.0} {:id 62741, :type :steady, :start 12420, :end 14047.0} {:id 65843, :type :short, :start 14232, :end 14233.0} {:id 74394, :type :short, :start 14480, :end 14483.0} {:id 70676, :type :short, :start 14764, :end 14777.0} {:id 62718, :type :steady, :start 14840, :end 15557.0} {:id 62789, :type :steady, :start 15516, :end 16882.0} {:id 70406, :type :short, :start 17436, :end 17443.0} {:id 68742, :type :casual, :start 17480, :end 17597.0} {:id 67723, :type :steady, :start 18232, :end 23912.0} {:id 65418, :type :casual, :start 23704, :end 24048.0} {:id 69639, :type :casual, :start 24284, :end 24325.0} {:id 72246, :type :short, :start 24716, :end 24763.0} {:id 70196, :type :steady, :start 25616, :end 26528.0}]}
{:id 70113, :born 2918, :gender :f, :capacity [0 0 0 0 0 0 0 0 0 0 0 0 0 0 0 0 0 1 1 1 1 1 1 1 1 1 1 1 1 1 1 1 1 1 1 1 1 1 1 1 1 1 1 1 1 1 1 1 1 1 1 1 1 1 1 1 1 1 1 1 1 1 1 1 1 1 1 1 1 1 1 1 1 1 1 1 1 1 1 1 1 1 1 1 1 1 1 1 1 1 1 1 1 1 1 1 1 1 1], :relas [{:id 64598, :type :short, :start 9316, :end 9319.0} {:id 66468, :type :short, :start 9324, :end 9337.0} {:id 63792, :type :short, :start 9356, :end 9407.0} {:id 67318, :type :short, :start 9628, :end 9629.0} {:id 65777, :type :steady, :start 9736, :end 17941.0} {:id 64546, :type :short, :start 18300, :end 18318.0} {:id 70391, :type :casual, :start 18492, :end 18523.0} {:id 72573, :type :casual, :start 19488, :end 19499.0} {:id 63507, :type :short, :start 19860, :end 19872.0} {:id 59631, :type :short, :start 20108, :end 20121.0} {:id 65687, :type :short, :start 20900, :end 20910.0} {:id 66479, :type :short, :start 22088, :end 22103.0} {:id 66391, :type :short, :start 22352, :end 22360.0} {:id 68617, :type :casual, :start 22728, :end 22761.0} {:id 69441, :type :steady, :start 22908, :end 26285.0}]}
{:id 70114, :born 2564, :gender :f, :capacity [0 0 0 0 0 0 0 0 0 0 0 0 0 0 0 1 1 1 1 1 1 1 1 1 1 1 1 1 1 1 1 1 1 1 1 1 1 1 1 1 1 1 1 1 1 1 1 1 1 1 1 1 1 1 1 1 1 1 1 1 1 1 1 1 1 1 1 1 1 1 1 1 1 1 1 1 1 1 1 1 1 1 1 1 1 1 1 1 1 1 1 1 1 1 1 1 1 1 1], :relas [{:id 69664, :type :steady, :start 8072, :end 9110.0} {:id 63568, :type :steady, :start 9096, :end 12816.0} {:id 68736, :type :casual, :start 12572, :end 12731.0} {:id 64833, :type :casual, :start 12856, :end 13045.0} {:id 62748, :type :steady, :start 13032, :end 14084.0} {:id 68737, :type :casual, :start 14060, :end 14187.0} {:id 70448, :type :short, :start 14388, :end 14391.0} {:id 67659, :type :steady, :start 14408, :end 15298.0} {:id 66536, :type :short, :start 15296, :end 15304.0} {:id 62929, :type :casual, :start 15568, :end 15674.0} {:id 68414, :type :short, :start 16012, :end 16022.0} {:id 68380, :type :steady, :start 16028, :end 17527.0} {:id 72573, :type :short, :start 17456, :end 17488.0} {:id 78295, :type :casual, :start 17860, :end 17917.0} {:id 66364, :type :steady, :start 17964, :end 26877.0}]}
{:id 70115, :born 2575, :gender :f, :capacity [0 0 0 0 0 0 0 0 0 0 0 0 0 1 1 1 1 1 1 1 1 1 1 1 1 1 1 1 1 1 1 1 1 1 1 1 1 1 1 1 1 1 1 1 1 1 1 1 1 1 1 1 1 1 1 1 1 1 1 1 1 1 1 1 1 1 1 1 1 1 1 1 1 1 1 1 1 1 1 1 1 1 1 1 1 1 1 1 1 1 1 1 1 1 1 1 1 1 1], :relas [{:id 67605, :type :steady, :start 7576, :end 10886.0} {:id 67587, :type :steady, :start 10716, :end 12599.0} {:id 64491, :type :short, :start 12648, :end 12649.0} {:id 64863, :type :short, :start 12652, :end 12661.0} {:id 65846, :type :short, :start 12872, :end 12887.0} {:id 79224, :type :short, :start 13128, :end 13131.0} {:id 74516, :type :short, :start 13560, :end 13565.0} {:id 71611, :type :short, :start 13708, :end 13709.0} {:id 64698, :type :steady, :start 14152, :end 19788.0} {:id 67382, :type :short, :start 19552, :end 19585.0} {:id 69663, :type :casual, :start 20656, :end 20688.0} {:id 71444, :type :short, :start 21308, :end 21314.0} {:id 60932, :type :steady, :start 21528, :end 23471.0} {:id 67705, :type :casual, :start 23828, :end 24417.0}]}
{:id 70116, :born 2586, :gender :f, :capacity [0 0 0 0 0 0 0 0 0 0 0 0 0 0 0 0 0 0 0 0 0 0 0 0 0 0 1 1 1 1 1 1 1 1 1 1 1 1 1 1 1 1 1 1 1 1 1 1 1 1 1 1 1 1 1 1 1 1 1 1 1 1 1 1 1 1 1 1 1 1 1 1 1 1 1 1 1 1 1 1 1 1 1 1 1 1 1 1 1 1 1 1 1 1 1 1 1 1 1], :relas [{:id 73300, :type :steady, :start 12108, :end 17301.0} {:id 67623, :type :casual, :start 17620, :end 17753.0} {:id 61967, :type :casual, :start 18128, :end 18242.0} {:id 65639, :type :casual, :start 19572, :end 19636.0} {:id 68451, :type :short, :start 19976, :end 19980.0} {:id 66815, :type :casual, :start 20260, :end 20460.0} {:id 69686, :type :short, :start 20920, :end 20962.0} {:id 68731, :type :short, :start 21700, :end 21720.0} {:id 72568, :type :steady, :start 22100, :end 24428.0} {:id 75311, :type :casual, :start 24476, :end 24538.0} {:id 69671, :type :casual, :start 25204, :end 25225.0} {:id 72271, :type :short, :start 25532, :end 25553.0} {:id 73117, :type :short, :start 25852, :end 25898.0} {:id 69361, :type :short, :start 25896, :end 25904.0} {:id 69470, :type :short, :start 26128, :end 26136.0}]}
{:id 70117, :born 2597, :gender :f, :capacity [0 0 0 0 0 0 0 0 0 0 0 0 0 0 0 0 0 1 1 1 1 1 1 1 1 1 1 1 1 1 1 1 1 1 1 1 1 1 1 1 1 1 1 1 1 1 1 1 1 1 1 1 1 1 1 1 1 1 1 1 1 1 1 1 1 1 1 1 1 1 1 1 1 1 1 1 1 1 1 1 1 1 1 1 1 1 1 1 1 1 1 1 1 1 1 1 1 1 1], :relas [{:id 66798, :type :short, :start 8808, :end 8814.0} {:id 62598, :type :steady, :start 8860, :end 12704.0} {:id 62912, :type :casual, :start 12664, :end 12758.0} {:id 65822, :type :steady, :start 12984, :end 15432.0} {:id 70655, :type :casual, :start 15400, :end 15516.0} {:id 67659, :type :short, :start 15772, :end 15774.0} {:id 69609, :type :steady, :start 16052, :end 18962.0} {:id 55773, :type :steady, :start 18880, :end 21570.0} {:id 63537, :type :steady, :start 21476, :end 24244.0} {:id 67439, :type :short, :start 25428, :end 25450.0} {:id 73488, :type :short, :start 25612, :end 25620.0}]}
{:id 70118, :born 2608, :gender :f, :capacity [0 0 0 0 0 0 0 0 0 0 0 0 0 1 1 1 1 1 1 1 1 1 1 1 1 1 1 1 1 1 1 1 1 1 1 1 1 1 1 1 1 1 1 1 1 1 1 1 1 1 1 1 1 1 1 1 1 1 1 1 1 1 1 1 1 1 1 1 1 1 1 1 1 1 1 1 1 1 1 1 1 1 1 1 1 1 1 1 1 1 1 1 1 1 1 1 1 1 1], :relas [{:id 66648, :type :casual, :start 7604, :end 7701.0} {:id 67783, :type :short, :start 8132, :end 8148.0} {:id 65848, :type :short, :start 8212, :end 8232.0} {:id 69681, :type :steady, :start 8388, :end 34834.0}]}
{:id 70119, :born 2619, :gender :f, :capacity [0 0 0 0 0 0 0 0 0 0 0 0 0 0 1 1 1 1 1 1 1 1 1 1 1 1 1 1 1 1 1 1 1 1 1 1 1 1 1 1 1 1 1 1 1 1 1 1 1 1 1 1 1 1 1 1 1 1 1 1 1 1 1 1 1 1 1 1 1 1 1 1 1 1 1 1 1 1 1 1 1 1 1 1 1 1 1 1 1 1 1 1 1 1 1 1 1 1 1], :relas [{:id 68733, :type :short, :start 8248, :end 8265.0} {:id 66801, :type :casual, :start 8396, :end 8450.0} {:id 67426, :type :casual, :start 8596, :end 8626.0} {:id 66768, :type :steady, :start 8668, :end 11352.0} {:id 66816, :type :short, :start 11176, :end 11218.0} {:id 65856, :type :casual, :start 11228, :end 11235.0} {:id 65566, :type :steady, :start 11264, :end 15466.0} {:id 66791, :type :casual, :start 15472, :end 15592.0} {:id 71407, :type :short, :start 15932, :end 15956.0} {:id 61750, :type :casual, :start 16288, :end 16406.0} {:id 57798, :type :short, :start 16524, :end 16541.0} {:id 65846, :type :casual, :start 16612, :end 16970.0} {:id 71395, :type :casual, :start 16944, :end 17059.0} {:id 62005, :type :steady, :start 17492, :end 20315.0} {:id 65748, :type :short, :start 20276, :end 20295.0} {:id 64776, :type :steady, :start 20420, :end 22641.0} {:id 67500, :type :short, :start 22508, :end 22509.0} {:id 68516, :type :steady, :start 22920, :end 28576.0}]}
{:id 70120, :born 2630, :gender :f, :capacity [0 0 0 0 0 0 0 0 0 0 0 0 0 0 0 0 0 0 0 0 0 0 0 0 0 0 1 1 1 1 1 1 1 1 1 1 1 1 1 1 1 1 1 1 1 1 1 1 1 1 1 1 1 1 1 1 1 1 1 1 1 1 1 1 1 1 1 1 1 1 1 1 1 1 1 1 1 1 1 1 1 1 1 1 1 1 1 1 1 1 1 1 1 1 1 1 1 1 1], :relas [{:id 60081, :type :short, :start 12160, :end 12162.0} {:id 57123, :type :steady, :start 12316, :end 17787.0} {:id 60602, :type :steady, :start 18028, :end 19050.0} {:id 69318, :type :steady, :start 19496, :end 24139.0} {:id 69513, :type :casual, :start 26340, :end 26499.0}]}
{:id 70121, :born 2641, :gender :f, :capacity [0 0 0 0 0 0 0 0 0 0 0 0 0 0 1 1 1 1 1 1 1 1 1 1 1 1 1 1 1 1 1 1 1 1 1 1 1 1 1 1 1 1 1 1 1 1 1 1 1 1 1 1 1 1 1 1 1 1 1 1 1 1 1 1 1 1 1 1 1 1 1 1 1 1 1 1 1 1 1 1 1 1 1 1 1 1 1 1 1 1 1 1 1 1 1 1 1 1 1], :relas [{:id 68302, :type :steady, :start 8112, :end 11331.0} {:id 69697, :type :short, :start 11316, :end 11317.0} {:id 71635, :type :short, :start 11320, :end 11321.0} {:id 65845, :type :casual, :start 11376, :end 11675.0} {:id 72595, :type :short, :start 11680, :end 11684.0} {:id 72244, :type :steady, :start 11748, :end 12147.0} {:id 73264, :type :casual, :start 12120, :end 12193.0} {:id 65579, :type :steady, :start 12192, :end 23122.0} {:id 67329, :type :casual, :start 23356, :end 23538.0} {:id 69504, :type :steady, :start 23732, :end 27157.0}]}
{:id 70122, :born 2652, :gender :f, :capacity [0 0 0 0 0 0 0 0 0 0 0 0 0 0 0 0 0 0 0 0 0 0 1 1 1 1 1 1 1 1 1 1 1 1 1 1 1 1 1 1 1 1 1 1 1 1 1 1 1 1 1 1 1 1 1 1 1 1 1 1 1 1 1 1 1 1 1 1 1 1 1 1 1 1 1 1 1 1 1 1 1 1 1 1 1 1 1 1 1 1 1 1 1 1 1 1 1 1 1], :relas [{:id 69686, :type :short, :start 10876, :end 10879.0} {:id 73432, :type :short, :start 11000, :end 11028.0} {:id 57953, :type :steady, :start 11100, :end 15536.0} {:id 70676, :type :casual, :start 15444, :end 15586.0} {:id 76445, :type :casual, :start 16192, :end 16243.0} {:id 70421, :type :steady, :start 16488, :end 21518.0} {:id 69369, :type :short, :start 21856, :end 21893.0} {:id 75009, :type :steady, :start 22776, :end 30371.0}]}
{:id 70123, :born 2663, :gender :f, :capacity [0 0 0 0 0 0 0 0 0 0 0 0 0 0 0 0 0 0 0 1 1 1 1 1 1 1 1 1 1 1 1 1 1 1 1 1 1 1 1 1 1 1 1 1 1 1 1 1 1 1 1 1 1 1 1 1 1 1 1 1 1 1 1 1 1 1 1 1 1 1 1 1 1 1 1 1 1 1 1 1 1 1 1 1 1 1 1 1 1 1 1 1 1 1 1 1 1 1 1], :relas [{:id 66439, :type :short, :start 9656, :end 9687.0} {:id 62804, :type :short, :start 9688, :end 9691.0} {:id 63935, :type :short, :start 9704, :end 9713.0} {:id 67739, :type :short, :start 9724, :end 9786.0} {:id 64898, :type :casual, :start 9800, :end 9878.0} {:id 65609, :type :short, :start 9936, :end 9960.0} {:id 67761, :type :short, :start 10036, :end 10060.0} {:id 64835, :type :steady, :start 10236, :end 25780.0} {:id 68699, :type :short, :start 24720, :end 24738.0} {:id 71615, :type :short, :start 24776, :end 24780.0} {:id 82007, :type :short, :start 25000, :end 25011.0} {:id 68380, :type :casual, :start 25300, :end 25422.0} {:id 68394, :type :steady, :start 25912, :end 27172.0}]}
{:id 70124, :born 2674, :gender :f, :capacity [0 0 0 0 0 0 0 0 0 0 0 0 0 0 0 0 0 0 0 0 1 1 1 1 1 1 1 1 1 1 1 1 1 1 1 1 1 1 1 1 1 1 1 1 1 1 1 1 1 1 1 1 1 1 1 1 1 1 1 1 1 1 1 1 1 1 1 1 1 1 1 1 1 1 1 1 1 1 1 1 1 1 1 1 1 1 1 1 1 1 1 1 1 1 1 1 1 1 1], :relas [{:id 69691, :type :short, :start 10112, :end 10121.0} {:id 70640, :type :steady, :start 10212, :end 13231.0} {:id 63880, :type :casual, :start 13060, :end 13234.0} {:id 59748, :type :short, :start 13880, :end 13883.0} {:id 65412, :type :steady, :start 14052, :end 44161.0}]}
{:id 70125, :born 2685, :gender :f, :capacity [0 0 0 0 0 0 0 0 0 0 0 0 0 0 0 0 0 0 1 1 1 1 1 1 1 1 1 1 1 1 1 1 1 1 1 1 1 1 1 1 1 1 1 1 1 1 1 1 1 1 1 1 1 1 1 1 1 1 1 1 1 1 1 1 1 1 1 1 1 1 1 1 1 1 1 1 1 1 1 1 1 1 1 1 1 1 1 1 1 1 1 1 1 1 1 1 1 1 1], :relas [{:id 65836, :type :short, :start 9316, :end 9328.0} {:id 68731, :type :short, :start 9368, :end 9371.0} {:id 66615, :type :short, :start 9468, :end 9471.0} {:id 70661, :type :steady, :start 9488, :end 12636.0} {:id 57908, :type :short, :start 12656, :end 12678.0} {:id 71560, :type :short, :start 12836, :end 12844.0} {:id 70656, :type :short, :start 12924, :end 12925.0} {:id 73236, :type :steady, :start 13072, :end 13095.0} {:id 58674, :type :casual, :start 13680, :end 13767.0} {:id 70370, :type :steady, :start 14008, :end 14992.0} {:id 66553, :type :casual, :start 15084, :end 15333.0} {:id 66770, :type :casual, :start 15404, :end 15455.0} {:id 65801, :type :short, :start 15628, :end 15663.0} {:id 72428, :type :casual, :start 15704, :end 15710.0} {:id 68730, :type :short, :start 15776, :end 15809.0} {:id 60593, :type :short, :start 16584, :end 16595.0} {:id 72187, :type :casual, :start 16616, :end 16868.0} {:id 71336, :type :short, :start 17392, :end 17435.0} {:id 76172, :type :casual, :start 17820, :end 17891.0} {:id 64687, :type :short, :start 18056, :end 18075.0} {:id 70634, :type :casual, :start 18176, :end 18233.0} {:id 61927, :type :short, :start 18620, :end 18629.0} {:id 62933, :type :short, :start 19004, :end 19006.0} {:id 77380, :type :short, :start 19008, :end 19054.0} {:id 66564, :type :casual, :start 19252, :end 19263.0} {:id 70662, :type :casual, :start 19640, :end 19728.0} {:id 61056, :type :casual, :start 19972, :end 19976.0} {:id 64806, :type :short, :start 20876, :end 20888.0} {:id 63518, :type :casual, :start 21024, :end 21100.0} {:id 65796, :type :short, :start 21324, :end 21330.0} {:id 68466, :type :short, :start 21420, :end 21436.0} {:id 65488, :type :casual, :start 21808, :end 21856.0} {:id 72528, :type :casual, :start 22392, :end 22762.0} {:id 64456, :type :casual, :start 22832, :end 22894.0} {:id 69656, :type :casual, :start 22912, :end 23126.0} {:id 68739, :type :short, :start 23936, :end 23951.0} {:id 75061, :type :casual, :start 24392, :end 24397.0} {:id 68366, :type :short, :start 24980, :end 24994.0} {:id 69477, :type :steady, :start 25684, :end 30510.0}]}
{:id 70126, :born 2696, :gender :f, :capacity [0 0 0 0 0 0 0 0 0 0 0 0 0 1 1 1 1 1 1 1 1 1 1 1 1 1 1 1 1 1 1 1 1 1 1 1 1 1 1 1 1 1 1 1 1 1 1 1 1 1 1 1 1 1 1 1 1 1 1 1 1 1 1 1 1 1 1 1 1 1 1 1 1 1 1 1 1 1 1 1 1 1 1 1 1 1 1 1 1 1 1 1 1 1 1 1 1 1 1], :relas [{:id 66546, :type :short, :start 7940, :end 7949.0} {:id 68555, :type :casual, :start 8124, :end 8371.0} {:id 64764, :type :steady, :start 8388, :end 43129.0}]}
{:id 70127, :born 2707, :gender :f, :capacity [0 0 0 0 0 0 0 0 0 0 0 0 0 1 1 1 1 1 1 1 1 1 1 1 1 1 1 1 1 1 1 1 1 1 1 1 1 1 1 1 1 1 1 1 1 1 1 1 1 1 1 1 1 1 1 1 1 1 1 1 1 1 1 1 1 1 1 1 1 1 1 1 1 1 1 1 1 1 1 1 1 1 1 1 1 1 1 1 1 1 1 1 1 1 1 1 1 1 1], :relas [{:id 68459, :type :short, :start 7516, :end 7543.0} {:id 67775, :type :casual, :start 7864, :end 8209.0} {:id 68389, :type :steady, :start 8356, :end 10264.0} {:id 62740, :type :short, :start 10212, :end 10218.0} {:id 65702, :type :steady, :start 10272, :end 11900.0} {:id 61867, :type :casual, :start 11824, :end 11935.0} {:id 62971, :type :casual, :start 11944, :end 12025.0} {:id 64459, :type :steady, :start 12024, :end 19149.0} {:id 69502, :type :casual, :start 18852, :end 19198.0} {:id 68406, :type :steady, :start 19416, :end 23487.0} {:id 64572, :type :steady, :start 23912, :end 26518.0}]}
{:id 70128, :born 2718, :gender :f, :capacity [0 0 0 0 0 0 0 0 0 0 0 0 0 0 0 0 1 1 1 1 1 1 1 1 1 1 1 1 1 1 1 1 1 1 1 1 1 1 1 1 1 1 1 1 1 1 1 1 1 1 1 1 1 1 1 1 1 1 1 1 1 1 1 1 1 1 1 1 1 1 1 1 1 1 1 1 1 1 1 1 1 1 1 1 1 1 1 1 1 1 1 1 1 1 1 1 1 1 1], :relas [{:id 66823, :type :short, :start 8668, :end 8670.0} {:id 66817, :type :casual, :start 8676, :end 8782.0} {:id 69703, :type :casual, :start 8832, :end 8848.0} {:id 66389, :type :short, :start 8880, :end 8882.0} {:id 70632, :type :short, :start 9036, :end 9044.0} {:id 64814, :type :casual, :start 9084, :end 9178.0} {:id 70404, :type :short, :start 9296, :end 9309.0} {:id 69417, :type :steady, :start 9316, :end 12006.0} {:id 70413, :type :short, :start 11840, :end 11850.0} {:id 58099, :type :casual, :start 11856, :end 11943.0} {:id 71299, :type :casual, :start 11984, :end 12048.0} {:id 72138, :type :casual, :start 12064, :end 12183.0} {:id 63839, :type :short, :start 12488, :end 12506.0} {:id 62787, :type :casual, :start 12788, :end 13092.0} {:id 68640, :type :short, :start 13576, :end 13639.0} {:id 73534, :type :short, :start 13716, :end 13718.0} {:id 74521, :type :short, :start 14372, :end 14378.0} {:id 70627, :type :casual, :start 14472, :end 14491.0} {:id 61645, :type :casual, :start 14536, :end 14641.0} {:id 66611, :type :short, :start 14952, :end 14963.0} {:id 67760, :type :casual, :start 15256, :end 15766.0} {:id 65865, :type :casual, :start 15952, :end 16662.0} {:id 65784, :type :steady, :start 17432, :end 19449.0} {:id 65627, :type :steady, :start 19472, :end 24408.0} {:id 69417, :type :short, :start 25104, :end 25124.0}]}
{:id 70129, :born 2729, :gender :f, :capacity [0 0 0 0 0 0 0 0 0 0 0 0 0 0 1 1 1 1 1 1 1 1 1 1 1 1 1 1 1 1 1 1 1 1 1 1 1 1 1 1 1 1 1 1 1 1 1 1 1 1 1 1 1 1 1 1 1 1 1 1 1 1 1 1 1 1 1 1 1 1 1 1 1 1 1 1 1 1 1 1 1 1 1 1 1 1 1 1 1 1 1 1 1 1 1 1 1 1 1], :relas [{:id 67576, :type :short, :start 7972, :end 7973.0} {:id 68747, :type :casual, :start 8248, :end 8265.0} {:id 65848, :type :short, :start 8272, :end 8278.0} {:id 64744, :type :casual, :start 8372, :end 8477.0} {:id 63821, :type :steady, :start 8476, :end 13896.0} {:id 61004, :type :short, :start 13524, :end 13541.0} {:id 65755, :type :short, :start 13792, :end 13803.0} {:id 65572, :type :steady, :start 13840, :end 18406.0} {:id 62868, :type :steady, :start 18280, :end 22639.0} {:id 66433, :type :casual, :start 22384, :end 22388.0} {:id 73528, :type :short, :start 23292, :end 23302.0} {:id 63929, :type :casual, :start 23308, :end 23314.0} {:id 71537, :type :casual, :start 24192, :end 24193.0} {:id 68428, :type :short, :start 24564, :end 24598.0} {:id 68320, :type :casual, :start 25288, :end 25341.0}]}
{:id 70130, :born 2740, :gender :f, :capacity [0 0 0 0 0 0 0 0 0 0 0 0 0 0 0 0 0 1 1 1 1 1 1 1 1 1 1 1 1 1 1 1 1 1 1 1 1 1 1 1 1 1 1 1 1 1 1 1 1 1 1 1 1 1 1 1 1 1 1 1 1 1 1 1 1 1 1 1 1 1 1 1 1 1 1 1 1 1 1 1 1 1 1 1 1 1 1 1 1 1 1 1 1 1 1 1 1 1 1], :relas [{:id 67404, :type :casual, :start 8968, :end 9088.0} {:id 63929, :type :casual, :start 9084, :end 9168.0} {:id 63869, :type :casual, :start 9288, :end 9697.0} {:id 60596, :type :short, :start 9712, :end 9733.0} {:id 64528, :type :short, :start 9824, :end 9834.0} {:id 65517, :type :short, :start 9840, :end 9846.0} {:id 69696, :type :casual, :start 9912, :end 9958.0} {:id 69697, :type :casual, :start 9960, :end 10171.0} {:id 71505, :type :steady, :start 10200, :end 66318.0}]}
{:id 70131, :born 2751, :gender :f, :capacity [0 0 0 0 0 0 0 0 0 0 0 0 0 0 0 0 1 1 1 1 1 1 1 1 1 1 1 1 1 1 1 1 1 1 1 1 1 1 1 1 1 1 1 1 1 1 1 1 1 1 1 1 1 1 1 1 1 1 1 1 1 1 1 1 1 1 1 1 1 1 1 1 1 1 1 1 1 1 1 1 1 1 1 1 1 1 1 1 1 1 1 1 1 1 1 1 1 1 1], :relas [{:id 67694, :type :casual, :start 8660, :end 8864.0} {:id 65842, :type :short, :start 8976, :end 8991.0} {:id 64581, :type :casual, :start 9024, :end 9143.0} {:id 69684, :type :short, :start 9212, :end 9223.0} {:id 60091, :type :casual, :start 9536, :end 9600.0} {:id 70591, :type :casual, :start 9648, :end 9698.0} {:id 69430, :type :casual, :start 9796, :end 9846.0} {:id 66669, :type :short, :start 9936, :end 9981.0} {:id 62977, :type :steady, :start 10008, :end 19212.0} {:id 66517, :type :casual, :start 19068, :end 19159.0} {:id 65409, :type :short, :start 19624, :end 19631.0} {:id 68737, :type :steady, :start 20000, :end 24527.0} {:id 70229, :type :short, :start 24400, :end 24423.0} {:id 73428, :type :short, :start 25304, :end 25308.0}]}
{:id 70132, :born 2762, :gender :f, :capacity [0 0 0 0 0 0 0 0 0 0 0 0 0 0 0 0 0 0 0 0 0 1 1 1 1 1 1 1 1 1 1 1 1 1 1 1 1 1 1 1 1 1 1 1 1 1 1 1 1 1 1 1 1 1 1 1 1 1 1 1 1 1 1 1 1 1 1 1 1 1 1 1 1 1 1 1 1 1 1 1 1 1 1 1 1 1 1 1 1 1 1 1 1 1 1 1 1 1 1], :relas [{:id 65795, :type :short, :start 10532, :end 10541.0} {:id 71623, :type :short, :start 10572, :end 10576.0} {:id 70287, :type :steady, :start 10576, :end 24476.0} {:id 70292, :type :steady, :start 23460, :end 24524.0} {:id 70450, :type :casual, :start 25012, :end 25064.0} {:id 73550, :type :steady, :start 25244, :end 25768.0}]}
{:id 70133, :born 2773, :gender :f, :capacity [0 0 0 0 0 0 0 0 0 0 0 0 0 0 0 1 1 1 1 1 1 1 1 1 1 1 1 1 1 1 1 1 1 1 1 1 1 1 1 1 1 1 1 1 1 1 1 1 1 1 1 1 1 1 1 1 1 1 1 1 1 1 1 1 1 1 1 1 1 1 1 1 1 1 1 1 1 1 1 1 1 1 1 1 1 1 1 1 1 1 1 1 1 1 1 1 1 1 1], :relas [{:id 67790, :type :short, :start 8256, :end 8267.0} {:id 67504, :type :short, :start 8268, :end 8275.0} {:id 68486, :type :casual, :start 8316, :end 8406.0} {:id 67637, :type :casual, :start 8424, :end 8497.0} {:id 67701, :type :short, :start 8580, :end 8594.0} {:id 69376, :type :short, :start 8600, :end 8610.0} {:id 68463, :type :casual, :start 8848, :end 9145.0} {:id 66692, :type :casual, :start 9156, :end 9504.0} {:id 69530, :type :steady, :start 9492, :end 23791.0} {:id 71398, :type :short, :start 22728, :end 22734.0} {:id 65777, :type :steady, :start 22764, :end 23389.0} {:id 73535, :type :casual, :start 23644, :end 24147.0} {:id 66742, :type :casual, :start 24352, :end 24513.0} {:id 72599, :type :short, :start 25112, :end 25132.0}]}
{:id 70134, :born 2784, :gender :f, :capacity [0 0 0 0 0 0 0 0 0 0 0 0 0 0 0 0 0 0 1 1 1 1 1 1 1 1 1 1 1 1 1 1 1 1 1 1 1 1 1 1 1 1 1 1 1 1 1 1 1 1 1 1 1 1 1 1 1 1 1 1 1 1 1 1 1 1 1 1 1 1 1 1 1 1 1 1 1 1 1 1 1 1 1 1 1 1 1 1 1 1 1 1 1 1 1 1 1 1 1], :relas [{:id 66817, :type :casual, :start 9456, :end 9694.0} {:id 64593, :type :casual, :start 9964, :end 10012.0} {:id 66632, :type :short, :start 10012, :end 10014.0} {:id 69696, :type :casual, :start 10068, :end 10283.0} {:id 69493, :type :casual, :start 10348, :end 10356.0} {:id 60085, :type :short, :start 10372, :end 10386.0} {:id 60035, :type :steady, :start 10432, :end 14296.0} {:id 65468, :type :steady, :start 14180, :end 15042.0} {:id 62823, :type :short, :start 15224, :end 15238.0} {:id 72166, :type :short, :start 15616, :end 15622.0} {:id 68718, :type :short, :start 15672, :end 15682.0} {:id 74504, :type :short, :start 15744, :end 15770.0} {:id 72443, :type :casual, :start 16324, :end 16766.0} {:id 64553, :type :casual, :start 16768, :end 16982.0} {:id 63637, :type :steady, :start 17376, :end 18244.0} {:id 70662, :type :short, :start 18832, :end 18836.0} {:id 68559, :type :steady, :start 18928, :end 24276.0} {:id 74499, :type :steady, :start 24012, :end 33448.0}]}
{:id 70135, :born 2795, :gender :f, :capacity [0 0 0 0 0 0 0 0 0 0 0 0 0 0 0 0 1 1 1 1 1 1 1 1 1 1 1 1 1 1 1 1 1 1 1 1 1 1 1 1 1 1 1 1 1 1 1 1 1 1 1 1 1 1 1 1 1 1 1 1 1 1 1 1 1 1 1 1 1 1 1 1 1 1 1 1 1 1 1 1 1 1 1 1 1 1 1 1 1 1 1 1 1 1 1 1 1 1 1], :relas [{:id 65676, :type :steady, :start 8696, :end 10838.0} {:id 71613, :type :short, :start 10696, :end 10705.0} {:id 67789, :type :short, :start 10872, :end 10890.0} {:id 65769, :type :casual, :start 10920, :end 10977.0} {:id 66813, :type :short, :start 11124, :end 11177.0} {:id 66693, :type :short, :start 11284, :end 11285.0} {:id 62959, :type :short, :start 11300, :end 11320.0} {:id 61036, :type :casual, :start 11492, :end 11634.0} {:id 60860, :type :steady, :start 11692, :end 28948.0}]}
{:id 70136, :born 2806, :gender :f, :capacity [0 0 0 0 0 0 0 0 0 0 0 0 0 1 1 1 1 1 1 1 1 1 1 1 1 1 1 1 1 1 1 1 1 1 1 1 1 1 1 1 1 1 1 1 1 1 1 1 1 1 1 1 1 1 1 1 1 1 1 1 1 1 1 1 1 1 1 1 1 1 1 1 1 1 1 1 1 1 1 1 1 1 1 1 1 1 1 1 1 1 1 1 1 1 1 1 1 1 1], :relas [{:id 66491, :type :casual, :start 7956, :end 8068.0} {:id 66438, :type :steady, :start 8080, :end 9423.0} {:id 65838, :type :casual, :start 9388, :end 9501.0} {:id 69704, :type :steady, :start 9512, :end 15953.0} {:id 68309, :type :casual, :start 15512, :end 15526.0} {:id 68680, :type :steady, :start 15680, :end 45383.0}]}
{:id 70137, :born 2817, :gender :f, :capacity [0 0 0 0 0 0 0 0 0 0 0 0 0 0 0 0 0 0 1 1 1 1 1 1 1 1 1 1 1 1 1 1 1 1 1 1 1 1 1 1 1 1 1 1 1 1 1 1 1 1 1 1 1 1 1 1 1 1 1 1 1 1 1 1 1 1 1 1 1 1 1 1 1 1 1 1 1 1 1 1 1 1 1 1 1 1 1 1 1 1 1 1 1 1 1 1 1 1 1], :relas [{:id 67425, :type :steady, :start 9528, :end 9719.0} {:id 65803, :type :short, :start 9764, :end 9778.0} {:id 66807, :type :casual, :start 9800, :end 9824.0} {:id 60081, :type :short, :start 9904, :end 9920.0} {:id 67486, :type :steady, :start 10080, :end 12107.0} {:id 60924, :type :steady, :start 12000, :end 12002.0} {:id 67765, :type :short, :start 12052, :end 12061.0} {:id 64776, :type :steady, :start 12092, :end 13934.0} {:id 66496, :type :casual, :start 13816, :end 13944.0} {:id 73555, :type :casual, :start 14024, :end 14248.0} {:id 73549, :type :short, :start 14804, :end 14812.0} {:id 67722, :type :short, :start 15300, :end 15317.0} {:id 69561, :type :short, :start 15368, :end 15399.0} {:id 65759, :type :casual, :start 15916, :end 16157.0} {:id 79018, :type :steady, :start 16196, :end 25995.0} {:id 68366, :type :casual, :start 25652, :end 25765.0}]}
{:id 70138, :born 2828, :gender :f, :capacity [0 0 0 0 0 0 0 0 0 0 0 0 0 0 0 0 1 1 1 1 1 1 1 1 1 1 1 1 1 1 1 1 1 1 1 1 1 1 1 1 1 1 1 1 1 1 1 1 1 1 1 1 1 1 1 1 1 1 1 1 1 1 1 1 1 1 1 1 1 1 1 1 1 1 1 1 1 1 1 1 1 1 1 1 1 1 1 1 1 1 1 1 1 1 1 1 1 1 1], :relas [{:id 68489, :type :casual, :start 8728, :end 9026.0} {:id 65422, :type :short, :start 9032, :end 9047.0} {:id 63926, :type :casual, :start 9056, :end 9173.0} {:id 67763, :type :casual, :start 9188, :end 9279.0} {:id 63863, :type :steady, :start 9300, :end 13560.0} {:id 59663, :type :short, :start 13272, :end 13279.0} {:id 62953, :type :casual, :start 13304, :end 13315.0} {:id 64658, :type :steady, :start 13404, :end 17552.0} {:id 71425, :type :casual, :start 17436, :end 17454.0} {:id 69486, :type :casual, :start 17496, :end 17756.0} {:id 76959, :type :short, :start 18116, :end 18120.0} {:id 73228, :type :steady, :start 18844, :end 22532.0} {:id 68498, :type :short, :start 22700, :end 22705.0} {:id 69523, :type :short, :start 23936, :end 23958.0} {:id 67642, :type :steady, :start 24620, :end 27386.0}]}
{:id 70139, :born 2839, :gender :f, :capacity [0 0 0 0 0 0 0 0 0 0 0 0 0 0 0 1 1 1 1 1 1 1 1 1 1 1 1 1 1 1 1 1 1 1 1 1 1 1 1 1 1 1 1 1 1 1 1 1 1 1 1 1 1 1 1 1 1 1 1 1 1 1 1 1 1 1 1 1 1 1 1 1 1 1 1 1 1 1 1 1 1 1 1 1 1 1 1 1 1 1 1 1 1 1 1 1 1 1 1], :relas [{:id 67758, :type :casual, :start 8324, :end 8360.0} {:id 69681, :type :steady, :start 8388, :end 8623.0} {:id 64890, :type :casual, :start 8664, :end 9048.0} {:id 62968, :type :short, :start 9064, :end 9065.0} {:id 68467, :type :casual, :start 9112, :end 9312.0} {:id 66797, :type :short, :start 9408, :end 9425.0} {:id 62533, :type :short, :start 9488, :end 9490.0} {:id 68426, :type :casual, :start 9632, :end 9694.0} {:id 67778, :type :casual, :start 9756, :end 10061.0} {:id 64614, :type :short, :start 10152, :end 10160.0} {:id 66813, :type :short, :start 10228, :end 10233.0} {:id 64531, :type :casual, :start 10308, :end 10648.0} {:id 65637, :type :short, :start 10660, :end 10665.0} {:id 64880, :type :casual, :start 10672, :end 10732.0} {:id 65743, :type :short, :start 10980, :end 10983.0} {:id 65634, :type :casual, :start 11048, :end 11212.0} {:id 66815, :type :steady, :start 11276, :end 17365.0} {:id 72436, :type :casual, :start 17100, :end 17182.0} {:id 59918, :type :short, :start 17460, :end 17462.0} {:id 64482, :type :steady, :start 17752, :end 28560.0}]}
{:id 70140, :born 2850, :gender :f, :capacity [0 0 0 0 0 0 0 0 0 0 0 0 0 0 1 1 1 1 1 1 1 1 1 1 1 1 1 1 1 1 1 1 1 1 1 1 1 1 1 1 1 1 1 1 1 1 1 1 1 1 1 1 1 1 1 1 1 1 1 1 1 1 1 1 1 1 1 1 1 1 1 1 1 1 1 1 1 1 1 1 1 1 1 1 1 1 1 1 1 1 1 1 1 1 1 1 1 1 1], :relas [{:id 69543, :type :steady, :start 8252, :end 12342.0} {:id 60081, :type :short, :start 12076, :end 12083.0} {:id 74352, :type :short, :start 12084, :end 12089.0} {:id 62776, :type :short, :start 12100, :end 12102.0} {:id 64612, :type :short, :start 12340, :end 12353.0} {:id 72598, :type :short, :start 12392, :end 12438.0} {:id 66618, :type :short, :start 12532, :end 12551.0} {:id 62720, :type :short, :start 12560, :end 12579.0} {:id 70646, :type :casual, :start 12620, :end 12638.0} {:id 63761, :type :steady, :start 12660, :end 19200.0} {:id 84115, :type :casual, :start 18980, :end 19259.0} {:id 69546, :type :casual, :start 19640, :end 20841.0} {:id 72291, :type :short, :start 21040, :end 21045.0} {:id 70674, :type :short, :start 21236, :end 21254.0} {:id 72295, :type :steady, :start 22536, :end 26000.0}]}
{:id 70141, :born 2861, :gender :f, :capacity [0 0 0 0 0 0 0 0 0 0 0 0 0 0 0 0 1 1 1 1 1 1 1 1 1 1 1 1 1 1 1 1 1 1 1 1 1 1 1 1 1 1 1 1 1 1 1 1 1 1 1 1 1 1 1 1 1 1 1 1 1 1 1 1 1 1 1 1 1 1 1 1 1 1 1 1 1 1 1 1 1 1 1 1 1 1 1 1 1 1 1 1 1 1 1 1 1 1 1], :relas [{:id 67758, :type :short, :start 8804, :end 8836.0} {:id 69301, :type :steady, :start 8952, :end 9448.0} {:id 65709, :type :steady, :start 9448, :end 10236.0} {:id 69264, :type :short, :start 10212, :end 10255.0} {:id 67503, :type :casual, :start 10368, :end 10382.0} {:id 68451, :type :steady, :start 10428, :end 13121.0} {:id 63860, :type :steady, :start 12920, :end 51863.0}]}
{:id 70142, :born 2872, :gender :f, :capacity [0 0 0 0 0 0 0 0 0 0 0 0 0 1 1 1 1 1 1 1 1 1 1 1 1 1 1 1 1 1 1 1 1 1 1 1 1 1 1 1 1 1 1 1 1 1 1 1 1 1 1 1 1 1 1 1 1 1 1 1 1 1 1 1 1 1 1 1 1 1 1 1 1 1 1 1 1 1 1 1 1 1 1 1 1 1 1 1 1 1 1 1 1 1 1 1 1 1 1], :relas [{:id 68330, :type :short, :start 7668, :end 7672.0} {:id 66828, :type :short, :start 7676, :end 7685.0} {:id 65842, :type :short, :start 8140, :end 8161.0} {:id 71468, :type :short, :start 8548, :end 8551.0} {:id 67758, :type :short, :start 8592, :end 8606.0} {:id 68643, :type :short, :start 8800, :end 8809.0} {:id 61804, :type :short, :start 9052, :end 9057.0} {:id 68729, :type :short, :start 9064, :end 9081.0} {:id 66801, :type :casual, :start 9188, :end 9243.0} {:id 65495, :type :short, :start 9432, :end 9453.0} {:id 67451, :type :short, :start 9452, :end 9468.0} {:id 70658, :type :short, :start 9652, :end 9675.0} {:id 67739, :type :short, :start 9924, :end 9927.0} {:id 63547, :type :short, :start 9996, :end 10005.0} {:id 62967, :type :short, :start 10040, :end 10044.0} {:id 62661, :type :short, :start 10300, :end 10302.0} {:id 64709, :type :short, :start 10308, :end 10311.0} {:id 69703, :type :short, :start 10320, :end 10324.0} {:id 67531, :type :steady, :start 10392, :end 12203.0} {:id 69705, :type :short, :start 12108, :end 12114.0} {:id 72294, :type :steady, :start 12116, :end 12521.0} {:id 61912, :type :casual, :start 12628, :end 12855.0} {:id 60956, :type :casual, :start 13032, :end 13070.0} {:id 65865, :type :casual, :start 13116, :end 13150.0} {:id 70654, :type :short, :start 13360, :end 13370.0} {:id 73536, :type :casual, :start 13552, :end 13661.0} {:id 66783, :type :casual, :start 13688, :end 14336.0} {:id 68439, :type :short, :start 14720, :end 14738.0} {:id 76015, :type :casual, :start 14832, :end 14883.0} {:id 75456, :type :casual, :start 15188, :end 15262.0} {:id 74088, :type :short, :start 15632, :end 15642.0} {:id 68742, :type :short, :start 16884, :end 16899.0} {:id 68742, :type :short, :start 17052, :end 17085.0} {:id 68719, :type :steady, :start 17352, :end 34263.0}]}
{:id 70143, :born 2883, :gender :f, :capacity [0 0 0 0 0 0 0 0 0 0 0 0 0 0 0 0 0 0 0 0 0 0 0 1 1 1 1 1 1 1 1 1 1 1 1 1 1 1 1 1 1 1 1 1 1 1 1 1 1 1 1 1 1 1 1 1 1 1 1 1 1 1 1 1 1 1 1 1 1 1 1 1 1 1 1 1 1 1 1 1 1 1 1 1 1 1 1 1 1 1 1 1 1 1 1 1 1 1 1], :relas [{:id 63724, :type :casual, :start 11316, :end 11379.0} {:id 66748, :type :short, :start 11500, :end 11530.0} {:id 68706, :type :casual, :start 11552, :end 11725.0} {:id 63852, :type :casual, :start 11800, :end 11929.0} {:id 70651, :type :casual, :start 11924, :end 12140.0} {:id 70655, :type :casual, :start 12280, :end 12462.0} {:id 67440, :type :short, :start 12516, :end 12648.0} {:id 67774, :type :casual, :start 12680, :end 13257.0} {:id 70666, :type :short, :start 13808, :end 13828.0} {:id 64891, :type :casual, :start 14164, :end 14249.0} {:id 68633, :type :short, :start 14344, :end 14352.0} {:id 72193, :type :short, :start 14400, :end 14417.0} {:id 64884, :type :casual, :start 14452, :end 14883.0} {:id 66628, :type :short, :start 14856, :end 14859.0} {:id 61037, :type :casual, :start 14916, :end 15172.0} {:id 69241, :type :short, :start 15568, :end 15571.0} {:id 65552, :type :short, :start 15740, :end 15743.0} {:id 76078, :type :casual, :start 16152, :end 16216.0} {:id 68416, :type :casual, :start 16624, :end 16628.0} {:id 85695, :type :short, :start 16764, :end 16765.0} {:id 65542, :type :short, :start 16804, :end 16825.0} {:id 82195, :type :short, :start 17192, :end 17229.0} {:id 70442, :type :casual, :start 17528, :end 17529.0} {:id 64660, :type :casual, :start 17896, :end 17902.0} {:id 71537, :type :short, :start 18664, :end 18688.0} {:id 69444, :type :short, :start 19048, :end 19062.0} {:id 70614, :type :casual, :start 19088, :end 19115.0} {:id 68526, :type :casual, :start 19296, :end 19511.0} {:id 59718, :type :steady, :start 20520, :end 31212.0}]}
{:id 70144, :born 2894, :gender :f, :capacity [0 0 0 0 0 0 0 0 0 0 0 0 0 0 0 0 0 0 0 0 1 1 1 1 1 1 1 1 1 1 1 1 1 1 1 1 1 1 1 1 1 1 1 1 1 1 1 1 1 1 1 1 1 1 1 1 1 1 1 1 1 1 1 1 1 1 1 1 1 1 1 1 1 1 1 1 1 1 1 1 1 1 1 1 1 1 1 1 1 1 1 1 1 1 1 1 1 1 1], :relas [{:id 64540, :type :short, :start 10200, :end 10237.0} {:id 67778, :type :casual, :start 10252, :end 10288.0} {:id 64791, :type :casual, :start 10328, :end 10331.0} {:id 66817, :type :casual, :start 10440, :end 10654.0} {:id 63935, :type :short, :start 10660, :end 10688.0} {:id 73278, :type :casual, :start 10776, :end 10813.0} {:id 70360, :type :casual, :start 10816, :end 11390.0} {:id 65841, :type :casual, :start 11472, :end 11558.0} {:id 68741, :type :casual, :start 11568, :end 11665.0} {:id 66454, :type :casual, :start 11816, :end 11896.0} {:id 62980, :type :casual, :start 11952, :end 11964.0} {:id 66820, :type :short, :start 11996, :end 11999.0} {:id 67768, :type :casual, :start 12004, :end 12091.0} {:id 69705, :type :short, :start 12132, :end 12158.0} {:id 67593, :type :casual, :start 12492, :end 13702.0} {:id 73549, :type :short, :start 13668, :end 13672.0} {:id 67341, :type :casual, :start 13740, :end 13854.0} {:id 66447, :type :steady, :start 14012, :end 15753.0} {:id 69688, :type :casual, :start 15628, :end 15709.0} {:id 66724, :type :short, :start 15784, :end 15813.0} {:id 72573, :type :casual, :start 15960, :end 16319.0} {:id 63870, :type :short, :start 16324, :end 16329.0} {:id 70654, :type :casual, :start 16548, :end 16673.0} {:id 74148, :type :short, :start 16780, :end 16811.0} {:id 69302, :type :steady, :start 17448, :end 18438.0} {:id 65866, :type :short, :start 18460, :end 18462.0} {:id 68742, :type :casual, :start 19404, :end 19456.0} {:id 70662, :type :short, :start 19496, :end 19511.0} {:id 71530, :type :steady, :start 19928, :end 21613.0} {:id 65644, :type :steady, :start 22916, :end 29923.0}]}
{:id 70145, :born 2905, :gender :f, :capacity [0 0 0 0 0 0 0 0 0 0 0 0 0 0 0 0 0 0 0 0 1 1 1 1 1 1 1 1 1 1 1 1 1 1 1 1 1 1 1 1 1 1 1 1 1 1 1 1 1 1 1 1 1 1 1 1 1 1 1 1 1 1 1 1 1 1 1 1 1 1 1 1 1 1 1 1 1 1 1 1 1 1 1 1 1 1 1 1 1 1 1 1 1 1 1 1 1 1 1], :relas [{:id 66819, :type :short, :start 10220, :end 10222.0} {:id 65529, :type :casual, :start 10316, :end 10358.0} {:id 66801, :type :short, :start 10388, :end 10418.0} {:id 65555, :type :short, :start 10440, :end 10450.0} {:id 70407, :type :steady, :start 10484, :end 10903.0} {:id 57037, :type :short, :start 10892, :end 10895.0} {:id 67786, :type :short, :start 10912, :end 10914.0} {:id 66800, :type :casual, :start 10992, :end 11046.0} {:id 69456, :type :casual, :start 11172, :end 11175.0} {:id 69678, :type :short, :start 11176, :end 11179.0} {:id 67767, :type :short, :start 11184, :end 11185.0} {:id 65838, :type :casual, :start 11272, :end 11273.0} {:id 70619, :type :casual, :start 11304, :end 11500.0} {:id 72490, :type :casual, :start 11664, :end 11770.0} {:id 68734, :type :casual, :start 11892, :end 11951.0} {:id 75107, :type :steady, :start 12040, :end 14009.0} {:id 66515, :type :casual, :start 14712, :end 14930.0} {:id 69319, :type :short, :start 14932, :end 14971.0} {:id 70256, :type :steady, :start 15128, :end 16317.0} {:id 70661, :type :steady, :start 16488, :end 24365.0} {:id 64631, :type :casual, :start 23960, :end 24042.0} {:id 71170, :type :casual, :start 25276, :end 25377.0} {:id 71358, :type :casual, :start 26144, :end 26371.0}]}
{:id 70146, :born 2916, :gender :f, :capacity [0 0 0 0 0 0 0 0 0 0 0 0 0 0 1 1 1 1 1 1 1 1 1 1 1 1 1 1 1 1 1 1 1 1 1 1 1 1 1 1 1 1 1 1 1 1 1 1 1 1 1 1 1 1 1 1 1 1 1 1 1 1 1 1 1 1 1 1 1 1 1 1 1 1 1 1 1 1 1 1 1 1 1 1 1 1 1 1 1 1 1 1 1 1 1 1 1 1 1], :relas [{:id 66798, :type :casual, :start 8100, :end 8242.0} {:id 69341, :type :casual, :start 8288, :end 8317.0} {:id 63717, :type :casual, :start 8432, :end 8502.0} {:id 64890, :type :casual, :start 8520, :end 8827.0} {:id 66540, :type :steady, :start 8900, :end 14984.0} {:id 71628, :type :casual, :start 14940, :end 15013.0} {:id 70562, :type :casual, :start 15128, :end 15188.0} {:id 74205, :type :casual, :start 15452, :end 15582.0} {:id 66528, :type :short, :start 15632, :end 15645.0} {:id 61036, :type :steady, :start 15780, :end 19589.0} {:id 65843, :type :casual, :start 19468, :end 19686.0} {:id 72573, :type :casual, :start 19740, :end 20143.0} {:id 73139, :type :short, :start 21004, :end 21012.0} {:id 77051, :type :short, :start 21312, :end 21323.0} {:id 64550, :type :steady, :start 21520, :end 22454.0} {:id 78126, :type :steady, :start 22720, :end 26691.0}]}
{:id 70147, :born 2562, :gender :f, :capacity [0 0 0 0 0 0 0 0 0 0 0 0 0 0 1 1 1 1 1 1 1 1 1 1 1 1 1 1 1 1 1 1 1 1 1 1 1 1 1 1 1 1 1 1 1 1 1 1 1 1 1 1 1 1 1 1 1 1 1 1 1 1 1 1 1 1 1 1 1 1 1 1 1 1 1 1 1 1 1 1 1 1 1 1 1 1 1 1 1 1 1 1 1 1 1 1 1 1 1], :relas [{:id 65677, :type :steady, :start 7932, :end 8341.0} {:id 67781, :type :steady, :start 8320, :end 12646.0} {:id 62606, :type :steady, :start 12408, :end 20380.0} {:id 57860, :type :steady, :start 20456, :end 40691.0}]}
{:id 70148, :born 2573, :gender :f, :capacity [0 0 0 0 0 0 0 0 0 0 0 0 0 0 0 1 1 1 1 1 1 1 1 1 1 1 1 1 1 1 1 1 1 1 1 1 1 1 1 1 1 1 1 1 1 1 1 1 1 1 1 1 1 1 1 1 1 1 1 1 1 1 1 1 1 1 1 1 1 1 1 1 1 1 1 1 1 1 1 1 1 1 1 1 1 1 1 1 1 1 1 1 1 1 1 1 1 1 1], :relas [{:id 63569, :type :casual, :start 8068, :end 8836.0} {:id 68725, :type :short, :start 8796, :end 8814.0} {:id 65837, :type :short, :start 8832, :end 8852.0} {:id 64880, :type :casual, :start 8896, :end 9313.0} {:id 64449, :type :short, :start 9300, :end 9311.0} {:id 63550, :type :short, :start 9412, :end 9418.0} {:id 62968, :type :short, :start 9456, :end 9463.0} {:id 68735, :type :casual, :start 9776, :end 10024.0} {:id 64898, :type :casual, :start 10040, :end 10187.0} {:id 67418, :type :casual, :start 10188, :end 10382.0} {:id 67768, :type :casual, :start 10384, :end 10645.0} {:id 70216, :type :steady, :start 10904, :end 17868.0} {:id 71174, :type :casual, :start 17648, :end 17997.0} {:id 79942, :type :casual, :start 18856, :end 18875.0} {:id 59950, :type :short, :start 19096, :end 19162.0} {:id 65562, :type :casual, :start 19256, :end 19365.0} {:id 67719, :type :casual, :start 20080, :end 20085.0} {:id 76105, :type :short, :start 20144, :end 20156.0} {:id 68566, :type :short, :start 20292, :end 20307.0} {:id 70476, :type :steady, :start 20664, :end 24048.0} {:id 68668, :type :short, :start 24216, :end 24277.0} {:id 68740, :type :casual, :start 24812, :end 24894.0} {:id 72573, :type :casual, :start 25400, :end 25511.0}]}
{:id 70149, :born 2584, :gender :f, :capacity [0 0 0 0 0 0 0 0 0 0 0 0 0 1 1 1 1 1 1 1 1 1 1 1 1 1 1 1 1 1 1 1 1 1 1 1 1 1 1 1 1 1 1 1 1 1 1 1 1 1 1 1 1 1 1 1 1 1 1 1 1 1 1 1 1 1 1 1 1 1 1 1 1 1 1 1 1 1 1 1 1 1 1 1 1 1 1 1 1 1 1 1 1 1 1 1 1 1 1], :relas [{:id 68465, :type :steady, :start 7592, :end 18489.0} {:id 71491, :type :steady, :start 17732, :end 22553.0} {:id 71602, :type :casual, :start 22420, :end 22539.0} {:id 72573, :type :short, :start 23328, :end 23342.0} {:id 73352, :type :steady, :start 24192, :end 24939.0}]}
{:id 70150, :born 2595, :gender :f, :capacity [0 0 0 0 0 0 0 0 0 0 0 0 0 0 0 0 0 0 1 1 1 1 1 1 1 1 1 1 1 1 1 1 1 1 1 1 1 1 1 1 1 1 1 1 1 1 1 1 1 1 1 1 1 1 1 1 1 1 1 1 1 1 1 1 1 1 1 1 1 1 1 1 1 1 1 1 1 1 1 1 1 1 1 1 1 1 1 1 1 1 1 1 1 1 1 1 1 1 1], :relas [{:id 60079, :type :casual, :start 9224, :end 9450.0} {:id 65845, :type :casual, :start 9632, :end 9715.0} {:id 66503, :type :short, :start 9712, :end 9718.0} {:id 67408, :type :steady, :start 9824, :end 10640.0} {:id 64890, :type :casual, :start 10704, :end 10712.0} {:id 71317, :type :casual, :start 10804, :end 10825.0} {:id 47566, :type :short, :start 10840, :end 10844.0} {:id 71461, :type :short, :start 10892, :end 10908.0} {:id 73438, :type :short, :start 10940, :end 10977.0} {:id 67784, :type :short, :start 11012, :end 11028.0} {:id 69697, :type :short, :start 11100, :end 11119.0} {:id 54160, :type :casual, :start 11136, :end 11453.0} {:id 72311, :type :steady, :start 11648, :end 19543.0} {:id 70662, :type :casual, :start 19180, :end 19230.0} {:id 70646, :type :short, :start 19560, :end 19579.0} {:id 70530, :type :steady, :start 19640, :end 21582.0} {:id 69528, :type :steady, :start 21512, :end 22807.0} {:id 60906, :type :short, :start 23016, :end 23029.0} {:id 72504, :type :casual, :start 23500, :end 23645.0} {:id 78896, :type :casual, :start 24804, :end 24849.0} {:id 68401, :type :steady, :start 25900, :end 37296.0}]}
{:id 70151, :born 2606, :gender :f, :capacity [0 0 0 0 0 0 0 0 0 0 0 0 0 0 0 0 1 1 1 1 1 1 1 1 1 1 1 1 1 1 1 1 1 1 1 1 1 1 1 1 1 1 1 1 1 1 1 1 1 1 1 1 1 1 1 1 1 1 1 1 1 1 1 1 1 1 1 1 1 1 1 1 1 1 1 1 1 1 1 1 1 1 1 1 1 1 1 1 1 1 1 1 1 1 1 1 1 1 1], :relas [{:id 66693, :type :short, :start 8684, :end 8706.0} {:id 65568, :type :short, :start 8716, :end 8733.0} {:id 66827, :type :steady, :start 8748, :end 15279.0} {:id 75466, :type :short, :start 14792, :end 14840.0} {:id 68396, :type :short, :start 15080, :end 15087.0} {:id 65714, :type :short, :start 15404, :end 15410.0} {:id 70385, :type :casual, :start 16096, :end 16121.0} {:id 76436, :type :steady, :start 16156, :end 28325.0}]}
{:id 70152, :born 2617, :gender :f, :capacity [0 0 0 0 0 0 0 0 0 0 0 0 0 0 0 0 0 1 1 1 1 1 1 1 1 1 1 1 1 1 1 1 1 1 1 1 1 1 1 1 1 1 1 1 1 1 1 1 1 1 1 1 1 1 1 1 1 1 1 1 1 1 1 1 1 1 1 1 1 1 1 1 1 1 1 1 1 1 1 1 1 1 1 1 1 1 1 1 1 1 1 1 1 1 1 1 1 1 1], :relas [{:id 64508, :type :short, :start 8884, :end 8886.0} {:id 67783, :type :casual, :start 9008, :end 9068.0} {:id 64449, :type :short, :start 9072, :end 9085.0} {:id 66797, :type :casual, :start 9160, :end 9357.0} {:id 59120, :type :casual, :start 9668, :end 9701.0} {:id 62966, :type :steady, :start 9888, :end 14694.0} {:id 59002, :type :casual, :start 14372, :end 14450.0} {:id 66814, :type :casual, :start 14472, :end 14498.0} {:id 65843, :type :short, :start 14988, :end 15006.0} {:id 76433, :type :short, :start 15024, :end 15052.0} {:id 61905, :type :casual, :start 16004, :end 16055.0} {:id 69595, :type :short, :start 16240, :end 16294.0} {:id 66477, :type :short, :start 16384, :end 16407.0} {:id 68669, :type :steady, :start 16756, :end 24388.0} {:id 71242, :type :short, :start 23952, :end 23964.0} {:id 68710, :type :short, :start 26084, :end 26086.0}]}
{:id 70153, :born 2628, :gender :f, :capacity [0 0 0 0 0 0 0 0 0 0 0 0 0 0 0 0 1 1 1 1 1 1 1 1 1 1 1 1 1 1 1 1 1 1 1 1 1 1 1 1 1 1 1 1 1 1 1 1 1 1 1 1 1 1 1 1 1 1 1 1 1 1 1 1 1 1 1 1 1 1 1 1 1 1 1 1 1 1 1 1 1 1 1 1 1 1 1 1 1 1 1 1 1 1 1 1 1 1 1], :relas [{:id 67352, :type :short, :start 8504, :end 8525.0} {:id 67778, :type :casual, :start 8624, :end 8762.0} {:id 68731, :type :short, :start 8896, :end 8903.0} {:id 70323, :type :casual, :start 8924, :end 8942.0} {:id 62872, :type :casual, :start 9188, :end 9289.0} {:id 65501, :type :casual, :start 9304, :end 9315.0} {:id 65838, :type :short, :start 9556, :end 9558.0} {:id 65849, :type :casual, :start 9692, :end 9860.0} {:id 66819, :type :casual, :start 9896, :end 10085.0} {:id 68749, :type :casual, :start 10224, :end 10413.0} {:id 55260, :type :short, :start 10416, :end 10434.0} {:id 64816, :type :short, :start 10480, :end 10482.0} {:id 64878, :type :short, :start 10912, :end 10923.0} {:id 71227, :type :casual, :start 10940, :end 11274.0} {:id 66801, :type :short, :start 11256, :end 11269.0} {:id 65424, :type :casual, :start 11304, :end 11774.0} {:id 65864, :type :short, :start 11772, :end 11789.0} {:id 65647, :type :steady, :start 11828, :end 12296.0} {:id 71631, :type :short, :start 12324, :end 12332.0} {:id 62972, :type :short, :start 12368, :end 12371.0} {:id 63645, :type :short, :start 12500, :end 12513.0} {:id 61674, :type :short, :start 12552, :end 12612.0} {:id 58726, :type :short, :start 13128, :end 13142.0} {:id 64818, :type :short, :start 13376, :end 13389.0} {:id 57915, :type :short, :start 13484, :end 13490.0} {:id 70644, :type :short, :start 13876, :end 13954.0} {:id 65848, :type :short, :start 14124, :end 14127.0} {:id 67493, :type :steady, :start 14548, :end 19517.0} {:id 70585, :type :steady, :start 19260, :end 24929.0} {:id 71363, :type :steady, :start 25048, :end 27026.0}]}
{:id 70154, :born 2639, :gender :f, :capacity [0 0 0 0 0 0 0 0 0 0 0 0 0 0 0 0 0 1 1 1 1 1 1 1 1 1 1 1 1 1 1 1 1 1 1 1 1 1 1 1 1 1 1 1 1 1 1 1 1 1 1 1 1 1 1 1 1 1 1 1 1 1 1 1 1 1 1 1 1 1 1 1 1 1 1 1 1 1 1 1 1 1 1 1 1 1 1 1 1 1 1 1 1 1 1 1 1 1 1], :relas [{:id 67414, :type :short, :start 8884, :end 8886.0} {:id 65846, :type :casual, :start 9064, :end 9101.0} {:id 67790, :type :short, :start 9140, :end 9160.0} {:id 68731, :type :casual, :start 9212, :end 9360.0} {:id 69622, :type :short, :start 9600, :end 9601.0} {:id 65849, :type :short, :start 9756, :end 9777.0} {:id 65842, :type :short, :start 9788, :end 9805.0} {:id 61606, :type :casual, :start 9840, :end 10002.0} {:id 66598, :type :casual, :start 10008, :end 10159.0} {:id 63929, :type :short, :start 10180, :end 10186.0} {:id 69712, :type :steady, :start 10212, :end 14642.0} {:id 70222, :type :casual, :start 14368, :end 14390.0} {:id 62970, :type :short, :start 14640, :end 14644.0} {:id 68738, :type :short, :start 14732, :end 14751.0} {:id 65843, :type :casual, :start 14892, :end 15297.0} {:id 75341, :type :casual, :start 15996, :end 16119.0} {:id 71411, :type :short, :start 16212, :end 16216.0} {:id 62961, :type :casual, :start 17184, :end 17349.0} {:id 73123, :type :steady, :start 17452, :end 27033.0}]}
{:id 70155, :born 2650, :gender :f, :capacity [0 0 0 0 0 0 0 0 0 0 0 0 0 0 0 0 0 0 1 1 1 1 1 1 1 1 1 1 1 1 1 1 1 1 1 1 1 1 1 1 1 1 1 1 1 1 1 1 1 1 1 1 1 1 1 1 1 1 1 1 1 1 1 1 1 1 1 1 1 1 1 1 1 1 1 1 1 1 1 1 1 1 1 1 1 1 1 1 1 1 1 1 1 1 1 1 1 1 1], :relas [{:id 67763, :type :casual, :start 9328, :end 9649.0} {:id 69690, :type :casual, :start 9636, :end 9825.0} {:id 70545, :type :steady, :start 9884, :end 40120.0}]}
{:id 70156, :born 2661, :gender :f, :capacity [0 0 0 0 0 0 0 0 0 0 0 0 0 1 1 1 1 1 1 1 1 1 1 1 1 1 1 1 1 1 1 1 1 1 1 1 1 1 1 1 1 1 1 1 1 1 1 1 1 1 1 1 1 1 1 1 1 1 1 1 1 1 1 1 1 1 1 1 1 1 1 1 1 1 1 1 1 1 1 1 1 1 1 1 1 1 1 1 1 1 1 1 1 1 1 1 1 1 1], :relas [{:id 68691, :type :casual, :start 7424, :end 7653.0} {:id 65639, :type :steady, :start 8032, :end 16838.0} {:id 69475, :type :short, :start 16308, :end 16333.0} {:id 76445, :type :casual, :start 16860, :end 16901.0} {:id 69302, :type :casual, :start 18520, :end 18673.0} {:id 63564, :type :steady, :start 18924, :end 20879.0} {:id 67489, :type :short, :start 21088, :end 21116.0} {:id 63933, :type :steady, :start 21128, :end 22792.0} {:id 68615, :type :steady, :start 23984, :end 26255.0}]}
{:id 70157, :born 2672, :gender :f, :capacity [0 0 0 0 0 0 0 0 0 0 0 0 0 0 0 1 1 1 1 1 1 1 1 1 1 1 1 1 1 1 1 1 1 1 1 1 1 1 1 1 1 1 1 1 1 1 1 1 1 1 1 1 1 1 1 1 1 1 1 1 1 1 1 1 1 1 1 1 1 1 1 1 1 1 1 1 1 1 1 1 1 1 1 1 1 1 1 1 1 1 1 1 1 1 1 1 1 1 1], :relas [{:id 66386, :type :casual, :start 8328, :end 8604.0} {:id 65793, :type :short, :start 8644, :end 8657.0} {:id 62971, :type :short, :start 8944, :end 8969.0} {:id 66826, :type :short, :start 9112, :end 9117.0} {:id 68735, :type :short, :start 9120, :end 9122.0} {:id 63940, :type :casual, :start 9240, :end 9306.0} {:id 64742, :type :short, :start 9328, :end 9330.0} {:id 66818, :type :short, :start 9468, :end 9470.0} {:id 66807, :type :casual, :start 9688, :end 9691.0} {:id 63869, :type :casual, :start 10060, :end 10119.0} {:id 55260, :type :short, :start 10116, :end 10119.0} {:id 53918, :type :short, :start 10260, :end 10261.0} {:id 64878, :type :casual, :start 10272, :end 10447.0} {:id 65431, :type :casual, :start 10500, :end 10505.0} {:id 68731, :type :short, :start 10616, :end 10647.0} {:id 67763, :type :short, :start 10668, :end 10675.0} {:id 69506, :type :short, :start 10684, :end 10724.0} {:id 74132, :type :casual, :start 11024, :end 11258.0} {:id 60868, :type :casual, :start 11360, :end 11477.0} {:id 62979, :type :casual, :start 11484, :end 11501.0} {:id 67758, :type :short, :start 11612, :end 11629.0} {:id 70646, :type :casual, :start 11656, :end 11707.0} {:id 62798, :type :short, :start 11712, :end 11743.0} {:id 65859, :type :short, :start 11840, :end 11866.0} {:id 69705, :type :casual, :start 11936, :end 12119.0} {:id 63550, :type :steady, :start 12348, :end 21687.0} {:id 66548, :type :short, :start 21448, :end 21456.0} {:id 69493, :type :short, :start 21916, :end 21921.0} {:id 72483, :type :steady, :start 22460, :end 23061.0} {:id 65666, :type :casual, :start 23164, :end 23585.0} {:id 64676, :type :casual, :start 23872, :end 23875.0}]}
{:id 70158, :born 2683, :gender :f, :capacity [0 0 0 0 0 0 0 0 0 0 0 0 0 0 1 1 1 1 1 1 1 1 1 1 1 1 1 1 1 1 1 1 1 1 1 1 1 1 1 1 1 1 1 1 1 1 1 1 1 1 1 1 1 1 1 1 1 1 1 1 1 1 1 1 1 1 1 1 1 1 1 1 1 1 1 1 1 1 1 1 1 1 1 1 1 1 1 1 1 1 1 1 1 1 1 1 1 1 1], :relas [{:id 67523, :type :casual, :start 8200, :end 8267.0} {:id 66570, :type :steady, :start 8324, :end 27137.0} {:id 72573, :type :short, :start 26176, :end 26199.0}]}
{:id 70159, :born 2694, :gender :f, :capacity [0 0 0 0 0 0 0 0 0 0 0 0 0 1 1 1 1 1 1 1 1 1 1 1 1 1 1 1 1 1 1 1 1 1 1 1 1 1 1 1 1 1 1 1 1 1 1 1 1 1 1 1 1 1 1 1 1 1 1 1 1 1 1 1 1 1 1 1 1 1 1 1 1 1 1 1 1 1 1 1 1 1 1 1 1 1 1 1 1 1 1 1 1 1 1 1 1 1 1], :relas [{:id 68732, :type :short, :start 7808, :end 7815.0} {:id 67526, :type :steady, :start 7900, :end 7914.0} {:id 66426, :type :short, :start 8032, :end 8057.0} {:id 67742, :type :short, :start 8084, :end 8102.0} {:id 62966, :type :casual, :start 8144, :end 8188.0} {:id 66809, :type :casual, :start 8188, :end 8193.0} {:id 68663, :type :steady, :start 8308, :end 13872.0} {:id 63553, :type :steady, :start 13688, :end 15215.0} {:id 65848, :type :casual, :start 15264, :end 15289.0} {:id 66428, :type :casual, :start 15324, :end 15439.0} {:id 59862, :type :short, :start 15476, :end 15480.0} {:id 67405, :type :short, :start 16108, :end 16114.0} {:id 68381, :type :short, :start 16484, :end 16490.0} {:id 72484, :type :casual, :start 16800, :end 16867.0} {:id 71633, :type :casual, :start 17380, :end 17619.0} {:id 70662, :type :short, :start 17640, :end 17641.0} {:id 60076, :type :short, :start 17776, :end 17785.0} {:id 65829, :type :short, :start 17992, :end 18019.0} {:id 69700, :type :short, :start 18960, :end 19010.0} {:id 73428, :type :short, :start 19448, :end 19460.0} {:id 69545, :type :steady, :start 19544, :end 25421.0} {:id 67334, :type :steady, :start 25236, :end 37926.0}]}
{:id 70160, :born 2705, :gender :f, :capacity [0 0 0 0 0 0 0 0 0 0 0 0 0 0 0 1 1 1 1 1 1 1 1 1 1 1 1 1 1 1 1 1 1 1 1 1 1 1 1 1 1 1 1 1 1 1 1 1 1 1 1 1 1 1 1 1 1 1 1 1 1 1 1 1 1 1 1 1 1 1 1 1 1 1 1 1 1 1 1 1 1 1 1 1 1 1 1 1 1 1 1 1 1 1 1 1 1 1 1], :relas [{:id 69371, :type :steady, :start 8188, :end 15661.0} {:id 76405, :type :short, :start 15192, :end 15205.0} {:id 66647, :type :short, :start 15576, :end 15620.0} {:id 68730, :type :short, :start 15924, :end 15926.0} {:id 66813, :type :casual, :start 16044, :end 16051.0} {:id 67590, :type :short, :start 16228, :end 16242.0} {:id 66637, :type :short, :start 16432, :end 16433.0} {:id 69491, :type :short, :start 16812, :end 16819.0} {:id 63748, :type :steady, :start 16920, :end 21653.0} {:id 62642, :type :steady, :start 21500, :end 23289.0} {:id 80283, :type :short, :start 23448, :end 23473.0} {:id 79083, :type :casual, :start 24076, :end 24176.0} {:id 67772, :type :short, :start 25248, :end 25252.0} {:id 72409, :type :casual, :start 25440, :end 25504.0} {:id 69608, :type :casual, :start 25996, :end 26144.0}]}
{:id 70161, :born 2716, :gender :f, :capacity [0 0 0 0 0 0 0 0 0 0 0 0 0 0 0 0 0 0 0 0 0 0 0 1 1 1 1 1 1 1 1 1 1 1 1 1 1 1 1 1 1 1 1 1 1 1 1 1 1 1 1 1 1 1 1 1 1 1 1 1 1 1 1 1 1 1 1 1 1 1 1 1 1 1 1 1 1 1 1 1 1 1 1 1 1 1 1 1 1 1 1 1 1 1 1 1 1 1 1], :relas [{:id 65524, :type :steady, :start 11148, :end 14484.0} {:id 56182, :type :casual, :start 14820, :end 14946.0} {:id 80837, :type :casual, :start 14952, :end 14959.0} {:id 61867, :type :steady, :start 14992, :end 16111.0} {:id 65846, :type :casual, :start 16292, :end 16358.0} {:id 83047, :type :short, :start 16364, :end 16373.0} {:id 68411, :type :short, :start 16820, :end 16821.0} {:id 61933, :type :steady, :start 16852, :end 31536.0}]}
{:id 70162, :born 2727, :gender :f, :capacity [0 0 0 0 0 0 0 0 0 0 0 0 0 1 1 1 1 1 1 1 1 1 1 1 1 1 1 1 1 1 1 1 1 1 1 1 1 1 1 1 1 1 1 1 1 1 1 1 1 1 1 1 1 1 1 1 1 1 1 1 1 1 1 1 1 1 1 1 1 1 1 1 1 1 1 1 1 1 1 1 1 1 1 1 1 1 1 1 1 1 1 1 1 1 1 1 1 1 1], :relas [{:id 65620, :type :short, :start 7752, :end 7754.0} {:id 68289, :type :short, :start 8152, :end 8156.0} {:id 69530, :type :casual, :start 8192, :end 8278.0} {:id 65864, :type :short, :start 8376, :end 8382.0} {:id 63551, :type :short, :start 8652, :end 8655.0} {:id 67392, :type :steady, :start 8700, :end 14052.0} {:id 60855, :type :casual, :start 13896, :end 14099.0} {:id 56790, :type :short, :start 14608, :end 14621.0} {:id 68719, :type :short, :start 14712, :end 14734.0} {:id 68742, :type :casual, :start 14996, :end 15214.0} {:id 73532, :type :short, :start 15372, :end 15383.0} {:id 60644, :type :steady, :start 15396, :end 15984.0} {:id 70662, :type :short, :start 15964, :end 15975.0} {:id 65843, :type :short, :start 16016, :end 16032.0} {:id 67775, :type :steady, :start 16256, :end 21562.0} {:id 72249, :type :casual, :start 21436, :end 21560.0} {:id 72172, :type :short, :start 21804, :end 21814.0} {:id 69258, :type :short, :start 22044, :end 22046.0} {:id 69302, :type :casual, :start 23072, :end 23176.0} {:id 63857, :type :short, :start 23188, :end 23189.0} {:id 70421, :type :casual, :start 23284, :end 23520.0} {:id 65745, :type :short, :start 23512, :end 23522.0} {:id 69407, :type :short, :start 23596, :end 23615.0} {:id 73235, :type :casual, :start 23660, :end 23893.0} {:id 69538, :type :short, :start 24104, :end 24107.0} {:id 71173, :type :steady, :start 24156, :end 31699.0}]}
{:id 70163, :born 2738, :gender :f, :capacity [0 0 0 0 0 0 0 0 0 0 0 0 0 0 0 1 1 1 1 1 1 1 1 1 1 1 1 1 1 1 1 1 1 1 1 1 1 1 1 1 1 1 1 1 1 1 1 1 1 1 1 1 1 1 1 1 1 1 1 1 1 1 1 1 1 1 1 1 1 1 1 1 1 1 1 1 1 1 1 1 1 1 1 1 1 1 1 1 1 1 1 1 1 1 1 1 1 1 1], :relas [{:id 66813, :type :short, :start 8244, :end 8273.0} {:id 69598, :type :steady, :start 8296, :end 12449.0} {:id 61542, :type :short, :start 12244, :end 12245.0} {:id 76000, :type :short, :start 12248, :end 12249.0} {:id 65843, :type :casual, :start 12304, :end 12398.0} {:id 74516, :type :casual, :start 12400, :end 12478.0} {:id 68658, :type :short, :start 12484, :end 12509.0} {:id 69704, :type :short, :start 12508, :end 12533.0} {:id 65836, :type :short, :start 12564, :end 12580.0} {:id 68725, :type :short, :start 12648, :end 12652.0} {:id 67775, :type :casual, :start 12680, :end 12690.0} {:id 64884, :type :short, :start 12828, :end 12834.0} {:id 69601, :type :steady, :start 12956, :end 23582.0} {:id 68716, :type :steady, :start 23008, :end 28478.0}]}
{:id 70164, :born 2749, :gender :f, :capacity [0 0 0 0 0 0 0 0 0 0 0 0 0 0 0 0 0 0 0 0 0 0 0 0 0 0 0 1 1 1 1 1 1 1 1 1 1 1 1 1 1 1 1 1 1 1 1 1 1 1 1 1 1 1 1 1 1 1 1 1 1 1 1 1 1 1 1 1 1 1 1 1 1 1 1 1 1 1 1 1 1 1 1 1 1 1 1 1 1 1 1 1 1 1 1 1 1 1 1], :relas [{:id 69379, :type :steady, :start 12660, :end 12762.0} {:id 72545, :type :steady, :start 13184, :end 23118.0} {:id 65423, :type :steady, :start 22556, :end 28211.0}]}
{:id 70165, :born 2760, :gender :f, :capacity [0 0 0 0 0 0 0 0 0 0 0 0 0 0 0 1 1 1 1 1 1 1 1 1 1 1 1 1 1 1 1 1 1 1 1 1 1 1 1 1 1 1 1 1 1 1 1 1 1 1 1 1 1 1 1 1 1 1 1 1 1 1 1 1 1 1 1 1 1 1 1 1 1 1 1 1 1 1 1 1 1 1 1 1 1 1 1 1 1 1 1 1 1 1 1 1 1 1 1], :relas [{:id 66691, :type :casual, :start 8276, :end 8284.0} {:id 68744, :type :short, :start 8324, :end 8342.0} {:id 68698, :type :casual, :start 8380, :end 8568.0} {:id 69324, :type :casual, :start 8624, :end 8633.0} {:id 69703, :type :short, :start 8804, :end 8819.0} {:id 67580, :type :casual, :start 8844, :end 9046.0} {:id 66363, :type :steady, :start 9064, :end 10162.0} {:id 69396, :type :casual, :start 10180, :end 10215.0} {:id 66731, :type :casual, :start 10264, :end 10436.0} {:id 66798, :type :casual, :start 10444, :end 10480.0} {:id 68744, :type :short, :start 10652, :end 10658.0} {:id 63700, :type :casual, :start 10668, :end 10730.0} {:id 63914, :type :short, :start 10732, :end 10734.0} {:id 62977, :type :casual, :start 10756, :end 10926.0} {:id 67758, :type :casual, :start 10924, :end 11287.0} {:id 65841, :type :short, :start 11400, :end 11406.0} {:id 62979, :type :short, :start 11732, :end 11749.0} {:id 64720, :type :steady, :start 11876, :end 17752.0} {:id 68578, :type :short, :start 17564, :end 17585.0} {:id 73493, :type :steady, :start 17936, :end 24653.0} {:id 66436, :type :casual, :start 24872, :end 25030.0} {:id 68727, :type :steady, :start 25536, :end 39237.0}]}
{:id 70166, :born 2771, :gender :f, :capacity [0 0 0 0 0 0 0 0 0 0 0 0 0 0 0 0 0 0 1 1 1 1 1 1 1 1 1 1 1 1 1 1 1 1 1 1 1 1 1 1 1 1 1 1 1 1 1 1 1 1 1 1 1 1 1 1 1 1 1 1 1 1 1 1 1 1 1 1 1 1 1 1 1 1 1 1 1 1 1 1 1 1 1 1 1 1 1 1 1 1 1 1 1 1 1 1 1 1 1], :relas [{:id 67765, :type :short, :start 9468, :end 9469.0} {:id 61035, :type :short, :start 9536, :end 9546.0} {:id 66516, :type :casual, :start 9552, :end 9885.0} {:id 67784, :type :steady, :start 9916, :end 11392.0} {:id 61767, :type :short, :start 11288, :end 11304.0} {:id 67360, :type :casual, :start 11312, :end 11443.0} {:id 68574, :type :casual, :start 11484, :end 11617.0} {:id 69697, :type :casual, :start 11624, :end 11720.0} {:id 66723, :type :casual, :start 11784, :end 11867.0} {:id 61701, :type :short, :start 11876, :end 11887.0} {:id 60931, :type :casual, :start 11888, :end 12552.0} {:id 58817, :type :short, :start 12532, :end 12535.0} {:id 58803, :type :steady, :start 12548, :end 17124.0} {:id 72301, :type :short, :start 17492, :end 17507.0} {:id 53095, :type :short, :start 18536, :end 18538.0} {:id 67452, :type :short, :start 18888, :end 18923.0} {:id 65723, :type :steady, :start 19824, :end 19980.0} {:id 73532, :type :short, :start 20656, :end 20659.0} {:id 66617, :type :casual, :start 21744, :end 21890.0} {:id 62770, :type :casual, :start 22904, :end 23172.0} {:id 67350, :type :steady, :start 23260, :end 25253.0} {:id 66684, :type :casual, :start 25384, :end 25575.0} {:id 71621, :type :casual, :start 26364, :end 26398.0}]}
{:id 70167, :born 2782, :gender :f, :capacity [0 0 0 0 0 0 0 0 0 0 0 0 0 0 0 0 1 1 1 1 1 1 1 1 1 1 1 1 1 1 1 1 1 1 1 1 1 1 1 1 1 1 1 1 1 1 1 1 1 1 1 1 1 1 1 1 1 1 1 1 1 1 1 1 1 1 1 1 1 1 1 1 1 1 1 1 1 1 1 1 1 1 1 1 1 1 1 1 1 1 1 1 1 1 1 1 1 1 1], :relas [{:id 63929, :type :casual, :start 8748, :end 8771.0} {:id 68731, :type :steady, :start 8888, :end 11471.0} {:id 70482, :type :casual, :start 11292, :end 11339.0} {:id 67769, :type :short, :start 11396, :end 11422.0} {:id 70561, :type :short, :start 11588, :end 11598.0} {:id 64524, :type :short, :start 11784, :end 11808.0} {:id 75482, :type :short, :start 11828, :end 11851.0} {:id 67765, :type :short, :start 11856, :end 11858.0} {:id 74495, :type :casual, :start 11976, :end 12034.0} {:id 66783, :type :casual, :start 12248, :end 12758.0} {:id 69429, :type :short, :start 12800, :end 12807.0} {:id 62972, :type :casual, :start 12872, :end 13059.0} {:id 65846, :type :short, :start 13076, :end 13088.0} {:id 68507, :type :steady, :start 13424, :end 15824.0} {:id 57734, :type :casual, :start 15752, :end 15966.0} {:id 65434, :type :short, :start 16264, :end 16265.0} {:id 66784, :type :casual, :start 17060, :end 17360.0} {:id 67349, :type :casual, :start 17424, :end 17847.0} {:id 64826, :type :short, :start 17928, :end 17944.0} {:id 66793, :type :steady, :start 19176, :end 22839.0} {:id 67488, :type :steady, :start 22804, :end 32870.0}]}
{:id 70168, :born 2793, :gender :f, :capacity [0 0 0 0 0 0 0 0 0 0 0 0 0 0 0 0 0 0 1 1 1 1 1 1 1 1 1 1 1 1 1 1 1 1 1 1 1 1 1 1 1 1 1 1 1 1 1 1 1 1 1 1 1 1 1 1 1 1 1 1 1 1 1 1 1 1 1 1 1 1 1 1 1 1 1 1 1 1 1 1 1 1 1 1 1 1 1 1 1 1 1 1 1 1 1 1 1 1 1], :relas [{:id 68311, :type :casual, :start 9640, :end 9701.0} {:id 66769, :type :casual, :start 9792, :end 9892.0} {:id 68442, :type :casual, :start 10056, :end 10295.0} {:id 61002, :type :casual, :start 10324, :end 10509.0} {:id 67758, :type :short, :start 10568, :end 10588.0} {:id 70575, :type :steady, :start 10616, :end 10865.0} {:id 60884, :type :short, :start 10856, :end 10857.0} {:id 68746, :type :short, :start 10924, :end 10945.0} {:id 70419, :type :casual, :start 11028, :end 11768.0} {:id 65848, :type :short, :start 11856, :end 11861.0} {:id 74379, :type :casual, :start 11900, :end 12806.0} {:id 64698, :type :casual, :start 13116, :end 13132.0} {:id 64884, :type :casual, :start 13272, :end 13359.0} {:id 66461, :type :short, :start 13512, :end 13526.0} {:id 67707, :type :steady, :start 13612, :end 29074.0}]}
{:id 70169, :born 2804, :gender :f, :capacity [0 0 0 0 0 0 0 0 0 0 0 0 0 0 0 0 1 1 1 1 1 1 1 1 1 1 1 1 1 1 1 1 1 1 1 1 1 1 1 1 1 1 1 1 1 1 1 1 1 1 1 1 1 1 1 1 1 1 1 1 1 1 1 1 1 1 1 1 1 1 1 1 1 1 1 1 1 1 1 1 1 1 1 1 1 1 1 1 1 1 1 1 1 1 1 1 1 1 1], :relas [{:id 69662, :type :casual, :start 8652, :end 8678.0} {:id 67708, :type :short, :start 8848, :end 8872.0} {:id 68383, :type :casual, :start 9208, :end 9391.0} {:id 64890, :type :short, :start 9480, :end 9504.0} {:id 68328, :type :short, :start 9520, :end 9526.0} {:id 68408, :type :steady, :start 9596, :end 12238.0} {:id 69703, :type :short, :start 12220, :end 12227.0} {:id 71523, :type :casual, :start 12348, :end 12408.0} {:id 77166, :type :short, :start 12464, :end 12467.0} {:id 73294, :type :steady, :start 12568, :end 22913.0} {:id 67740, :type :casual, :start 23424, :end 23510.0} {:id 64678, :type :steady, :start 23780, :end 30692.0}]}
{:id 70170, :born 2815, :gender :f, :capacity [0 0 0 0 0 0 0 0 0 0 0 0 0 1 1 1 1 1 1 1 1 1 1 1 1 1 1 1 1 1 1 1 1 1 1 1 1 1 1 1 1 1 1 1 1 1 1 1 1 1 1 1 1 1 1 1 1 1 1 1 1 1 1 1 1 1 1 1 1 1 1 1 1 1 1 1 1 1 1 1 1 1 1 1 1 1 1 1 1 1 1 1 1 1 1 1 1 1 1], :relas [{:id 68584, :type :casual, :start 8096, :end 8199.0} {:id 69406, :type :casual, :start 8204, :end 8422.0} {:id 65666, :type :short, :start 8416, :end 8467.0} {:id 68725, :type :casual, :start 8548, :end 8615.0} {:id 63935, :type :short, :start 9124, :end 9137.0} {:id 71196, :type :steady, :start 9168, :end 19495.0} {:id 77380, :type :casual, :start 19156, :end 19273.0} {:id 66761, :type :steady, :start 19480, :end 31156.0}]}
{:id 70171, :born 2826, :gender :f, :capacity [0 0 0 0 0 0 0 0 0 0 0 0 0 0 0 0 0 0 0 0 1 1 1 1 1 1 1 1 1 1 1 1 1 1 1 1 1 1 1 1 1 1 1 1 1 1 1 1 1 1 1 1 1 1 1 1 1 1 1 1 1 1 1 1 1 1 1 1 1 1 1 1 1 1 1 1 1 1 1 1 1 1 1 1 1 1 1 1 1 1 1 1 1 1 1 1 1 1 1], :relas [{:id 63607, :type :short, :start 10400, :end 10401.0} {:id 64505, :type :steady, :start 10460, :end 28506.0}]}
{:id 70172, :born 2837, :gender :f, :capacity [0 0 0 0 0 0 0 0 0 0 0 0 0 0 0 0 0 0 0 0 0 0 0 1 1 3 1 1 1 1 1 1 1 1 1 1 1 1 1 1 1 1 1 1 1 1 1 1 1 1 1 1 1 1 1 1 1 1 1 1 1 1 1 1 1 1 1 1 1 1 1 1 1 1 1 1 1 1 1 1 1 1 1 1 1 1 1 1 1 1 1 1 1 1 1 1 1 1 1], :relas [{:id 65820, :type :steady, :start 11544, :end 31272.0} {:id 67768, :type :short, :start 11964, :end 11978.0} {:id 69489, :type :short, :start 11968, :end 11983.0} {:id 72566, :type :casual, :start 11984, :end 12017.0} {:id 56011, :type :casual, :start 11984, :end 12170.0} {:id 64841, :type :short, :start 12016, :end 12022.0} {:id 67765, :type :short, :start 12024, :end 12075.0} {:id 69703, :type :short, :start 12076, :end 12077.0} {:id 68654, :type :steady, :start 12080, :end 12757.0} {:id 67418, :type :casual, :start 12160, :end 12271.0} {:id 67713, :type :casual, :start 12264, :end 12466.0}]}
{:id 70173, :born 2848, :gender :f, :capacity [0 0 0 0 0 0 0 0 0 0 0 0 0 1 1 3 1 1 1 1 1 1 1 1 1 1 1 1 1 1 1 1 1 1 1 1 1 1 1 1 1 1 1 1 1 1 1 1 1 1 1 1 1 1 1 1 1 1 1 1 1 1 1 1 1 1 1 1 1 1 1 1 1 1 1 1 1 1 1 1 1 1 1 1 1 1 1 1 1 1 1 1 1 1 1 1 1 1 1], :relas [{:id 68412, :type :casual, :start 7676, :end 7683.0} {:id 67756, :type :short, :start 7732, :end 7750.0} {:id 67758, :type :short, :start 8164, :end 8179.0} {:id 67512, :type :steady, :start 8404, :end 36796.0} {:id 69599, :type :steady, :start 8416, :end 15379.0} {:id 66817, :type :short, :start 8428, :end 8430.0} {:id 69413, :type :short, :start 8436, :end 8440.0} {:id 66798, :type :casual, :start 8448, :end 8452.0} {:id 70651, :type :casual, :start 8492, :end 8863.0}]}
{:id 70174, :born 2859, :gender :f, :capacity [0 0 0 0 0 0 0 0 0 0 0 0 0 0 0 0 0 0 0 1 1 7 7 7 7 7 7 7 7 7 7 7 7 2 2 2 2 2 2 2 2 2 2 2 2 2 2 2 2 2 2 2 2 2 2 2 2 2 2 2 2 2 2 2 2 2 2 2 2 2 2 2 2 2 2 2 2 2 2 2 2 2 2 2 2 2 2 2 2 2 2 2 2 2 2 2 2 2 2], :relas [{:id 62866, :type :steady, :start 9856, :end 16632.0} {:id 65845, :type :casual, :start 10524, :end 10545.0} {:id 60591, :type :short, :start 10524, :end 10532.0} {:id 57946, :type :casual, :start 10524, :end 10642.0} {:id 67621, :type :short, :start 10524, :end 10529.0} {:id 62583, :type :short, :start 10524, :end 10538.0} {:id 66475, :type :short, :start 10524, :end 10537.0} {:id 69616, :type :short, :start 10532, :end 10557.0} {:id 63634, :type :casual, :start 10532, :end 10626.0} {:id 67631, :type :casual, :start 10540, :end 10647.0} {:id 71181, :type :short, :start 10540, :end 10561.0} {:id 63595, :type :casual, :start 10544, :end 10620.0} {:id 62941, :type :short, :start 10556, :end 10571.0} {:id 61030, :type :short, :start 10560, :end 10613.0} {:id 64532, :type :casual, :start 10572, :end 10948.0} {:id 69696, :type :short, :start 10612, :end 10617.0} {:id 65491, :type :short, :start 10616, :end 10631.0} {:id 64818, :type :steady, :start 10620, :end 13174.0} {:id 72227, :type :short, :start 10620, :end 10634.0} {:id 63935, :type :short, :start 10632, :end 10638.0} {:id 66395, :type :short, :start 10636, :end 10668.0} {:id 62876, :type :casual, :start 10636, :end 10658.0} {:id 68737, :type :short, :start 10640, :end 10652.0} {:id 63940, :type :short, :start 10640, :end 10641.0} {:id 71625, :type :short, :start 10644, :end 10647.0} {:id 66450, :type :short, :start 10648, :end 10649.0} {:id 59973, :type :casual, :start 10652, :end 10658.0} {:id 66755, :type :casual, :start 10652, :end 10716.0} {:id 61043, :type :short, :start 10660, :end 10661.0} {:id 68737, :type :casual, :start 10660, :end 10689.0} {:id 59721, :type :casual, :start 10664, :end 10675.0} {:id 66652, :type :short, :start 10668, :end 10684.0} {:id 65845, :type :short, :start 10676, :end 10703.0} {:id 68363, :type :casual, :start 10684, :end 10691.0} {:id 64890, :type :short, :start 10688, :end 10690.0} {:id 63627, :type :short, :start 10692, :end 10695.0} {:id 68659, :type :casual, :start 10692, :end 10741.0} {:id 62591, :type :short, :start 10696, :end 10703.0} {:id 70651, :type :short, :start 10704, :end 10714.0} {:id 69691, :type :short, :start 10704, :end 10728.0} {:id 69307, :type :short, :start 10712, :end 10730.0} {:id 72572, :type :casual, :start 10716, :end 10742.0} {:id 65425, :type :casual, :start 10728, :end 10852.0} {:id 66532, :type :short, :start 10732, :end 10744.0} {:id 70336, :type :casual, :start 10740, :end 10749.0} {:id 62966, :type :short, :start 10744, :end 10752.0} {:id 68731, :type :short, :start 10744, :end 10762.0} {:id 65509, :type :short, :start 10752, :end 10778.0} {:id 57879, :type :short, :start 10752, :end 10755.0} {:id 72574, :type :short, :start 10756, :end 10772.0} {:id 67788, :type :short, :start 10764, :end 10769.0} {:id 72450, :type :casual, :start 10772, :end 10804.0} {:id 59847, :type :casual, :start 10772, :end 10840.0} {:id 70672, :type :short, :start 10780, :end 10789.0} {:id 71626, :type :casual, :start 10792, :end 10953.0} {:id 72595, :type :short, :start 10804, :end 10810.0} {:id 73403, :type :short, :start 10812, :end 10814.0} {:id 72503, :type :casual, :start 10816, :end 10870.0} {:id 63918, :type :short, :start 10836, :end 10841.0} {:id 55262, :type :short, :start 10844, :end 10854.0} {:id 66706, :type :casual, :start 10844, :end 11016.0} {:id 69256, :type :casual, :start 10856, :end 10986.0} {:id 64890, :type :short, :start 10868, :end 10872.0} {:id 61833, :type :short, :start 10872, :end 10873.0} {:id 68701, :type :casual, :start 10876, :end 11164.0} {:id 68750, :type :short, :start 10920, :end 10933.0} {:id 60081, :type :casual, :start 10936, :end 11204.0} {:id 66350, :type :short, :start 10944, :end 10948.0} {:id 68746, :type :short, :start 10948, :end 10950.0} {:id 70375, :type :casual, :start 10952, :end 10967.0} {:id 73433, :type :casual, :start 10968, :end 11191.0} {:id 62872, :type :short, :start 10980, :end 10998.0} {:id 65845, :type :casual, :start 11000, :end 11050.0} {:id 66765, :type :short, :start 11004, :end 11008.0} {:id 65864, :type :casual, :start 11008, :end 11529.0} {:id 62573, :type :short, :start 11048, :end 11070.0} {:id 71478, :type :short, :start 11072, :end 11077.0} {:id 63677, :type :short, :start 11080, :end 11085.0} {:id 65767, :type :short, :start 11088, :end 11098.0} {:id 65754, :type :short, :start 11100, :end 11120.0} {:id 65622, :type :casual, :start 11120, :end 11802.0} {:id 69704, :type :short, :start 11144, :end 11156.0} {:id 69327, :type :casual, :start 11156, :end 11262.0} {:id 71630, :type :casual, :start 11176, :end 11307.0} {:id 50993, :type :casual, :start 11184, :end 11281.0} {:id 56991, :type :casual, :start 11256, :end 11295.0} {:id 63574, :type :casual, :start 11276, :end 11419.0} {:id 68702, :type :short, :start 11296, :end 11307.0} {:id 60081, :type :short, :start 11300, :end 11317.0} {:id 57204, :type :short, :start 11308, :end 11311.0} {:id 71630, :type :casual, :start 11312, :end 11601.0} {:id 66800, :type :casual, :start 11316, :end 11320.0} {:id 70435, :type :short, :start 11320, :end 11324.0} {:id 65848, :type :casual, :start 11324, :end 11425.0} {:id 67789, :type :casual, :start 11412, :end 11656.0} {:id 67768, :type :casual, :start 11420, :end 11603.0} {:id 53868, :type :short, :start 11492, :end 11504.0} {:id 64762, :type :casual, :start 11504, :end 11593.0} {:id 67758, :type :short, :start 11580, :end 11592.0} {:id 73554, :type :short, :start 11588, :end 11598.0} {:id 57182, :type :short, :start 11592, :end 11604.0} {:id 66802, :type :short, :start 11592, :end 11602.0} {:id 70659, :type :casual, :start 11604, :end 11821.0} {:id 67405, :type :casual, :start 11604, :end 11634.0} {:id 72394, :type :short, :start 11604, :end 11615.0} {:id 58131, :type :short, :start 11620, :end 11625.0} {:id 72393, :type :casual, :start 11628, :end 11851.0} {:id 52184, :type :short, :start 11636, :end 11639.0} {:id 59776, :type :short, :start 11640, :end 11645.0} {:id 60959, :type :casual, :start 11644, :end 11857.0} {:id 70665, :type :short, :start 11648, :end 11649.0} {:id 67765, :type :short, :start 11652, :end 11658.0} {:id 68729, :type :short, :start 11660, :end 11676.0} {:id 71633, :type :casual, :start 11676, :end 11732.0} {:id 67769, :type :short, :start 11728, :end 11735.0} {:id 74517, :type :short, :start 11736, :end 11779.0} {:id 71277, :type :short, :start 11756, :end 11766.0} {:id 69666, :type :casual, :start 11768, :end 12020.0} {:id 75481, :type :casual, :start 11776, :end 11912.0} {:id 65568, :type :casual, :start 11808, :end 11926.0} {:id 65393, :type :casual, :start 11836, :end 11992.0} {:id 70665, :type :short, :start 11844, :end 11863.0} {:id 66747, :type :casual, :start 11864, :end 11881.0} {:id 61601, :type :casual, :start 11880, :end 12330.0} {:id 72396, :type :short, :start 11904, :end 11944.0} {:id 69613, :type :short, :start 11920, :end 11922.0} {:id 69697, :type :short, :start 11924, :end 11926.0} {:id 60910, :type :casual, :start 11928, :end 11967.0} {:id 58168, :type :short, :start 11944, :end 11950.0} {:id 65836, :type :casual, :start 11952, :end 12127.0} {:id 70655, :type :casual, :start 11992, :end 12054.0} {:id 69686, :type :short, :start 11992, :end 11994.0} {:id 65846, :type :casual, :start 12000, :end 12042.0} {:id 65477, :type :casual, :start 12004, :end 12122.0} {:id 70647, :type :short, :start 12040, :end 12047.0} {:id 62980, :type :short, :start 12048, :end 12072.0} {:id 70643, :type :casual, :start 12052, :end 12130.0} {:id 64875, :type :casual, :start 12076, :end 12143.0} {:id 65848, :type :short, :start 12116, :end 12154.0} {:id 67765, :type :casual, :start 12116, :end 12283.0} {:id 69405, :type :casual, :start 12128, :end 12146.0} {:id 61658, :type :short, :start 12140, :end 12142.0} {:id 65841, :type :casual, :start 12144, :end 12217.0} {:id 68736, :type :short, :start 12148, :end 12161.0} {:id 75460, :type :short, :start 12152, :end 12162.0} {:id 65846, :type :casual, :start 12164, :end 12257.0} {:id 66817, :type :short, :start 12164, :end 12201.0} {:id 65848, :type :short, :start 12200, :end 12217.0} {:id 58695, :type :casual, :start 12212, :end 12349.0} {:id 67707, :type :short, :start 12216, :end 12250.0} {:id 77117, :type :casual, :start 12248, :end 12527.0} {:id 69706, :type :short, :start 12252, :end 12288.0} {:id 69696, :type :casual, :start 12272, :end 12496.0} {:id 64563, :type :casual, :start 12288, :end 12621.0} {:id 60687, :type :short, :start 12300, :end 12306.0} {:id 70672, :type :casual, :start 12308, :end 12404.0} {:id 55792, :type :casual, :start 12340, :end 12413.0} {:id 58815, :type :casual, :start 12400, :end 13024.0} {:id 67593, :type :short, :start 12408, :end 12424.0} {:id 68446, :type :casual, :start 12424, :end 12450.0} {:id 72598, :type :casual, :start 12452, :end 12645.0} {:id 65679, :type :casual, :start 12480, :end 12578.0} {:id 60081, :type :short, :start 12508, :end 12527.0} {:id 67587, :type :casual, :start 12528, :end 12703.0} {:id 66640, :type :short, :start 12572, :end 12673.0} {:id 67496, :type :short, :start 12600, :end 12620.0} {:id 66358, :type :short, :start 12620, :end 12632.0} {:id 61019, :type :casual, :start 12632, :end 12741.0} {:id 63622, :type :short, :start 12632, :end 12643.0} {:id 65492, :type :short, :start 12644, :end 12667.0} {:id 70653, :type :short, :start 12668, :end 12674.0} {:id 73536, :type :casual, :start 12668, :end 12678.0} {:id 77298, :type :short, :start 12676, :end 12689.0} {:id 64437, :type :short, :start 12680, :end 12694.0} {:id 71427, :type :casual, :start 12692, :end 12771.0} {:id 66563, :type :short, :start 12692, :end 12695.0} {:id 70673, :type :short, :start 12696, :end 12771.0} {:id 67765, :type :short, :start 12696, :end 12738.0} {:id 70653, :type :casual, :start 12736, :end 12832.0} {:id 68740, :type :short, :start 12736, :end 12737.0} {:id 66519, :type :casual, :start 12740, :end 13647.0} {:id 64519, :type :casual, :start 12768, :end 12932.0} {:id 73214, :type :casual, :start 12768, :end 13151.0} {:id 63531, :type :short, :start 12828, :end 12840.0} {:id 69670, :type :casual, :start 12840, :end 12841.0} {:id 65557, :type :short, :start 12844, :end 12875.0} {:id 65848, :type :casual, :start 12876, :end 12897.0} {:id 71625, :type :short, :start 12896, :end 12904.0} {:id 68516, :type :casual, :start 12904, :end 13063.0} {:id 67768, :type :short, :start 12920, :end 12923.0} {:id 67768, :type :casual, :start 12924, :end 13003.0} {:id 64493, :type :short, :start 12980, :end 13002.0} {:id 61702, :type :casual, :start 12984, :end 13079.0} {:id 69390, :type :steady, :start 13000, :end 17321.0} {:id 70647, :type :short, :start 13004, :end 13006.0} {:id 77397, :type :casual, :start 13008, :end 13087.0} {:id 71332, :type :casual, :start 13052, :end 13127.0} {:id 65843, :type :short, :start 13072, :end 13095.0} {:id 73528, :type :short, :start 13084, :end 13087.0} {:id 64869, :type :short, :start 13088, :end 13099.0} {:id 76300, :type :casual, :start 13096, :end 13225.0} {:id 63788, :type :short, :start 13100, :end 13130.0} {:id 65501, :type :short, :start 13124, :end 13166.0} {:id 68313, :type :short, :start 13124, :end 13157.0} {:id 73537, :type :short, :start 13128, :end 13131.0} {:id 69693, :type :short, :start 13132, :end 13140.0} {:id 68562, :type :short, :start 13140, :end 13160.0} {:id 71417, :type :casual, :start 13156, :end 13305.0} {:id 65584, :type :short, :start 13160, :end 13173.0} {:id 68719, :type :casual, :start 13164, :end 13173.0} {:id 60744, :type :casual, :start 13176, :end 13271.0} {:id 65436, :type :casual, :start 13176, :end 13180.0} {:id 77306, :type :short, :start 13180, :end 13185.0} {:id 69706, :type :casual, :start 13188, :end 13433.0} {:id 65502, :type :short, :start 13216, :end 13226.0} {:id 65847, :type :casual, :start 13228, :end 13266.0} {:id 70675, :type :casual, :start 13264, :end 13388.0} {:id 74509, :type :casual, :start 13264, :end 13367.0} {:id 71625, :type :short, :start 13296, :end 13306.0} {:id 68461, :type :short, :start 13308, :end 13311.0} {:id 72388, :type :short, :start 13312, :end 13316.0} {:id 77017, :type :casual, :start 13316, :end 13389.0} {:id 67622, :type :casual, :start 13360, :end 13390.0} {:id 62007, :type :casual, :start 13380, :end 13575.0} {:id 69670, :type :short, :start 13384, :end 13399.0} {:id 66700, :type :short, :start 13388, :end 13391.0} {:id 65841, :type :short, :start 13392, :end 13393.0} {:id 73533, :type :short, :start 13396, :end 13399.0} {:id 61980, :type :short, :start 13400, :end 13434.0} {:id 63742, :type :short, :start 13400, :end 13432.0} {:id 67643, :type :short, :start 13416, :end 13418.0} {:id 65848, :type :short, :start 13420, :end 13421.0} {:id 65848, :type :short, :start 13424, :end 13428.0} {:id 60081, :type :casual, :start 13428, :end 13678.0} {:id 61609, :type :short, :start 13432, :end 13458.0} {:id 72162, :type :short, :start 13432, :end 13441.0} {:id 68686, :type :short, :start 13444, :end 13461.0} {:id 60772, :type :short, :start 13460, :end 13471.0} {:id 63788, :type :casual, :start 13460, :end 13557.0} {:id 61603, :type :casual, :start 13472, :end 13479.0} {:id 62600, :type :short, :start 13480, :end 13486.0} {:id 61587, :type :short, :start 13488, :end 13501.0} {:id 67424, :type :short, :start 13504, :end 13517.0} {:id 69376, :type :casual, :start 13520, :end 13558.0} {:id 63918, :type :short, :start 13552, :end 13557.0} {:id 73536, :type :casual, :start 13556, :end 13884.0} {:id 65845, :type :casual, :start 13560, :end 13682.0} {:id 66738, :type :short, :start 13564, :end 13566.0} {:id 68324, :type :short, :start 13568, :end 13632.0} {:id 55174, :type :casual, :start 13580, :end 13613.0} {:id 59111, :type :casual, :start 13612, :end 13622.0} {:id 71633, :type :casual, :start 13624, :end 13637.0} {:id 76276, :type :casual, :start 13628, :end 13646.0} {:id 73538, :type :casual, :start 13640, :end 13768.0} {:id 66752, :type :short, :start 13648, :end 13649.0} {:id 64668, :type :short, :start 13652, :end 13654.0} {:id 69398, :type :casual, :start 13656, :end 13938.0} {:id 72224, :type :casual, :start 13660, :end 14054.0} {:id 62967, :type :casual, :start 13676, :end 13689.0} {:id 74515, :type :casual, :start 13692, :end 13745.0} {:id 63732, :type :short, :start 13744, :end 13751.0} {:id 72573, :type :short, :start 13752, :end 13764.0} {:id 68530, :type :casual, :start 13760, :end 14060.0} {:id 62979, :type :casual, :start 13764, :end 14172.0} {:id 69465, :type :short, :start 13860, :end 13875.0} {:id 65843, :type :casual, :start 13876, :end 13930.0} {:id 65857, :type :casual, :start 13920, :end 14071.0} {:id 62904, :type :casual, :start 13928, :end 13938.0} {:id 64648, :type :short, :start 13940, :end 13942.0} {:id 60837, :type :short, :start 13944, :end 13949.0} {:id 60081, :type :casual, :start 13952, :end 14179.0} {:id 75306, :type :casual, :start 14028, :end 14355.0} {:id 76417, :type :casual, :start 14040, :end 14137.0} {:id 66828, :type :short, :start 14060, :end 14072.0} {:id 78347, :type :casual, :start 14072, :end 14173.0} {:id 77299, :type :casual, :start 14132, :end 14422.0} {:id 56987, :type :short, :start 14144, :end 14157.0} {:id 65848, :type :short, :start 14160, :end 14183.0} {:id 70647, :type :short, :start 14164, :end 14184.0} {:id 57142, :type :casual, :start 14168, :end 14326.0} {:id 62563, :type :casual, :start 14184, :end 14242.0} {:id 70500, :type :casual, :start 14184, :end 14319.0} {:id 56187, :type :casual, :start 14240, :end 14329.0} {:id 58071, :type :casual, :start 14312, :end 14391.0} {:id 70647, :type :short, :start 14316, :end 14336.0} {:id 73555, :type :short, :start 14324, :end 14346.0} {:id 65435, :type :short, :start 14332, :end 14367.0} {:id 68331, :type :short, :start 14336, :end 14345.0} {:id 70598, :type :casual, :start 14348, :end 14380.0} {:id 68286, :type :casual, :start 14348, :end 14602.0} {:id 65759, :type :short, :start 14368, :end 14381.0} {:id 73486, :type :casual, :start 14380, :end 14398.0} {:id 58018, :type :casual, :start 14384, :end 14499.0} {:id 75091, :type :short, :start 14388, :end 14410.0} {:id 78307, :type :casual, :start 14400, :end 14526.0} {:id 64818, :type :short, :start 14404, :end 14412.0} {:id 75091, :type :short, :start 14412, :end 14420.0} {:id 65835, :type :casual, :start 14412, :end 14484.0} {:id 67765, :type :short, :start 14420, :end 14443.0} {:id 68731, :type :casual, :start 14444, :end 14650.0} {:id 70213, :type :casual, :start 14480, :end 14605.0} {:id 76424, :type :casual, :start 14492, :end 14927.0} {:id 67774, :type :casual, :start 14520, :end 14601.0} {:id 70239, :type :casual, :start 14584, :end 14818.0} {:id 69686, :type :casual, :start 14596, :end 14649.0} {:id 65843, :type :short, :start 14596, :end 14598.0} {:id 69436, :type :casual, :start 14600, :end 14710.0} {:id 68737, :type :casual, :start 14636, :end 14640.0} {:id 67742, :type :short, :start 14640, :end 14685.0} {:id 76057, :type :casual, :start 14648, :end 15498.0} {:id 65846, :type :casual, :start 14684, :end 14962.0} {:id 65841, :type :short, :start 14704, :end 14706.0} {:id 80273, :type :casual, :start 14708, :end 14768.0} {:id 68557, :type :casual, :start 14764, :end 15378.0} {:id 70662, :type :short, :start 14804, :end 14811.0} {:id 65430, :type :casual, :start 14812, :end 15022.0} {:id 65841, :type :short, :start 14896, :end 14917.0} {:id 62972, :type :short, :start 16124, :end 16128.0} {:id 69289, :type :steady, :start 16128, :end 26953.0} {:id 70662, :type :short, :start 17000, :end 17020.0} {:id 74514, :type :casual, :start 17020, :end 17074.0} {:id 66351, :type :steady, :start 17072, :end 26044.0} {:id 68349, :type :short, :start 25372, :end 25373.0} {:id 74187, :type :short, :start 25376, :end 25385.0} {:id 69398, :type :short, :start 25388, :end 25393.0} {:id 67395, :type :short, :start 25396, :end 25410.0} {:id 76134, :type :short, :start 25412, :end 25420.0} {:id 72283, :type :short, :start 25420, :end 25436.0} {:id 71615, :type :steady, :start 25436, :end 30544.0} {:id 68288, :type :casual, :start 26144, :end 26161.0} {:id 72573, :type :short, :start 26160, :end 26165.0} {:id 71349, :type :short, :start 26168, :end 26205.0} {:id 72401, :type :casual, :start 26204, :end 26336.0} {:id 69378, :type :steady, :start 26328, :end 36292.0}]}
{:id 70175, :born 2870, :gender :f, :capacity [0 0 0 0 0 0 0 0 0 0 0 0 0 0 0 1 1 3 1 1 1 1 1 1 1 1 1 1 1 1 1 1 1 1 1 1 1 1 1 1 1 1 1 1 1 1 1 1 1 1 1 1 1 1 1 1 1 1 1 1 1 1 1 1 1 1 1 1 1 1 1 1 1 1 1 1 1 1 1 1 1 1 1 1 1 1 1 1 1 1 1 1 1 1 1 1 1 1 1], :relas [{:id 67783, :type :short, :start 8472, :end 8509.0} {:id 68744, :type :short, :start 8944, :end 8966.0} {:id 66818, :type :steady, :start 9016, :end 16026.0} {:id 62957, :type :casual, :start 9080, :end 9161.0} {:id 66370, :type :short, :start 9104, :end 9106.0} {:id 64455, :type :short, :start 9108, :end 9131.0} {:id 66598, :type :steady, :start 9148, :end 9493.0} {:id 62752, :type :short, :start 9164, :end 9169.0} {:id 67790, :type :casual, :start 9192, :end 9238.0} {:id 66669, :type :short, :start 9240, :end 9242.0} {:id 67758, :type :short, :start 9244, :end 9249.0} {:id 68735, :type :short, :start 9256, :end 9288.0} {:id 69696, :type :casual, :start 9292, :end 9510.0} {:id 72166, :type :casual, :start 15700, :end 15862.0} {:id 73187, :type :steady, :start 15868, :end 16206.0} {:id 68730, :type :short, :start 16256, :end 16257.0} {:id 70500, :type :casual, :start 16324, :end 16372.0} {:id 67762, :type :steady, :start 17088, :end 24330.0} {:id 70256, :type :short, :start 23864, :end 23879.0} {:id 68447, :type :steady, :start 24832, :end 45655.0}]}
{:id 70176, :born 2881, :gender :f, :capacity [0 0 0 0 0 0 0 0 0 0 0 0 0 1 1 1 3 3 1 1 1 1 1 1 1 1 1 1 1 1 1 1 1 1 1 1 1 1 1 1 1 1 1 1 1 1 1 1 1 1 1 1 1 1 1 1 1 1 1 1 1 1 1 1 1 1 1 1 1 1 1 1 1 1 1 1 1 1 1 1 1 1 1 1 1 1 1 1 1 1 1 1 1 1 1 1 1 1 1], :relas [{:id 67407, :type :steady, :start 8388, :end 14541.0} {:id 65523, :type :short, :start 8748, :end 8752.0} {:id 61820, :type :steady, :start 8756, :end 19081.0} {:id 70365, :type :short, :start 8756, :end 8757.0} {:id 69383, :type :short, :start 8780, :end 8813.0} {:id 67758, :type :casual, :start 8840, :end 8852.0} {:id 68706, :type :short, :start 8852, :end 8940.0} {:id 66551, :type :casual, :start 8936, :end 8957.0} {:id 69700, :type :short, :start 8960, :end 8981.0} {:id 66412, :type :short, :start 8992, :end 8993.0} {:id 66828, :type :short, :start 9012, :end 9020.0} {:id 67790, :type :short, :start 9020, :end 9058.0} {:id 66817, :type :short, :start 9088, :end 9126.0} {:id 63913, :type :casual, :start 9132, :end 9200.0} {:id 65849, :type :casual, :start 9196, :end 9450.0} {:id 65859, :type :casual, :start 9436, :end 9461.0} {:id 65520, :type :steady, :start 18592, :end 25114.0} {:id 66493, :type :steady, :start 24868, :end 25449.0} {:id 72573, :type :casual, :start 26568, :end 26609.0}]}
{:id 70177, :born 2892, :gender :f, :capacity [0 0 0 0 0 0 0 0 0 0 0 0 0 0 1 1 3 3 1 1 1 1 1 1 1 1 1 1 1 1 1 1 1 1 1 1 1 1 1 1 1 1 1 1 1 1 1 1 1 1 1 1 1 1 1 1 1 1 1 1 1 1 1 1 1 1 1 1 1 1 1 1 1 1 1 1 1 1 1 1 1 1 1 1 1 1 1 1 1 1 1 1 1 1 1 1 1 1 1], :relas [{:id 69506, :type :short, :start 8460, :end 8510.0} {:id 66364, :type :short, :start 8692, :end 8698.0} {:id 66582, :type :casual, :start 8712, :end 8714.0} {:id 64886, :type :short, :start 8740, :end 8747.0} {:id 63930, :type :casual, :start 8752, :end 8977.0} {:id 68676, :type :short, :start 8752, :end 8767.0} {:id 69390, :type :short, :start 8756, :end 8773.0} {:id 68732, :type :short, :start 8780, :end 8781.0} {:id 67592, :type :steady, :start 8792, :end 12778.0} {:id 64761, :type :steady, :start 8792, :end 10809.0} {:id 68669, :type :casual, :start 8964, :end 9132.0} {:id 69504, :type :casual, :start 9132, :end 9151.0} {:id 65845, :type :short, :start 9152, :end 9165.0} {:id 66826, :type :short, :start 9168, :end 9180.0} {:id 68417, :type :short, :start 9180, :end 9183.0} {:id 64902, :type :casual, :start 9192, :end 9289.0} {:id 70651, :type :short, :start 9292, :end 9384.0} {:id 69690, :type :casual, :start 9392, :end 9414.0} {:id 68731, :type :casual, :start 9416, :end 9783.0} {:id 71635, :type :short, :start 12528, :end 12539.0} {:id 57934, :type :short, :start 12668, :end 12682.0} {:id 66730, :type :short, :start 12996, :end 12997.0} {:id 62601, :type :short, :start 13580, :end 13613.0} {:id 62840, :type :casual, :start 13716, :end 14200.0} {:id 64903, :type :casual, :start 14240, :end 14316.0} {:id 71236, :type :steady, :start 14840, :end 15913.0} {:id 63747, :type :short, :start 15912, :end 15934.0} {:id 64560, :type :steady, :start 16088, :end 28502.0}]}
{:id 70178, :born 2903, :gender :f, :capacity [0 0 0 0 0 0 0 0 0 0 0 0 0 0 0 0 0 0 0 0 0 1 1 3 1 1 1 1 1 1 1 1 1 1 1 1 1 1 1 1 1 1 1 1 1 1 1 1 1 1 1 1 1 1 1 1 1 1 1 1 1 1 1 1 1 1 1 1 1 1 1 1 1 1 1 1 1 1 1 1 1 1 1 1 1 1 1 1 1 1 1 1 1 1 1 1 1 1 1], :relas [{:id 60076, :type :casual, :start 10568, :end 10620.0} {:id 61030, :type :short, :start 10628, :end 10629.0} {:id 66800, :type :casual, :start 10632, :end 10837.0} {:id 72483, :type :short, :start 10844, :end 10845.0} {:id 60055, :type :short, :start 10916, :end 10919.0} {:id 69363, :type :casual, :start 10948, :end 11764.0} {:id 73560, :type :casual, :start 11300, :end 11533.0} {:id 62972, :type :casual, :start 11300, :end 11359.0} {:id 60820, :type :steady, :start 11356, :end 30084.0} {:id 62954, :type :casual, :start 11516, :end 11892.0}]}
{:id 70179, :born 2914, :gender :f, :capacity [0 0 0 0 0 0 0 0 0 0 0 0 0 0 0 0 0 0 1 1 4 4 4 1 1 1 1 1 1 1 1 1 1 1 1 1 1 1 1 1 1 1 1 1 1 1 1 1 1 1 1 1 1 1 1 1 1 1 1 1 1 1 1 1 1 1 1 1 1 1 1 1 1 1 1 1 1 1 1 1 1 1 1 1 1 1 1 1 1 1 1 1 1 1 1 1 1 1 1], :relas [{:id 64455, :type :steady, :start 9580, :end 11312} {:id 71417, :type :steady, :start 10900, :end 11312} {:id 64693, :type :short, :start 11308, :end 11312} {:id 66800, :type :short, :start 10216, :end 10232.0} {:id 70670, :type :casual, :start 10216, :end 10303.0} {:id 63935, :type :short, :start 10216, :end 10227.0} {:id 70661, :type :short, :start 10228, :end 10229.0} {:id 66431, :type :casual, :start 10232, :end 10250.0} {:id 68449, :type :short, :start 10232, :end 10251.0} {:id 60828, :type :steady, :start 10252, :end 10809.0} {:id 62521, :type :casual, :start 10252, :end 10358.0} {:id 63942, :type :casual, :start 10300, :end 10533.0} {:id 65686, :type :short, :start 10352, :end 10355.0} {:id 70305, :type :short, :start 10356, :end 10413.0} {:id 62966, :type :short, :start 10412, :end 10439.0} {:id 62963, :type :short, :start 10440, :end 10443.0} {:id 65712, :type :casual, :start 10444, :end 10539.0} {:id 66806, :type :short, :start 10516, :end 10522.0} {:id 70660, :type :casual, :start 10524, :end 11674.0} {:id 67778, :type :casual, :start 10532, :end 10918.0} {:id 64902, :type :casual, :start 10768, :end 10909.0} {:id 65836, :type :short, :start 10892, :end 10894.0} {:id 64898, :type :short, :start 10896, :end 10916.0} {:id 70346, :type :casual, :start 10916, :end 10982.0} {:id 64558, :type :casual, :start 10980, :end 11181.0} {:id 68272, :type :casual, :start 11168, :end 11265.0} {:id 53204, :type :casual, :start 11260, :end 11307.0} {:id 69697, :type :short, :start 11304, :end 11307.0} {:id 69553, :type :steady, :start 11672, :end 14926.0} {:id 73206, :type :short, :start 14952, :end 14980.0} {:id 73264, :type :steady, :start 15404, :end 15421.0} {:id 66442, :type :steady, :start 15612, :end 17978.0} {:id 75173, :type :steady, :start 18104, :end 22031.0} {:id 69432, :type :casual, :start 22352, :end 22429.0} {:id 81247, :type :short, :start 22564, :end 22580.0} {:id 69591, :type :steady, :start 23696, :end 35263.0}]}
{:id 70180, :born 2560, :gender :f, :capacity [0 0 0 0 0 0 0 0 0 0 0 0 0 0 0 0 0 1 1 5 5 5 5 5 5 2 2 2 2 2 2 2 2 2 2 2 2 2 2 2 2 2 2 2 2 2 2 2 2 2 2 2 2 2 2 2 2 2 2 2 2 2 2 2 2 2 2 2 2 2 2 2 2 2 2 2 2 2 2 2 2 2 2 2 2 2 2 2 2 2 2 2 2 2 2 2 2 2 2], :relas [{:id 58996, :type :casual, :start 11588, :end 11688} {:id 62533, :type :casual, :start 11684, :end 11688} {:id 61035, :type :steady, :start 10764, :end 11688} {:id 63605, :type :casual, :start 8820, :end 8860.0} {:id 70617, :type :short, :start 8864, :end 8884.0} {:id 66737, :type :short, :start 8996, :end 9025.0} {:id 65420, :type :casual, :start 9156, :end 9249.0} {:id 64503, :type :steady, :start 9248, :end 9265.0} {:id 68464, :type :steady, :start 9280, :end 12172.0} {:id 66371, :type :short, :start 9500, :end 9501.0} {:id 65622, :type :short, :start 9528, :end 9529.0} {:id 68623, :type :short, :start 9532, :end 9546.0} {:id 68632, :type :short, :start 9532, :end 9536.0} {:id 67769, :type :short, :start 9532, :end 9534.0} {:id 66816, :type :casual, :start 9532, :end 9889.0} {:id 69706, :type :short, :start 9540, :end 9570.0} {:id 70269, :type :casual, :start 9540, :end 9567.0} {:id 66537, :type :short, :start 9548, :end 9559.0} {:id 68609, :type :steady, :start 9560, :end 10858.0} {:id 67505, :type :short, :start 9568, :end 9579.0} {:id 61867, :type :short, :start 9568, :end 9582.0} {:id 65863, :type :casual, :start 9580, :end 9583.0} {:id 67760, :type :casual, :start 9584, :end 9663.0} {:id 65444, :type :casual, :start 9588, :end 9631.0} {:id 66801, :type :short, :start 9628, :end 9640.0} {:id 66705, :type :short, :start 9644, :end 9645.0} {:id 65846, :type :short, :start 9648, :end 9656.0} {:id 63929, :type :short, :start 9656, :end 9661.0} {:id 69706, :type :short, :start 9660, :end 9691.0} {:id 66388, :type :casual, :start 9664, :end 9666.0} {:id 67763, :type :casual, :start 9668, :end 9688.0} {:id 62963, :type :short, :start 9688, :end 9724.0} {:id 66812, :type :short, :start 9692, :end 9693.0} {:id 64880, :type :short, :start 9696, :end 9702.0} {:id 64491, :type :short, :start 9704, :end 9710.0} {:id 63555, :type :short, :start 9712, :end 9726.0} {:id 62959, :type :casual, :start 9728, :end 9878.0} {:id 67777, :type :casual, :start 9728, :end 9775.0} {:id 67762, :type :casual, :start 9772, :end 9879.0} {:id 67571, :type :casual, :start 9864, :end 9913.0} {:id 55867, :type :casual, :start 9868, :end 10217.0} {:id 65836, :type :short, :start 9872, :end 9895.0} {:id 68391, :type :casual, :start 9896, :end 9972.0} {:id 67778, :type :casual, :start 9912, :end 10029.0} {:id 65849, :type :casual, :start 9968, :end 9984.0} {:id 65420, :type :short, :start 9984, :end 9990.0} {:id 64437, :type :casual, :start 9992, :end 10074.0} {:id 65455, :type :short, :start 10024, :end 10027.0} {:id 69414, :type :casual, :start 10028, :end 10392.0} {:id 67780, :type :casual, :start 10068, :end 10102.0} {:id 56122, :type :short, :start 10100, :end 10124.0} {:id 67779, :type :short, :start 10124, :end 10132.0} {:id 60655, :type :short, :start 10132, :end 10146.0} {:id 71574, :type :short, :start 10148, :end 10170.0} {:id 70356, :type :short, :start 10172, :end 10181.0} {:id 70356, :type :short, :start 10184, :end 10195.0} {:id 67497, :type :casual, :start 10192, :end 10270.0} {:id 63692, :type :short, :start 10196, :end 10199.0} {:id 62550, :type :short, :start 10200, :end 10207.0} {:id 65842, :type :short, :start 10208, :end 10211.0} {:id 64523, :type :short, :start 10212, :end 10225.0} {:id 61048, :type :short, :start 10228, :end 10251.0} {:id 61600, :type :short, :start 10252, :end 10255.0} {:id 70453, :type :casual, :start 10256, :end 10387.0} {:id 65845, :type :short, :start 10268, :end 10269.0} {:id 65842, :type :short, :start 10272, :end 10274.0} {:id 62966, :type :casual, :start 10276, :end 10395.0} {:id 65473, :type :casual, :start 10368, :end 10917.0} {:id 69313, :type :casual, :start 10380, :end 10547.0} {:id 60780, :type :short, :start 10388, :end 10392.0} {:id 66636, :type :casual, :start 10392, :end 10974.0} {:id 56132, :type :casual, :start 10536, :end 10637.0} {:id 63914, :type :short, :start 10632, :end 10636.0} {:id 60687, :type :casual, :start 10636, :end 10756.0} {:id 64898, :type :casual, :start 10748, :end 10752.0} {:id 70375, :type :casual, :start 10752, :end 10880.0} {:id 56134, :type :short, :start 10872, :end 10882.0} {:id 59775, :type :short, :start 10876, :end 10880.0} {:id 70543, :type :casual, :start 10880, :end 10989.0} {:id 63934, :type :casual, :start 10884, :end 10942.0} {:id 72377, :type :casual, :start 10932, :end 10951.0} {:id 67776, :type :short, :start 10940, :end 10941.0} {:id 69603, :type :casual, :start 10944, :end 10974.0} {:id 61668, :type :casual, :start 10952, :end 11250.0} {:id 62529, :type :short, :start 10972, :end 11002.0} {:id 73560, :type :casual, :start 10984, :end 11041.0} {:id 66813, :type :short, :start 11000, :end 11009.0} {:id 69703, :type :short, :start 11012, :end 11026.0} {:id 69711, :type :short, :start 11028, :end 11035.0} {:id 59080, :type :short, :start 11036, :end 11061.0} {:id 65836, :type :short, :start 11040, :end 11042.0} {:id 67777, :type :casual, :start 11044, :end 11049.0} {:id 68746, :type :short, :start 11052, :end 11071.0} {:id 59991, :type :casual, :start 11060, :end 11178.0} {:id 58855, :type :casual, :start 11072, :end 11074.0} {:id 63753, :type :casual, :start 11076, :end 11335.0} {:id 65865, :type :short, :start 11172, :end 11175.0} {:id 62967, :type :casual, :start 11176, :end 11375.0} {:id 71617, :type :casual, :start 11228, :end 11683.0} {:id 68368, :type :casual, :start 11316, :end 11609.0} {:id 64893, :type :casual, :start 11364, :end 11953.0} {:id 60081, :type :short, :start 11652, :end 11686.0} {:id 67789, :type :short, :start 11912, :end 11931.0} {:id 67765, :type :casual, :start 11932, :end 12028.0} {:id 68726, :type :short, :start 11956, :end 11962.0} {:id 65822, :type :short, :start 11964, :end 11981.0} {:id 63941, :type :short, :start 11980, :end 11991.0} {:id 71332, :type :short, :start 11992, :end 11994.0} {:id 62979, :type :casual, :start 12004, :end 12166.0} {:id 51274, :type :steady, :start 12024, :end 15302.0} {:id 65864, :type :short, :start 12156, :end 12177.0} {:id 69297, :type :casual, :start 12176, :end 12351.0} {:id 68588, :type :casual, :start 12340, :end 12385.0} {:id 70655, :type :casual, :start 12384, :end 12625.0} {:id 65843, :type :casual, :start 12608, :end 12729.0} {:id 61791, :type :casual, :start 12720, :end 12770.0} {:id 70326, :type :short, :start 12768, :end 12773.0} {:id 70673, :type :casual, :start 12776, :end 12787.0} {:id 68547, :type :steady, :start 12788, :end 17741.0} {:id 71629, :type :steady, :start 15060, :end 20601.0} {:id 67786, :type :casual, :start 17372, :end 17546.0} {:id 72435, :type :casual, :start 17536, :end 17735.0} {:id 70653, :type :steady, :start 17724, :end 22091.0} {:id 71381, :type :short, :start 20188, :end 20223.0} {:id 65500, :type :casual, :start 20224, :end 20321.0} {:id 65522, :type :steady, :start 20316, :end 21915.0} {:id 68447, :type :casual, :start 21764, :end 21795.0} {:id 73271, :type :short, :start 21796, :end 21799.0} {:id 72536, :type :casual, :start 21796, :end 21881.0} {:id 63614, :type :casual, :start 21800, :end 21947.0} {:id 59028, :type :casual, :start 21876, :end 21933.0} {:id 72436, :type :casual, :start 21932, :end 22130.0} {:id 65490, :type :casual, :start 21936, :end 22154.0} {:id 70286, :type :casual, :start 22116, :end 22127.0} {:id 72216, :type :casual, :start 22132, :end 22968.0} {:id 70340, :type :steady, :start 22140, :end 36790.0} {:id 72275, :type :short, :start 22908, :end 22909.0} {:id 61758, :type :steady, :start 22912, :end 33317.0}]}
{:id 70181, :born 2571, :gender :f, :capacity [0 0 0 0 0 0 0 0 0 0 0 0 0 0 0 0 0 0 0 0 0 1 1 3 3 1 1 1 1 1 1 1 1 1 1 1 1 1 1 1 1 1 1 1 1 1 1 1 1 1 1 1 1 1 1 1 1 1 1 1 1 1 1 1 1 1 1 1 1 1 1 1 1 1 1 1 1 1 1 1 1 1 1 1 1 1 1 1 1 1 1 1 1 1 1 1 1 1 1], :relas [{:id 69704, :type :casual, :start 10288, :end 10550.0} {:id 68673, :type :short, :start 10548, :end 10557.0} {:id 67778, :type :casual, :start 10696, :end 11000.0} {:id 64484, :type :steady, :start 10968, :end 12176.0} {:id 64614, :type :short, :start 10968, :end 10973.0} {:id 70652, :type :short, :start 10976, :end 10980.0} {:id 58704, :type :casual, :start 10980, :end 10989.0} {:id 64720, :type :casual, :start 10980, :end 11282.0} {:id 64902, :type :casual, :start 10992, :end 11037.0} {:id 71554, :type :short, :start 11036, :end 11061.0} {:id 63869, :type :short, :start 11060, :end 11095.0} {:id 57136, :type :short, :start 11096, :end 11097.0} {:id 59078, :type :short, :start 11100, :end 11109.0} {:id 55014, :type :short, :start 11112, :end 11113.0} {:id 60947, :type :steady, :start 11116, :end 18239.0} {:id 67634, :type :short, :start 11260, :end 11277.0} {:id 63759, :type :casual, :start 11276, :end 11578.0} {:id 70676, :type :casual, :start 11556, :end 11772.0} {:id 80262, :type :casual, :start 17752, :end 17982.0} {:id 76281, :type :steady, :start 18616, :end 24287.0} {:id 73552, :type :steady, :start 24352, :end 24921.0} {:id 79163, :type :casual, :start 25512, :end 25791.0}]}
{:id 70182, :born 2582, :gender :f, :capacity [0 0 0 0 0 0 0 0 0 0 0 0 0 0 0 0 0 0 0 1 1 3 1 1 1 1 1 1 1 1 1 1 1 1 1 1 1 1 1 1 1 1 1 1 1 1 1 1 1 1 1 1 1 1 1 1 1 1 1 1 1 1 1 1 1 1 1 1 1 1 1 1 1 1 1 1 1 1 1 1 1 1 1 1 1 1 1 1 1 1 1 1 1 1 1 1 1 1 1], :relas [{:id 60970, :type :steady, :start 9588, :end 15544.0} {:id 67784, :type :short, :start 10248, :end 10251.0} {:id 56869, :type :casual, :start 10248, :end 10357.0} {:id 66464, :type :short, :start 10252, :end 10258.0} {:id 65864, :type :casual, :start 10260, :end 10305.0} {:id 63682, :type :steady, :start 10304, :end 15554.0} {:id 63753, :type :short, :start 10352, :end 10364.0} {:id 60602, :type :casual, :start 10364, :end 10470.0} {:id 61953, :type :short, :start 10464, :end 10494.0} {:id 64464, :type :casual, :start 10492, :end 10695.0} {:id 68743, :type :short, :start 15176, :end 15184.0} {:id 63643, :type :short, :start 16268, :end 16272.0} {:id 77159, :type :casual, :start 16640, :end 16776.0} {:id 66357, :type :steady, :start 17112, :end 24341.0} {:id 74401, :type :casual, :start 24456, :end 24523.0} {:id 65859, :type :short, :start 24596, :end 24635.0} {:id 67701, :type :short, :start 25104, :end 25115.0} {:id 71467, :type :short, :start 25812, :end 25820.0}]}
{:id 70183, :born 2593, :gender :f, :capacity [0 0 0 0 0 0 0 0 0 0 0 0 0 0 0 0 0 0 1 1 5 5 5 5 5 5 2 2 2 2 2 2 2 2 2 2 2 2 2 2 2 2 2 2 2 2 2 2 2 2 2 2 2 2 2 2 2 2 2 2 2 2 2 2 2 2 2 2 2 2 2 2 2 2 2 2 2 2 2 2 2 2 2 2 2 2 2 2 2 2 2 2 2 2 2 2 2 2 2], :relas [{:id 60600, :type :short, :start 9240, :end 9241.0} {:id 68722, :type :casual, :start 9344, :end 9555.0} {:id 66613, :type :short, :start 9596, :end 9607.0} {:id 66801, :type :casual, :start 9640, :end 9907.0} {:id 62978, :type :short, :start 9896, :end 9900.0} {:id 67771, :type :short, :start 9896, :end 9908.0} {:id 64878, :type :short, :start 9896, :end 9907.0} {:id 65845, :type :short, :start 9896, :end 9909.0} {:id 67761, :type :casual, :start 9896, :end 10050.0} {:id 63926, :type :short, :start 9900, :end 9915.0} {:id 68681, :type :short, :start 9908, :end 9911.0} {:id 66594, :type :casual, :start 9908, :end 10031.0} {:id 62967, :type :casual, :start 9912, :end 9949.0} {:id 64895, :type :short, :start 9912, :end 9917.0} {:id 65731, :type :steady, :start 9916, :end 11777.0} {:id 64715, :type :steady, :start 9920, :end 10666.0} {:id 69652, :type :casual, :start 9948, :end 10113.0} {:id 67680, :type :casual, :start 10024, :end 10185.0} {:id 67439, :type :casual, :start 10040, :end 10073.0} {:id 68749, :type :short, :start 10072, :end 10078.0} {:id 69704, :type :short, :start 10080, :end 10094.0} {:id 71491, :type :casual, :start 10096, :end 10168.0} {:id 65845, :type :short, :start 10104, :end 10112.0} {:id 63719, :type :casual, :start 10112, :end 10140.0} {:id 65842, :type :casual, :start 10140, :end 10317.0} {:id 60757, :type :casual, :start 10164, :end 10239.0} {:id 70661, :type :casual, :start 10176, :end 10207.0} {:id 66819, :type :short, :start 10208, :end 10211.0} {:id 63790, :type :casual, :start 10212, :end 10418.0} {:id 63559, :type :short, :start 10236, :end 10254.0} {:id 61546, :type :short, :start 10256, :end 10263.0} {:id 65845, :type :casual, :start 10264, :end 10273.0} {:id 66799, :type :casual, :start 10276, :end 10324.0} {:id 66816, :type :short, :start 10304, :end 10326.0} {:id 66813, :type :casual, :start 10324, :end 10642.0} {:id 60632, :type :short, :start 10328, :end 10339.0} {:id 66659, :type :short, :start 10340, :end 10348.0} {:id 66747, :type :casual, :start 10348, :end 10633.0} {:id 69695, :type :short, :start 10404, :end 10424.0} {:id 64539, :type :casual, :start 10424, :end 10733.0} {:id 62978, :type :casual, :start 10612, :end 10791.0} {:id 62966, :type :casual, :start 10612, :end 10665.0} {:id 64725, :type :casual, :start 10620, :end 11004.0} {:id 58732, :type :casual, :start 10664, :end 10809.0} {:id 65597, :type :short, :start 10712, :end 10719.0} {:id 65865, :type :casual, :start 10720, :end 10796.0} {:id 63940, :type :short, :start 10780, :end 10791.0} {:id 64902, :type :casual, :start 10792, :end 10844.0} {:id 60687, :type :steady, :start 10792, :end 11337.0} {:id 73270, :type :casual, :start 10800, :end 10816.0} {:id 55037, :type :casual, :start 10816, :end 10917.0} {:id 60780, :type :short, :start 10844, :end 10857.0} {:id 64890, :type :short, :start 10860, :end 10865.0} {:id 67763, :type :short, :start 10868, :end 10904.0} {:id 61972, :type :casual, :start 10904, :end 10998.0} {:id 68694, :type :short, :start 10912, :end 10918.0} {:id 58834, :type :casual, :start 10920, :end 10921.0} {:id 64527, :type :casual, :start 10924, :end 11299.0} {:id 72568, :type :short, :start 10976, :end 10986.0} {:id 61048, :type :casual, :start 10988, :end 11126.0} {:id 70651, :type :casual, :start 10992, :end 11004.0} {:id 56765, :type :short, :start 11004, :end 11009.0} {:id 68745, :type :short, :start 11012, :end 11020.0} {:id 61646, :type :short, :start 11020, :end 11024.0} {:id 70646, :type :short, :start 11024, :end 11041.0} {:id 70653, :type :casual, :start 11040, :end 11073.0} {:id 59008, :type :casual, :start 11072, :end 11082.0} {:id 70649, :type :short, :start 11084, :end 11089.0} {:id 62980, :type :short, :start 11092, :end 11096.0} {:id 66460, :type :casual, :start 11096, :end 11368.0} {:id 64781, :type :short, :start 11116, :end 11127.0} {:id 64692, :type :short, :start 11128, :end 11150.0} {:id 69344, :type :casual, :start 11152, :end 11183.0} {:id 67662, :type :short, :start 11184, :end 11198.0} {:id 73535, :type :casual, :start 11200, :end 11205.0} {:id 66799, :type :casual, :start 11208, :end 11296.0} {:id 65692, :type :short, :start 11272, :end 11299.0} {:id 67776, :type :casual, :start 11292, :end 11578.0} {:id 61041, :type :casual, :start 11300, :end 11355.0} {:id 65838, :type :short, :start 11300, :end 11318.0} {:id 65842, :type :short, :start 11320, :end 11329.0} {:id 63922, :type :casual, :start 11332, :end 11360.0} {:id 70479, :type :casual, :start 11348, :end 11423.0} {:id 66370, :type :short, :start 11352, :end 11368.0} {:id 74517, :type :casual, :start 11360, :end 11571.0} {:id 53336, :type :short, :start 11368, :end 11371.0} {:id 72406, :type :short, :start 11372, :end 11373.0} {:id 57944, :type :casual, :start 11376, :end 11546.0} {:id 69697, :type :casual, :start 11424, :end 11652.0} {:id 72555, :type :casual, :start 11536, :end 11559.0} {:id 51413, :type :short, :start 11556, :end 11579.0} {:id 70646, :type :short, :start 11560, :end 11592.0} {:id 62573, :type :short, :start 11560, :end 11567.0} {:id 75100, :type :steady, :start 11572, :end 16710.0} {:id 50474, :type :casual, :start 11580, :end 11791.0} {:id 62979, :type :short, :start 11592, :end 11596.0} {:id 65838, :type :short, :start 11596, :end 11622.0} {:id 72551, :type :short, :start 11624, :end 11660.0} {:id 66816, :type :short, :start 11640, :end 11651.0} {:id 63935, :type :short, :start 11648, :end 11655.0} {:id 65845, :type :short, :start 11660, :end 11682.0} {:id 55807, :type :short, :start 11660, :end 11661.0} {:id 53003, :type :short, :start 11660, :end 11668.0} {:id 58076, :type :casual, :start 11664, :end 11787.0} {:id 58986, :type :steady, :start 11668, :end 28784.0} {:id 58716, :type :casual, :start 11684, :end 11763.0} {:id 65553, :type :short, :start 11760, :end 11793.0} {:id 68689, :type :casual, :start 11776, :end 12033.0} {:id 66706, :type :short, :start 11780, :end 11817.0} {:id 60081, :type :casual, :start 11792, :end 11922.0} {:id 65841, :type :casual, :start 11816, :end 11875.0} {:id 67789, :type :short, :start 11872, :end 11878.0} {:id 62971, :type :short, :start 11880, :end 11881.0} {:id 65848, :type :short, :start 11884, :end 11888.0} {:id 68719, :type :casual, :start 11888, :end 11936.0} {:id 65848, :type :short, :start 11916, :end 11920.0} {:id 70577, :type :short, :start 11920, :end 11938.0} {:id 71617, :type :short, :start 11936, :end 11937.0} {:id 65836, :type :casual, :start 11940, :end 12378.0} {:id 64880, :type :casual, :start 11940, :end 12392.0} {:id 63935, :type :casual, :start 12016, :end 12649.0} {:id 68740, :type :casual, :start 16328, :end 16470.0} {:id 73532, :type :casual, :start 16460, :end 16658.0} {:id 63599, :type :steady, :start 16644, :end 19793.0} {:id 72573, :type :short, :start 19560, :end 19561.0} {:id 73543, :type :casual, :start 19564, :end 19603.0} {:id 78979, :type :steady, :start 19604, :end 23668.0} {:id 68622, :type :steady, :start 23364, :end 26251.0} {:id 73126, :type :casual, :start 26036, :end 26151.0} {:id 72573, :type :short, :start 26144, :end 26145.0} {:id 75475, :type :short, :start 26148, :end 26206.0} {:id 72573, :type :short, :start 26204, :end 26211.0} {:id 71427, :type :short, :start 26212, :end 26216.0} {:id 73400, :type :casual, :start 26216, :end 26293.0} {:id 71523, :type :short, :start 26288, :end 26305.0} {:id 69369, :type :casual, :start 26304, :end 26338.0}]}
{:id 70184, :born 2604, :gender :f, :capacity [0 0 0 0 0 0 0 0 0 0 0 0 0 0 0 0 0 0 1 1 4 4 4 1 1 1 1 1 1 1 1 1 1 1 1 1 1 1 1 1 1 1 1 1 1 1 1 1 1 1 1 1 1 1 1 1 1 1 1 1 1 1 1 1 1 1 1 1 1 1 1 1 1 1 1 1 1 1 1 1 1 1 1 1 1 1 1 1 1 1 1 1 1 1 1 1 1 1 1], :relas [{:id 64854, :type :casual, :start 9284, :end 9346.0} {:id 67781, :type :short, :start 9440, :end 9445.0} {:id 67769, :type :short, :start 9576, :end 9594.0} {:id 65535, :type :casual, :start 9608, :end 9724.0} {:id 62966, :type :casual, :start 9904, :end 9975.0} {:id 65635, :type :casual, :start 9904, :end 10083.0} {:id 62848, :type :casual, :start 9904, :end 10658.0} {:id 62652, :type :steady, :start 9904, :end 10902.0} {:id 61990, :type :short, :start 9972, :end 9975.0} {:id 70203, :type :short, :start 9976, :end 9977.0} {:id 69706, :type :casual, :start 9980, :end 9991.0} {:id 67454, :type :casual, :start 9992, :end 10172.0} {:id 66817, :type :short, :start 10072, :end 10075.0} {:id 66551, :type :short, :start 10076, :end 10084.0} {:id 68588, :type :casual, :start 10084, :end 10248.0} {:id 55250, :type :steady, :start 10160, :end 20244.0} {:id 65432, :type :short, :start 10236, :end 10247.0} {:id 60811, :type :short, :start 10248, :end 10254.0} {:id 58673, :type :casual, :start 10256, :end 10327.0} {:id 63694, :type :short, :start 10324, :end 10333.0} {:id 62916, :type :casual, :start 10336, :end 10604.0} {:id 59811, :type :casual, :start 10584, :end 10735.0} {:id 65856, :type :short, :start 10604, :end 10610.0} {:id 66813, :type :casual, :start 10612, :end 10746.0} {:id 73542, :type :short, :start 10724, :end 10764.0} {:id 62623, :type :short, :start 10736, :end 10741.0} {:id 61036, :type :casual, :start 10744, :end 10771.0} {:id 66817, :type :short, :start 10764, :end 10776.0} {:id 65517, :type :short, :start 10772, :end 10785.0} {:id 56991, :type :casual, :start 10776, :end 10913.0} {:id 66813, :type :casual, :start 10788, :end 11000.0} {:id 52384, :type :casual, :start 10828, :end 10838.0} {:id 69706, :type :casual, :start 10840, :end 10853.0} {:id 65865, :type :casual, :start 10856, :end 10928.0} {:id 65843, :type :casual, :start 10904, :end 10965.0} {:id 73084, :type :short, :start 10924, :end 10976.0} {:id 43333, :type :casual, :start 10964, :end 10999.0} {:id 72584, :type :casual, :start 10976, :end 11102.0} {:id 53360, :type :short, :start 10988, :end 11040.0} {:id 66720, :type :casual, :start 19712, :end 19856.0} {:id 64796, :type :casual, :start 19876, :end 19911.0} {:id 64467, :type :short, :start 20396, :end 20398.0} {:id 73538, :type :short, :start 20560, :end 20577.0} {:id 66598, :type :steady, :start 20852, :end 21432.0} {:id 69249, :type :casual, :start 21940, :end 22038.0} {:id 59098, :type :steady, :start 22204, :end 24410.0}]}
{:id 70185, :born 2615, :gender :f, :capacity [0 0 0 0 0 0 0 0 0 0 0 0 0 0 0 0 0 0 0 0 1 1 1 3 1 1 1 1 1 1 1 1 1 1 1 1 1 1 1 1 1 1 1 1 1 1 1 1 1 1 1 1 1 1 1 1 1 1 1 1 1 1 1 1 1 1 1 1 1 1 1 1 1 1 1 1 1 1 1 1 1 1 1 1 1 1 1 1 1 1 1 1 1 1 1 1 1 1 1], :relas [{:id 67730, :type :casual, :start 10012, :end 10114.0} {:id 65441, :type :short, :start 10148, :end 10150.0} {:id 69489, :type :casual, :start 10184, :end 10360.0} {:id 65588, :type :steady, :start 10412, :end 13182.0} {:id 67778, :type :short, :start 11012, :end 11029.0} {:id 67783, :type :short, :start 11012, :end 11019.0} {:id 66731, :type :casual, :start 11020, :end 11161.0} {:id 64875, :type :short, :start 11028, :end 11030.0} {:id 66428, :type :casual, :start 11032, :end 11329.0} {:id 53015, :type :steady, :start 11152, :end 11373.0} {:id 71361, :type :short, :start 11308, :end 11314.0} {:id 62757, :type :casual, :start 11316, :end 11317.0} {:id 67784, :type :short, :start 11320, :end 11325.0} {:id 64798, :type :casual, :start 11328, :end 11919.0} {:id 70653, :type :casual, :start 11360, :end 11538.0} {:id 65838, :type :short, :start 13088, :end 13113.0} {:id 73546, :type :casual, :start 13192, :end 13199.0} {:id 72130, :type :steady, :start 13372, :end 30102.0}]}
{:id 70186, :born 2626, :gender :f, :capacity [0 0 0 0 0 0 0 0 0 0 0 0 0 0 0 1 1 3 3 1 1 1 1 1 1 1 1 1 1 1 1 1 1 1 1 1 1 1 1 1 1 1 1 1 1 1 1 1 1 1 1 1 1 1 1 1 1 1 1 1 1 1 1 1 1 1 1 1 1 1 1 1 1 1 1 1 1 1 1 1 1 1 1 1 1 1 1 1 1 1 1 1 1 1 1 1 1 1 1], :relas [{:id 61992, :type :short, :start 8144, :end 8155.0} {:id 66734, :type :casual, :start 8216, :end 8326.0} {:id 68600, :type :steady, :start 8532, :end 9529.0} {:id 65842, :type :casual, :start 8832, :end 9310.0} {:id 66426, :type :short, :start 8848, :end 8869.0} {:id 66490, :type :steady, :start 8868, :end 9322.0} {:id 65836, :type :short, :start 9284, :end 9287.0} {:id 67778, :type :short, :start 9292, :end 9293.0} {:id 61992, :type :steady, :start 9300, :end 12784.0} {:id 65864, :type :short, :start 9308, :end 9326.0} {:id 65864, :type :short, :start 9332, :end 9339.0} {:id 64540, :type :short, :start 9344, :end 9348.0} {:id 55273, :type :short, :start 9348, :end 9367.0} {:id 67726, :type :short, :start 9368, :end 9388.0} {:id 68666, :type :short, :start 9388, :end 9396.0} {:id 67781, :type :short, :start 9400, :end 9405.0} {:id 68704, :type :short, :start 9408, :end 9414.0} {:id 65637, :type :short, :start 9416, :end 9417.0} {:id 66822, :type :short, :start 9428, :end 9461.0} {:id 65558, :type :short, :start 9456, :end 9463.0} {:id 66527, :type :steady, :start 9460, :end 13030.0} {:id 67525, :type :casual, :start 9464, :end 9475.0} {:id 66820, :type :short, :start 9476, :end 9479.0} {:id 64610, :type :casual, :start 9480, :end 9873.0} {:id 60077, :type :casual, :start 12836, :end 12883.0} {:id 65845, :type :short, :start 12940, :end 12945.0} {:id 65848, :type :short, :start 13032, :end 13034.0} {:id 77178, :type :casual, :start 13100, :end 13112.0} {:id 60785, :type :steady, :start 13376, :end 18837.0} {:id 72572, :type :short, :start 18440, :end 18445.0} {:id 76445, :type :short, :start 19368, :end 19374.0} {:id 65843, :type :short, :start 19668, :end 19703.0} {:id 75126, :type :steady, :start 19760, :end 29019.0}]}
{:id 70187, :born 2637, :gender :f, :capacity [0 0 0 0 0 0 0 0 0 0 0 0 0 0 0 1 1 4 4 4 1 1 1 1 1 1 1 1 1 1 1 1 1 1 1 1 1 1 1 1 1 1 1 1 1 1 1 1 1 1 1 1 1 1 1 1 1 1 1 1 1 1 1 1 1 1 1 1 1 1 1 1 1 1 1 1 1 1 1 1 1 1 1 1 1 1 1 1 1 1 1 1 1 1 1 1 1 1 1], :relas [{:id 65564, :type :steady, :start 8180, :end 18341.0} {:id 67366, :type :steady, :start 8844, :end 10813.0} {:id 67783, :type :casual, :start 8864, :end 8925.0} {:id 61052, :type :short, :start 8872, :end 8875.0} {:id 65859, :type :casual, :start 8880, :end 9244.0} {:id 69497, :type :casual, :start 8932, :end 9007.0} {:id 59119, :type :casual, :start 9016, :end 9054.0} {:id 61036, :type :short, :start 9060, :end 9069.0} {:id 68735, :type :casual, :start 9100, :end 9180.0} {:id 67775, :type :short, :start 9196, :end 9208.0} {:id 63913, :type :casual, :start 9208, :end 9832.0} {:id 65846, :type :casual, :start 9232, :end 9460.0} {:id 68495, :type :short, :start 9444, :end 9449.0} {:id 64902, :type :casual, :start 9452, :end 9551.0} {:id 62971, :type :short, :start 9544, :end 9561.0} {:id 63914, :type :casual, :start 9560, :end 9652.0} {:id 69324, :type :casual, :start 9648, :end 9852.0} {:id 66813, :type :casual, :start 9788, :end 9806.0} {:id 65434, :type :short, :start 9808, :end 9850.0} {:id 64883, :type :short, :start 9840, :end 9846.0} {:id 65679, :type :casual, :start 9848, :end 10032.0} {:id 65665, :type :short, :start 9848, :end 9950.0} {:id 77120, :type :steady, :start 17688, :end 20336.0} {:id 60778, :type :casual, :start 20932, :end 20963.0} {:id 71265, :type :casual, :start 21264, :end 21360.0} {:id 64439, :type :casual, :start 21928, :end 22186.0} {:id 68640, :type :casual, :start 22672, :end 23514.0} {:id 69524, :type :casual, :start 25092, :end 25191.0}]}
{:id 70188, :born 2648, :gender :f, :capacity [0 0 0 0 0 0 0 0 0 0 0 0 0 1 1 4 4 4 4 1 1 1 1 1 1 1 1 1 1 1 1 1 1 1 1 1 1 1 1 1 1 1 1 1 1 1 1 1 1 1 1 1 1 1 1 1 1 1 1 1 1 1 1 1 1 1 1 1 1 1 1 1 1 1 1 1 1 1 1 1 1 1 1 1 1 1 1 1 1 1 1 1 1 1 1 1 1 1 1], :relas [{:id 68732, :type :casual, :start 7808, :end 7915.0} {:id 67373, :type :casual, :start 7960, :end 8015.0} {:id 65853, :type :casual, :start 8132, :end 8194.0} {:id 67790, :type :casual, :start 8160, :end 8464.0} {:id 68671, :type :casual, :start 8160, :end 8195.0} {:id 67614, :type :short, :start 8192, :end 8199.0} {:id 69388, :type :casual, :start 8360, :end 8545.0} {:id 67338, :type :short, :start 8396, :end 8405.0} {:id 69681, :type :short, :start 8416, :end 8467.0} {:id 65631, :type :steady, :start 8416, :end 20711.0} {:id 67783, :type :short, :start 8468, :end 8469.0} {:id 68732, :type :casual, :start 8488, :end 8609.0} {:id 64578, :type :steady, :start 8500, :end 11106.0} {:id 68666, :type :short, :start 8568, :end 8586.0} {:id 65421, :type :short, :start 8596, :end 8598.0} {:id 62763, :type :short, :start 8604, :end 8608.0} {:id 68725, :type :short, :start 8608, :end 8616.0} {:id 65856, :type :short, :start 8620, :end 8650.0} {:id 67485, :type :short, :start 8648, :end 8694.0} {:id 65842, :type :casual, :start 8660, :end 8843.0} {:id 64538, :type :short, :start 8704, :end 8722.0} {:id 66428, :type :short, :start 8744, :end 8758.0} {:id 65475, :type :short, :start 8768, :end 8771.0} {:id 66426, :type :casual, :start 8772, :end 8844.0} {:id 66793, :type :short, :start 8844, :end 8846.0} {:id 66352, :type :casual, :start 8844, :end 8878.0} {:id 66578, :type :short, :start 8852, :end 8858.0} {:id 66813, :type :casual, :start 8860, :end 9563.0} {:id 65540, :type :short, :start 8896, :end 8902.0} {:id 62557, :type :casual, :start 8924, :end 9166.0} {:id 62968, :type :short, :start 9156, :end 9164.0} {:id 64878, :type :casual, :start 9164, :end 9194.0} {:id 68339, :type :short, :start 9208, :end 9226.0} {:id 67762, :type :casual, :start 9228, :end 9616.0} {:id 62936, :type :casual, :start 9512, :end 9565.0} {:id 70651, :type :casual, :start 9564, :end 9944.0} {:id 57756, :type :casual, :start 19956, :end 20073.0} {:id 61720, :type :short, :start 20736, :end 20743.0} {:id 67395, :type :casual, :start 21544, :end 21939.0} {:id 61678, :type :steady, :start 22048, :end 40014.0}]}
{:id 70189, :born 2659, :gender :f, :capacity [0 0 0 0 0 0 0 0 0 0 0 0 0 0 0 1 1 3 1 1 1 1 1 1 1 1 1 1 1 1 1 1 1 1 1 1 1 1 1 1 1 1 1 1 1 1 1 1 1 1 1 1 1 1 1 1 1 1 1 1 1 1 1 1 1 1 1 1 1 1 1 1 1 1 1 1 1 1 1 1 1 1 1 1 1 1 1 1 1 1 1 1 1 1 1 1 1 1 1], :relas [{:id 66436, :type :steady, :start 8260, :end 15589.0} {:id 70425, :type :short, :start 8884, :end 8894.0} {:id 66819, :type :short, :start 8884, :end 8888.0} {:id 65790, :type :short, :start 8888, :end 8894.0} {:id 62916, :type :casual, :start 8896, :end 9052.0} {:id 69348, :type :steady, :start 8904, :end 11022.0} {:id 66827, :type :casual, :start 9088, :end 9379.0} {:id 77077, :type :casual, :start 15388, :end 15471.0} {:id 74333, :type :short, :start 15876, :end 15877.0} {:id 75301, :type :short, :start 16064, :end 16069.0} {:id 64622, :type :short, :start 16444, :end 16452.0} {:id 68705, :type :steady, :start 16700, :end 19516.0} {:id 63895, :type :short, :start 19352, :end 19380.0} {:id 64863, :type :short, :start 19548, :end 19566.0} {:id 67643, :type :short, :start 20516, :end 20536.0} {:id 59786, :type :short, :start 21120, :end 21152.0} {:id 68597, :type :casual, :start 21720, :end 21729.0} {:id 68717, :type :steady, :start 22552, :end 37227.0}]}
{:id 70190, :born 2670, :gender :f, :capacity [0 0 0 0 0 0 0 0 0 0 0 0 0 1 1 1 4 4 4 1 1 1 1 1 1 1 1 1 1 1 1 1 1 1 1 1 1 1 1 1 1 1 1 1 1 1 1 1 1 1 1 1 1 1 1 1 1 1 1 1 1 1 1 1 1 1 1 1 1 1 1 1 1 1 1 1 1 1 1 1 1 1 1 1 1 1 1 1 1 1 1 1 1 1 1 1 1 1 1], :relas [{:id 67480, :type :steady, :start 7844, :end 27403.0} {:id 66468, :type :short, :start 8532, :end 8546.0} {:id 66729, :type :short, :start 8564, :end 8580.0} {:id 67783, :type :casual, :start 8580, :end 8638.0} {:id 62966, :type :short, :start 8592, :end 8595.0} {:id 65848, :type :casual, :start 8600, :end 8745.0} {:id 62533, :type :casual, :start 8608, :end 8639.0} {:id 67705, :type :casual, :start 8636, :end 9072.0} {:id 67533, :type :short, :start 8640, :end 8645.0} {:id 66733, :type :casual, :start 8656, :end 8710.0} {:id 66821, :type :casual, :start 8740, :end 8987.0} {:id 64537, :type :short, :start 8760, :end 8763.0} {:id 67781, :type :short, :start 8780, :end 8785.0} {:id 66693, :type :casual, :start 8800, :end 9077.0} {:id 66363, :type :short, :start 8976, :end 8977.0} {:id 62967, :type :short, :start 8988, :end 9005.0} {:id 62966, :type :short, :start 9036, :end 9039.0} {:id 64487, :type :short, :start 9060, :end 9061.0} {:id 69706, :type :short, :start 9080, :end 9124.0} {:id 67725, :type :steady, :start 9080, :end 9327.0} {:id 63919, :type :short, :start 9088, :end 9118.0} {:id 71344, :type :short, :start 9120, :end 9149.0} {:id 66817, :type :short, :start 9124, :end 9131.0} {:id 65431, :type :casual, :start 9148, :end 9395.0} {:id 66826, :type :casual, :start 9180, :end 9260.0} {:id 66820, :type :casual, :start 9256, :end 9364.0} {:id 64753, :type :casual, :start 9312, :end 9390.0} {:id 66508, :type :casual, :start 9360, :end 9612.0} {:id 65864, :type :casual, :start 9384, :end 9446.0} {:id 69700, :type :casual, :start 9396, :end 9459.0} {:id 66811, :type :short, :start 9460, :end 9467.0} {:id 66798, :type :steady, :start 9464, :end 9472.0} {:id 63470, :type :short, :start 9468, :end 9488.0} {:id 68735, :type :short, :start 9472, :end 9484.0} {:id 70657, :type :short, :start 9484, :end 9488.0} {:id 69343, :type :steady, :start 9500, :end 15908.0} {:id 65773, :type :short, :start 9504, :end 9509.0} {:id 66547, :type :short, :start 9512, :end 9524.0} {:id 65846, :type :casual, :start 9528, :end 9674.0} {:id 67502, :type :casual, :start 9596, :end 9655.0}]}
{:id 70191, :born 2681, :gender :f, :capacity [0 0 0 0 0 0 0 0 0 0 0 0 0 0 0 0 0 0 0 0 0 0 0 0 0 0 0 0 1 1 3 1 1 1 1 1 1 1 1 1 1 1 1 1 1 1 1 1 1 1 1 1 1 1 1 1 1 1 1 1 1 1 1 1 1 1 1 1 1 1 1 1 1 1 1 1 1 1 1 1 1 1 1 1 1 1 1 1 1 1 1 1 1 1 1 1 1 1 1], :relas [{:id 60864, :type :steady, :start 13632, :end 13996} {:id 62573, :type :casual, :start 13992, :end 13996} {:id 65845, :type :casual, :start 12928, :end 13250.0} {:id 69373, :type :casual, :start 13512, :end 13586.0} {:id 73537, :type :short, :start 13620, :end 13633.0} {:id 65846, :type :casual, :start 13632, :end 13665.0} {:id 72286, :type :casual, :start 13636, :end 13685.0} {:id 67448, :type :casual, :start 13664, :end 13746.0} {:id 70656, :type :casual, :start 13684, :end 14013.0} {:id 69593, :type :short, :start 13740, :end 13745.0} {:id 75466, :type :short, :start 13748, :end 13755.0} {:id 66477, :type :casual, :start 13756, :end 13810.0} {:id 60911, :type :casual, :start 13808, :end 13859.0} {:id 61990, :type :short, :start 13856, :end 13857.0} {:id 72568, :type :casual, :start 13860, :end 14363.0} {:id 68738, :type :casual, :start 14780, :end 14807.0} {:id 63817, :type :short, :start 14932, :end 14933.0} {:id 57894, :type :short, :start 14944, :end 14964.0} {:id 57777, :type :casual, :start 15272, :end 15282.0} {:id 59740, :type :casual, :start 15924, :end 15962.0} {:id 69688, :type :short, :start 16104, :end 16119.0} {:id 65434, :type :short, :start 16180, :end 16182.0} {:id 64799, :type :steady, :start 16276, :end 24359.0} {:id 73347, :type :steady, :start 24592, :end 25281.0} {:id 68456, :type :casual, :start 25840, :end 25926.0}]}
{:id 70192, :born 2692, :gender :f, :capacity [0 0 0 0 0 0 0 0 0 0 0 0 0 0 0 0 0 0 0 0 0 0 0 0 0 0 0 0 0 1 1 3 1 1 1 1 1 1 1 1 1 1 1 1 1 1 1 1 1 1 1 1 1 1 1 1 1 1 1 1 1 1 1 1 1 1 1 1 1 1 1 1 1 1 1 1 1 1 1 1 1 1 1 1 1 1 1 1 1 1 1 1 1 1 1 1 1 1 1], :relas [{:id 59916, :type :steady, :start 13816, :end 13821.0} {:id 70653, :type :casual, :start 14008, :end 14072.0} {:id 74503, :type :casual, :start 14008, :end 14386.0} {:id 73537, :type :short, :start 14008, :end 14013.0} {:id 72573, :type :casual, :start 14016, :end 14048.0} {:id 65388, :type :steady, :start 14048, :end 14154.0} {:id 73528, :type :casual, :start 14068, :end 14097.0} {:id 65479, :type :short, :start 14096, :end 14112.0} {:id 73532, :type :casual, :start 14112, :end 14400.0} {:id 64841, :type :casual, :start 14148, :end 14787.0} {:id 62845, :type :short, :start 14360, :end 14378.0} {:id 66476, :type :short, :start 14784, :end 14790.0} {:id 56199, :type :casual, :start 14824, :end 14827.0} {:id 57936, :type :short, :start 15152, :end 15186.0} {:id 66783, :type :short, :start 15288, :end 15291.0} {:id 76424, :type :short, :start 15700, :end 15714.0} {:id 63485, :type :short, :start 15976, :end 15986.0} {:id 74266, :type :steady, :start 16508, :end 19361.0} {:id 65866, :type :casual, :start 19348, :end 19819.0} {:id 63817, :type :steady, :start 20144, :end 43381.0}]}
{:id 70193, :born 2703, :gender :f, :capacity [0 0 0 0 0 0 0 0 0 0 0 0 0 1 1 3 1 1 1 1 1 1 1 1 1 1 1 1 1 1 1 1 1 1 1 1 1 1 1 1 1 1 1 1 1 1 1 1 1 1 1 1 1 1 1 1 1 1 1 1 1 1 1 1 1 1 1 1 1 1 1 1 1 1 1 1 1 1 1 1 1 1 1 1 1 1 1 1 1 1 1 1 1 1 1 1 1 1 1], :relas [{:id 69706, :type :steady, :start 8188, :end 8544} {:id 66437, :type :short, :start 7804, :end 7825.0} {:id 67642, :type :casual, :start 7948, :end 8181.0} {:id 67758, :type :casual, :start 8180, :end 8237.0} {:id 64795, :type :steady, :start 8216, :end 11969.0} {:id 66826, :type :casual, :start 8264, :end 8352.0} {:id 70261, :type :casual, :start 8384, :end 8417.0} {:id 65848, :type :casual, :start 8416, :end 8475.0} {:id 68701, :type :short, :start 8476, :end 8528.0} {:id 73452, :type :casual, :start 11732, :end 11904.0} {:id 62970, :type :short, :start 12024, :end 12029.0} {:id 74512, :type :short, :start 12512, :end 12527.0} {:id 67633, :type :casual, :start 12632, :end 13003.0} {:id 67514, :type :casual, :start 13108, :end 13125.0} {:id 69703, :type :casual, :start 13548, :end 13613.0} {:id 65845, :type :short, :start 13616, :end 13642.0} {:id 73536, :type :short, :start 13872, :end 13881.0} {:id 69618, :type :casual, :start 14012, :end 14032.0} {:id 61956, :type :short, :start 14368, :end 14369.0} {:id 62970, :type :short, :start 14492, :end 14511.0} {:id 65792, :type :casual, :start 14636, :end 14824.0} {:id 72450, :type :casual, :start 14832, :end 15037.0} {:id 77387, :type :short, :start 15108, :end 15115.0} {:id 72189, :type :short, :start 15664, :end 15682.0} {:id 67333, :type :short, :start 16044, :end 16053.0} {:id 67577, :type :casual, :start 16600, :end 16739.0} {:id 79173, :type :casual, :start 16916, :end 16995.0} {:id 76297, :type :short, :start 16992, :end 17015.0} {:id 76006, :type :casual, :start 17244, :end 17344.0} {:id 64702, :type :casual, :start 18556, :end 18712.0} {:id 69434, :type :casual, :start 18732, :end 18754.0} {:id 74089, :type :steady, :start 18772, :end 24069.0} {:id 68392, :type :short, :start 24392, :end 24408.0} {:id 67781, :type :short, :start 24504, :end 24517.0}]}
{:id 70194, :born 2714, :gender :f, :capacity [0 0 0 0 0 0 0 0 0 0 0 0 0 1 1 4 4 4 1 1 1 1 1 1 1 1 1 1 1 1 1 1 1 1 1 1 1 1 1 1 1 1 1 1 1 1 1 1 1 1 1 1 1 1 1 1 1 1 1 1 1 1 1 1 1 1 1 1 1 1 1 1 1 1 1 1 1 1 1 1 1 1 1 1 1 1 1 1 1 1 1 1 1 1 1 1 1 1 1], :relas [{:id 68575, :type :steady, :start 8140, :end 12272.0} {:id 66535, :type :short, :start 8212, :end 8241.0} {:id 63922, :type :short, :start 8252, :end 8254.0} {:id 61576, :type :steady, :start 8272, :end 13004.0} {:id 69454, :type :short, :start 8288, :end 8293.0} {:id 65421, :type :short, :start 8304, :end 8305.0} {:id 70430, :type :casual, :start 8308, :end 8640.0} {:id 70420, :type :short, :start 8320, :end 8346.0} {:id 64882, :type :casual, :start 8360, :end 8497.0} {:id 66499, :type :casual, :start 8496, :end 8655.0} {:id 60079, :type :casual, :start 8616, :end 8783.0} {:id 64906, :type :short, :start 8652, :end 8658.0} {:id 66801, :type :casual, :start 8660, :end 8901.0} {:id 65539, :type :casual, :start 8788, :end 9162.0} {:id 63929, :type :short, :start 8884, :end 8893.0} {:id 68315, :type :short, :start 8908, :end 8922.0} {:id 70313, :type :casual, :start 8932, :end 8938.0} {:id 64492, :type :casual, :start 8984, :end 9055.0} {:id 66828, :type :short, :start 9060, :end 9079.0} {:id 66620, :type :short, :start 9080, :end 9090.0} {:id 67781, :type :short, :start 9108, :end 9128.0} {:id 64902, :type :casual, :start 9156, :end 9195.0} {:id 62013, :type :short, :start 9156, :end 9158.0} {:id 68731, :type :short, :start 9180, :end 9187.0} {:id 62656, :type :casual, :start 9188, :end 9213.0} {:id 71254, :type :casual, :start 9204, :end 9241.0} {:id 67765, :type :short, :start 9212, :end 9259.0} {:id 63935, :type :short, :start 9244, :end 9264.0} {:id 68713, :type :casual, :start 9256, :end 9261.0} {:id 60778, :type :short, :start 9264, :end 9323.0} {:id 67763, :type :short, :start 9268, :end 9284.0} {:id 65714, :type :casual, :start 12812, :end 12855.0} {:id 58091, :type :steady, :start 12876, :end 15291.0} {:id 73538, :type :short, :start 15156, :end 15175.0} {:id 77398, :type :casual, :start 15432, :end 15599.0} {:id 63858, :type :short, :start 15796, :end 15831.0} {:id 68413, :type :steady, :start 15984, :end 26133.0} {:id 71259, :type :casual, :start 25948, :end 26126.0}]}
{:id 70195, :born 2725, :gender :f, :capacity [0 0 0 0 0 0 0 0 0 0 0 0 0 0 0 1 1 1 3 3 1 1 1 1 1 1 1 1 1 1 1 1 1 1 1 1 1 1 1 1 1 1 1 1 1 1 1 1 1 1 1 1 1 1 1 1 1 1 1 1 1 1 1 1 1 1 1 1 1 1 1 1 1 1 1 1 1 1 1 1 1 1 1 1 1 1 1 1 1 1 1 1 1 1 1 1 1 1 1], :relas [{:id 62643, :type :steady, :start 8348, :end 22874.0} {:id 65630, :type :casual, :start 9300, :end 9873.0} {:id 69696, :type :casual, :start 9308, :end 9565.0} {:id 68744, :type :short, :start 9552, :end 9559.0} {:id 66808, :type :steady, :start 9560, :end 10596.0} {:id 64902, :type :casual, :start 9832, :end 9934.0} {:id 69421, :type :short, :start 9928, :end 9936.0} {:id 61982, :type :short, :start 9936, :end 9949.0} {:id 66816, :type :casual, :start 9952, :end 10572.0} {:id 70521, :type :short, :start 21804, :end 21827.0} {:id 65478, :type :steady, :start 22696, :end 62638.0}]}
{:id 70196, :born 3101, :gender :m, :capacity [0 0 0 0 0 0 0 0 0 0 0 0 0 0 1 1 1 1 1 1 1 1 1 1 1 1 1 1 1 1 1 1 1 1 1 1 1 1 1 1 1 1 1 1 1 1 1 1 1 1 1 1 1 1 1 1 1 1 1 1 1 1 1 1 1 1 1 1 1 1 1 1 1 1 1 1 1 1 1 1 1 1 1 1 1 1 1 1 1 1 1 1 1 1 1 1 1 1 1], :relas [{:id 71882, :type :steady, :start 9268, :end 9663.0} {:id 72612, :type :casual, :start 9648, :end 9694.0} {:id 71806, :type :short, :start 9908, :end 9912.0} {:id 70976, :type :steady, :start 10280, :end 23670.0} {:id 75854, :type :steady, :start 22352, :end 25669.0} {:id 70112, :type :steady, :start 25616, :end 26528.0}]}
{:id 70197, :born 3112, :gender :m, :capacity [0 0 0 0 0 0 0 0 0 0 0 0 0 1 1 1 1 1 1 1 1 1 1 1 1 1 1 1 1 1 1 1 1 1 1 1 1 1 1 1 1 1 1 1 1 1 1 1 1 1 1 1 1 1 1 1 1 1 1 1 1 1 1 1 1 1 1 1 1 1 1 1 1 1 1 1 1 1 1 1 1 1 1 1 1 1 1 1 1 1 1 1 1 1 1 1 1 1 1], :relas [{:id 69801, :type :short, :start 8704, :end 8709.0} {:id 69873, :type :casual, :start 9152, :end 9420.0} {:id 72981, :type :casual, :start 9404, :end 9495.0} {:id 71803, :type :steady, :start 9784, :end 17524.0} {:id 75947, :type :short, :start 16560, :end 16580.0} {:id 74650, :type :short, :start 16580, :end 16581.0} {:id 78716, :type :short, :start 16780, :end 16785.0} {:id 72727, :type :steady, :start 17112, :end 28052.0}]}
{:id 70198, :born 3123, :gender :m, :capacity [0 0 0 0 0 0 0 0 0 0 0 0 0 1 1 1 1 1 1 1 1 1 1 1 1 1 1 1 1 1 1 1 1 1 1 1 1 1 1 1 1 1 1 1 1 1 1 1 1 1 1 1 1 1 1 1 1 1 1 1 1 1 1 1 1 1 1 1 1 1 1 1 1 1 1 1 1 1 1 1 1 1 1 1 1 1 1 1 1 1 1 1 1 1 1 1 1 1 1], :relas [{:id 71888, :type :casual, :start 9228, :end 9547.0} {:id 71926, :type :short, :start 10052, :end 10066.0} {:id 71143, :type :steady, :start 10364, :end 11225.0} {:id 71792, :type :short, :start 11180, :end 11186.0} {:id 76654, :type :casual, :start 11276, :end 11277.0} {:id 74609, :type :short, :start 11964, :end 11983.0} {:id 74005, :type :short, :start 12008, :end 12019.0} {:id 78560, :type :steady, :start 12356, :end 17358.0} {:id 83472, :type :short, :start 16744, :end 16745.0} {:id 70033, :type :short, :start 17036, :end 17040.0} {:id 72627, :type :casual, :start 17416, :end 17437.0} {:id 71715, :type :steady, :start 17472, :end 19731.0} {:id 69914, :type :steady, :start 19820, :end 20483.0} {:id 74692, :type :steady, :start 20928, :end 25887.0}]}
{:id 70199, :born 3134, :gender :m, :capacity [0 0 0 0 0 0 0 0 0 0 0 0 0 0 0 1 1 1 1 1 1 1 1 1 1 1 1 1 1 1 1 1 1 1 1 1 1 1 1 1 1 1 1 1 1 1 1 1 1 1 1 1 1 1 1 1 1 1 1 1 1 1 1 1 1 1 1 1 1 1 1 1 1 1 1 1 1 1 1 1 1 1 1 1 1 1 1 1 1 1 1 1 1 1 1 1 1 1 1], :relas [{:id 71069, :type :steady, :start 9556, :end 15114.0} {:id 78514, :type :short, :start 15100, :end 15103.0} {:id 68958, :type :steady, :start 15300, :end 16128.0} {:id 76678, :type :casual, :start 16176, :end 16222.0} {:id 76803, :type :short, :start 16224, :end 16225.0} {:id 71760, :type :short, :start 16420, :end 16440.0} {:id 81377, :type :steady, :start 16880, :end 27691.0}]}
{:id 70200, :born 3145, :gender :m, :capacity [0 0 0 0 0 0 0 0 0 0 0 0 0 0 0 0 0 1 1 1 1 1 1 1 1 1 1 1 1 1 1 1 1 1 1 1 1 1 1 1 1 1 1 1 1 1 1 1 1 1 1 1 1 1 1 1 1 1 1 1 1 1 1 1 1 1 1 1 1 1 1 1 1 1 1 1 1 1 1 1 1 1 1 1 1 1 1 1 1 1 1 1 1 1 1 1 1 1 1], :relas [{:id 73918, :type :steady, :start 9444, :end 13912.0} {:id 77590, :type :casual, :start 13384, :end 13462.0} {:id 72682, :type :casual, :start 14184, :end 14355.0} {:id 72054, :type :short, :start 14388, :end 14409.0} {:id 77420, :type :short, :start 14420, :end 14439.0} {:id 75632, :type :casual, :start 14744, :end 15137.0} {:id 77577, :type :steady, :start 16008, :end 23698.0} {:id 71875, :type :casual, :start 22876, :end 23045.0}]}
{:id 70201, :born 3156, :gender :m, :capacity [0 0 0 0 0 0 0 0 0 0 0 0 0 0 0 0 0 0 0 0 0 0 0 0 1 1 1 1 1 1 1 1 1 1 1 1 1 1 1 1 1 1 1 1 1 1 1 1 1 1 1 1 1 1 1 1 1 1 1 1 1 1 1 1 1 1 1 1 1 1 1 1 1 1 1 1 1 1 1 1 1 1 1 1 1 1 1 1 1 1 1 1 1 1 1 1 1 1 1], :relas [{:id 74594, :type :short, :start 11920, :end 11921.0} {:id 75886, :type :casual, :start 12308, :end 12328.0} {:id 75942, :type :short, :start 12588, :end 12611.0} {:id 77713, :type :short, :start 12632, :end 12652.0} {:id 74601, :type :steady, :start 12720, :end 17299.0} {:id 78464, :type :steady, :start 17032, :end 30387.0}]}
{:id 70202, :born 3167, :gender :m, :capacity [0 0 0 0 0 0 0 0 0 0 0 0 0 0 0 0 0 0 0 0 0 0 0 0 0 0 0 0 0 0 1 1 1 1 1 1 1 1 1 1 1 1 1 1 1 1 1 1 1 1 1 1 1 1 1 1 1 1 1 1 1 1 1 1 1 1 1 1 1 1 1 1 1 1 1 1 1 1 1 1 1 1 1 1 1 1 1 1 1 1 1 1 1 1 1 1 1 1 1], :relas [{:id 75942, :type :short, :start 14464, :end 14473.0} {:id 74600, :type :casual, :start 14780, :end 14810.0} {:id 77802, :type :short, :start 14896, :end 14902.0} {:id 80445, :type :steady, :start 14992, :end 15546.0} {:id 84520, :type :short, :start 15584, :end 15596.0} {:id 69019, :type :short, :start 16132, :end 16150.0} {:id 78546, :type :casual, :start 16428, :end 16478.0} {:id 70869, :type :short, :start 16624, :end 16631.0} {:id 64998, :type :short, :start 17204, :end 17209.0} {:id 71014, :type :casual, :start 17868, :end 17872.0} {:id 92084, :type :casual, :start 18192, :end 18235.0} {:id 72794, :type :short, :start 18708, :end 18728.0} {:id 77682, :type :casual, :start 18824, :end 18840.0} {:id 74958, :type :casual, :start 19400, :end 19466.0} {:id 84192, :type :short, :start 19756, :end 19767.0} {:id 69981, :type :casual, :start 20216, :end 20344.0} {:id 73879, :type :casual, :start 20452, :end 20614.0} {:id 82534, :type :short, :start 20664, :end 20681.0} {:id 69131, :type :steady, :start 21036, :end 21509.0} {:id 70882, :type :casual, :start 21508, :end 21669.0} {:id 72762, :type :steady, :start 23040, :end 34302.0}]}
{:id 70203, :born 3178, :gender :m, :capacity [0 0 0 0 0 0 0 0 0 0 0 0 0 0 0 0 0 1 1 1 1 1 1 1 1 1 1 1 1 1 1 1 1 1 1 1 1 1 1 1 1 1 1 1 1 1 1 1 1 1 1 1 1 1 1 1 1 1 1 1 1 1 1 1 1 1 1 1 1 1 1 1 1 1 1 1 1 1 1 1 1 1 1 1 1 1 1 1 1 1 1 1 1 1 1 1 1 1 1], :relas [{:id 71712, :type :short, :start 9588, :end 9621.0} {:id 70184, :type :short, :start 9976, :end 9977.0} {:id 72648, :type :short, :start 10692, :end 10711.0} {:id 74767, :type :short, :start 11368, :end 11370.0} {:id 71777, :type :short, :start 11380, :end 11407.0} {:id 74034, :type :short, :start 11552, :end 11571.0} {:id 72953, :type :casual, :start 12076, :end 12105.0} {:id 79810, :type :short, :start 12612, :end 12625.0} {:id 72886, :type :casual, :start 12692, :end 12727.0} {:id 64255, :type :short, :start 13388, :end 13395.0} {:id 80472, :type :steady, :start 13596, :end 17966.0} {:id 76906, :type :casual, :start 17568, :end 17659.0} {:id 69056, :type :steady, :start 18760, :end 19288.0} {:id 68956, :type :casual, :start 20724, :end 20750.0} {:id 74743, :type :short, :start 20976, :end 20994.0} {:id 75913, :type :steady, :start 22272, :end 30602.0}]}
{:id 70204, :born 3189, :gender :m, :capacity [0 0 0 0 0 0 0 0 0 0 0 0 0 0 0 0 0 1 1 1 1 1 1 1 1 1 1 1 1 1 1 1 1 1 1 1 1 1 1 1 1 1 1 1 1 1 1 1 1 1 1 1 1 1 1 1 1 1 1 1 1 1 1 1 1 1 1 1 1 1 1 1 1 1 1 1 1 1 1 1 1 1 1 1 1 1 1 1 1 1 1 1 1 1 1 1 1 1 1], :relas [{:id 70028, :type :short, :start 9560, :end 9573.0} {:id 73678, :type :casual, :start 9728, :end 10033.0} {:id 72095, :type :short, :start 10576, :end 10585.0} {:id 74932, :type :steady, :start 11872, :end 28604.0} {:id 71156, :type :short, :start 26728, :end 26739.0} {:id 76680, :type :casual, :start 26760, :end 26979.0}]}
{:id 70205, :born 3200, :gender :m, :capacity [0 0 0 0 0 0 0 0 0 0 0 0 0 0 0 1 1 1 1 1 1 1 1 1 1 1 1 1 1 1 1 1 1 1 1 1 1 1 1 1 1 1 1 1 1 1 1 1 1 1 1 1 1 1 1 1 1 1 1 1 1 1 1 1 1 1 1 1 1 1 1 1 1 1 1 1 1 1 1 1 1 1 1 1 1 1 1 1 1 1 1 1 1 1 1 1 1 1 1], :relas [{:id 69736, :type :short, :start 9524, :end 9575.0} {:id 73074, :type :steady, :start 9596, :end 10442.0} {:id 74893, :type :short, :start 10368, :end 10388.0} {:id 70803, :type :short, :start 10588, :end 10600.0} {:id 73910, :type :short, :start 10744, :end 10745.0} {:id 73936, :type :casual, :start 11240, :end 11378.0} {:id 75728, :type :casual, :start 11784, :end 11825.0} {:id 75726, :type :short, :start 12140, :end 12156.0} {:id 74779, :type :short, :start 12308, :end 12340.0} {:id 72020, :type :casual, :start 12668, :end 12866.0} {:id 59455, :type :steady, :start 13616, :end 16937.0} {:id 72885, :type :steady, :start 16612, :end 19973.0} {:id 66163, :type :short, :start 20620, :end 20625.0} {:id 67892, :type :short, :start 21808, :end 21842.0} {:id 68189, :type :casual, :start 21900, :end 21985.0} {:id 89096, :type :steady, :start 22556, :end 32271.0}]}
{:id 70206, :born 3211, :gender :m, :capacity [0 0 0 0 0 0 0 0 0 0 0 0 0 0 0 1 1 1 1 1 1 1 1 1 1 1 1 1 1 1 1 1 1 1 1 1 1 1 1 1 1 1 1 1 1 1 1 1 1 1 1 1 1 1 1 1 1 1 1 1 1 1 1 1 1 1 1 1 1 1 1 1 1 1 1 1 1 1 1 1 1 1 1 1 1 1 1 1 1 1 1 1 1 1 1 1 1 1 1], :relas [{:id 71785, :type :casual, :start 9264, :end 9867.0} {:id 72040, :type :short, :start 9840, :end 9858.0} {:id 73901, :type :casual, :start 9884, :end 9905.0} {:id 72836, :type :casual, :start 10736, :end 11103.0} {:id 69806, :type :short, :start 11696, :end 11701.0} {:id 72827, :type :casual, :start 11796, :end 11840.0} {:id 73649, :type :casual, :start 12052, :end 12213.0} {:id 73908, :type :steady, :start 12276, :end 15374.0} {:id 74760, :type :short, :start 15260, :end 15269.0} {:id 75947, :type :casual, :start 16084, :end 16103.0} {:id 78761, :type :steady, :start 16192, :end 20975.0} {:id 72966, :type :short, :start 20668, :end 20669.0} {:id 78409, :type :short, :start 21024, :end 21027.0} {:id 74772, :type :steady, :start 21532, :end 25816.0} {:id 73578, :type :casual, :start 25564, :end 25646.0} {:id 74606, :type :short, :start 25676, :end 25731.0} {:id 72901, :type :steady, :start 26896, :end 33670.0}]}
{:id 70207, :born 3222, :gender :m, :capacity [0 0 0 0 0 0 0 0 0 0 0 0 0 0 0 0 0 0 0 1 1 1 1 1 1 1 1 1 1 1 1 1 1 1 1 1 1 1 1 1 1 1 1 1 1 1 1 1 1 1 1 1 1 1 1 1 1 1 1 1 1 1 1 1 1 1 1 1 1 1 1 1 1 1 1 1 1 1 1 1 1 1 1 1 1 1 1 1 1 1 1 1 1 1 1 1 1 1 1], :relas [{:id 75487, :type :casual, :start 10224, :end 10254.0} {:id 72037, :type :steady, :start 10912, :end 16669.0} {:id 70015, :type :steady, :start 16088, :end 21439.0} {:id 73639, :type :steady, :start 21240, :end 23276.0} {:id 78608, :type :casual, :start 23284, :end 23743.0} {:id 83370, :type :steady, :start 24116, :end 31600.0}]}
{:id 70208, :born 3233, :gender :m, :capacity [0 0 0 0 0 0 0 0 0 0 0 0 0 0 0 0 0 0 0 0 0 0 0 0 0 0 0 0 0 1 1 1 1 1 1 1 1 1 1 1 1 1 1 1 1 1 1 1 1 1 1 1 1 1 1 1 1 1 1 1 1 1 1 1 1 1 1 1 1 1 1 1 1 1 1 1 1 1 1 1 1 1 1 1 1 1 1 1 1 1 1 1 1 1 1 1 1 1 1], :relas [{:id 72812, :type :short, :start 13972, :end 13974.0} {:id 74978, :type :short, :start 14688, :end 14723.0} {:id 79757, :type :casual, :start 15760, :end 15792.0} {:id 65066, :type :casual, :start 15904, :end 16016.0} {:id 71872, :type :casual, :start 16220, :end 16371.0} {:id 72742, :type :casual, :start 16968, :end 17382.0} {:id 64123, :type :steady, :start 17332, :end 21046.0} {:id 69909, :type :short, :start 21452, :end 21471.0} {:id 71050, :type :short, :start 21476, :end 21481.0} {:id 72108, :type :short, :start 23068, :end 23071.0} {:id 78716, :type :short, :start 23364, :end 23371.0} {:id 75668, :type :steady, :start 23900, :end 36391.0}]}
{:id 70209, :born 3244, :gender :m, :capacity [0 0 0 0 0 0 0 0 0 0 0 0 0 0 0 0 0 0 0 0 0 0 0 0 0 0 0 1 1 1 1 1 1 1 1 1 1 1 1 1 1 1 1 1 1 1 1 1 1 1 1 1 1 1 1 1 1 1 1 1 1 1 1 1 1 1 1 1 1 1 1 1 1 1 1 1 1 1 1 1 1 1 1 1 1 1 1 1 1 1 1 1 1 1 1 1 1 1 1], :relas [{:id 79779, :type :short, :start 14164, :end 14165.0} {:id 74679, :type :casual, :start 14740, :end 15295.0} {:id 80761, :type :casual, :start 15324, :end 15368.0} {:id 65875, :type :casual, :start 15448, :end 15471.0} {:id 76923, :type :short, :start 16248, :end 16259.0} {:id 82252, :type :casual, :start 17260, :end 17308.0} {:id 75652, :type :casual, :start 17476, :end 17535.0} {:id 71862, :type :steady, :start 17588, :end 29339.0}]}
{:id 70210, :born 3255, :gender :m, :capacity [0 0 0 0 0 0 0 0 0 0 0 0 0 1 1 1 1 1 1 1 1 1 1 1 1 1 1 1 1 1 1 1 1 1 1 1 1 1 1 1 1 1 1 1 1 1 1 1 1 1 1 1 1 1 1 1 1 1 1 1 1 1 1 1 1 1 1 1 1 1 1 1 1 1 1 1 1 1 1 1 1 1 1 1 1 1 1 1 1 1 1 1 1 1 1 1 1 1 1], :relas [{:id 70850, :type :steady, :start 8180, :end 12709.0} {:id 74551, :type :casual, :start 12520, :end 12581.0} {:id 73783, :type :casual, :start 13068, :end 13120.0} {:id 73574, :type :short, :start 13808, :end 13810.0} {:id 80593, :type :steady, :start 14536, :end 26827.0} {:id 69719, :type :short, :start 25432, :end 25438.0} {:id 75926, :type :casual, :start 25508, :end 25961.0} {:id 72050, :type :casual, :start 26072, :end 26244.0} {:id 73857, :type :steady, :start 26552, :end 29280.0}]}
{:id 70211, :born 3266, :gender :m, :capacity [0 0 0 0 0 0 0 0 0 0 0 0 0 0 0 0 0 1 1 1 1 1 1 1 1 1 1 1 1 1 1 1 1 1 1 1 1 1 1 1 1 1 1 1 1 1 1 1 1 1 1 1 1 1 1 1 1 1 1 1 1 1 1 1 1 1 1 1 1 1 1 1 1 1 1 1 1 1 1 1 1 1 1 1 1 1 1 1 1 1 1 1 1 1 1 1 1 1 1], :relas [{:id 67198, :type :casual, :start 10220, :end 10510.0} {:id 74879, :type :steady, :start 11268, :end 17630.0} {:id 78548, :type :short, :start 16844, :end 16851.0} {:id 76909, :type :short, :start 16968, :end 16969.0} {:id 71714, :type :short, :start 17064, :end 17076.0} {:id 66250, :type :short, :start 17448, :end 17450.0} {:id 73846, :type :short, :start 17600, :end 17601.0} {:id 71020, :type :casual, :start 18104, :end 18144.0} {:id 75769, :type :casual, :start 18904, :end 18979.0} {:id 76540, :type :short, :start 19008, :end 19065.0} {:id 69864, :type :casual, :start 19580, :end 19730.0} {:id 75870, :type :short, :start 19960, :end 20001.0} {:id 73961, :type :steady, :start 20572, :end 28696.0}]}
{:id 70212, :born 3277, :gender :m, :capacity [0 0 0 0 0 0 0 0 0 0 0 0 0 0 0 0 0 0 1 1 1 1 1 1 1 1 1 1 1 1 1 1 1 1 1 1 1 1 1 1 1 1 1 1 1 1 1 1 1 1 1 1 1 1 1 1 1 1 1 1 1 1 1 1 1 1 1 1 1 1 1 1 1 1 1 1 1 1 1 1 1 1 1 1 1 1 1 1 1 1 1 1 1 1 1 1 1 1 1], :relas [{:id 73080, :type :casual, :start 9896, :end 10011.0} {:id 73029, :type :short, :start 10992, :end 11002.0} {:id 72650, :type :casual, :start 11280, :end 11332.0} {:id 76919, :type :short, :start 11400, :end 11408.0} {:id 75954, :type :casual, :start 12080, :end 12106.0} {:id 75676, :type :casual, :start 12356, :end 12423.0} {:id 67061, :type :steady, :start 13804, :end 16375.0} {:id 82590, :type :casual, :start 16284, :end 16637.0} {:id 76921, :type :casual, :start 16684, :end 16782.0} {:id 73632, :type :steady, :start 16812, :end 20846.0} {:id 70854, :type :steady, :start 21332, :end 23852.0} {:id 70807, :type :steady, :start 24548, :end 29193.0}]}
{:id 70213, :born 2923, :gender :m, :capacity [0 0 0 0 0 0 0 0 0 0 0 0 0 0 0 0 0 0 1 1 1 1 1 1 1 1 1 1 1 1 1 1 1 1 1 1 1 1 1 1 1 1 1 1 1 1 1 1 1 1 1 1 1 1 1 1 1 1 1 1 1 1 1 1 1 1 1 1 1 1 1 1 1 1 1 1 1 1 1 1 1 1 1 1 1 1 1 1 1 1 1 1 1 1 1 1 1 1 1], :relas [{:id 71644, :type :short, :start 10124, :end 10132.0} {:id 74945, :type :casual, :start 10184, :end 10371.0} {:id 74962, :type :short, :start 11136, :end 11145.0} {:id 68938, :type :steady, :start 11244, :end 14205.0} {:id 80766, :type :casual, :start 14020, :end 14106.0} {:id 76924, :type :short, :start 14304, :end 14329.0} {:id 70174, :type :casual, :start 14480, :end 14605.0} {:id 73747, :type :steady, :start 14784, :end 21613.0} {:id 73813, :type :short, :start 20884, :end 20888.0} {:id 66207, :type :casual, :start 21296, :end 21443.0} {:id 69915, :type :short, :start 21796, :end 21844.0} {:id 71736, :type :short, :start 22004, :end 22024.0} {:id 67990, :type :short, :start 22392, :end 22394.0} {:id 69834, :type :casual, :start 22808, :end 22860.0} {:id 71756, :type :steady, :start 24072, :end 24559.0} {:id 74677, :type :steady, :start 25000, :end 25335.0} {:id 67808, :type :short, :start 25388, :end 25399.0}]}
{:id 70214, :born 2934, :gender :m, :capacity [0 0 0 0 0 0 0 0 0 0 0 0 0 0 1 1 1 1 1 1 1 1 1 1 1 1 1 1 1 1 1 1 1 1 1 1 1 1 1 1 1 1 1 1 1 1 1 1 1 1 1 1 1 1 1 1 1 1 1 1 1 1 1 1 1 1 1 1 1 1 1 1 1 1 1 1 1 1 1 1 1 1 1 1 1 1 1 1 1 1 1 1 1 1 1 1 1 1 1], :relas [{:id 69212, :type :short, :start 9020, :end 9026.0} {:id 70772, :type :steady, :start 9276, :end 11960.0} {:id 74989, :type :casual, :start 12332, :end 12410.0} {:id 73835, :type :short, :start 12468, :end 12470.0} {:id 79753, :type :casual, :start 12540, :end 12666.0} {:id 73738, :type :short, :start 12688, :end 12694.0} {:id 76807, :type :steady, :start 13180, :end 13577.0} {:id 75740, :type :steady, :start 14036, :end 14569.0} {:id 72944, :type :short, :start 14620, :end 14698.0} {:id 74789, :type :casual, :start 15220, :end 15417.0} {:id 77516, :type :casual, :start 15424, :end 15596.0} {:id 75734, :type :casual, :start 15612, :end 16265.0} {:id 80643, :type :casual, :start 16352, :end 16481.0} {:id 74571, :type :steady, :start 16524, :end 18829.0} {:id 74611, :type :short, :start 18644, :end 18658.0} {:id 66060, :type :short, :start 19540, :end 19541.0} {:id 74986, :type :short, :start 19612, :end 19658.0} {:id 91076, :type :short, :start 19716, :end 19717.0} {:id 68159, :type :short, :start 20560, :end 20568.0} {:id 75690, :type :casual, :start 20856, :end 21231.0} {:id 74558, :type :steady, :start 21548, :end 28748.0}]}
{:id 70215, :born 2945, :gender :m, :capacity [0 0 0 0 0 0 0 0 0 0 0 0 0 1 1 1 1 1 1 1 1 1 1 1 1 1 1 1 1 1 1 1 1 1 1 1 1 1 1 1 1 1 1 1 1 1 1 1 1 1 1 1 1 1 1 1 1 1 1 1 1 1 1 1 1 1 1 1 1 1 1 1 1 1 1 1 1 1 1 1 1 1 1 1 1 1 1 1 1 1 1 1 1 1 1 1 1 1 1], :relas [{:id 68783, :type :steady, :start 9152, :end 24842.0} {:id 76615, :type :casual, :start 23016, :end 23060.0} {:id 72086, :type :steady, :start 23636, :end 27331.0}]}
{:id 70216, :born 2956, :gender :m, :capacity [0 0 0 0 0 0 0 0 0 0 0 0 0 0 0 0 0 0 0 0 1 1 1 1 1 1 1 1 1 1 1 1 1 1 1 1 1 1 1 1 1 1 1 1 1 1 1 1 1 1 1 1 1 1 1 1 1 1 1 1 1 1 1 1 1 1 1 1 1 1 1 1 1 1 1 1 1 1 1 1 1 1 1 1 1 1 1 1 1 1 1 1 1 1 1 1 1 1 1], :relas [{:id 73980, :type :short, :start 10276, :end 10278.0} {:id 71901, :type :short, :start 10468, :end 10488.0} {:id 64404, :type :short, :start 10608, :end 10621.0} {:id 67296, :type :short, :start 10684, :end 10693.0} {:id 70148, :type :steady, :start 10904, :end 17868.0} {:id 66149, :type :casual, :start 17148, :end 17359.0} {:id 65921, :type :steady, :start 17412, :end 22331.0} {:id 69173, :type :short, :start 21820, :end 21823.0} {:id 75693, :type :casual, :start 21864, :end 21992.0} {:id 70809, :type :casual, :start 22392, :end 22406.0} {:id 70874, :type :casual, :start 22496, :end 22616.0} {:id 67149, :type :short, :start 22924, :end 22926.0} {:id 69229, :type :short, :start 23248, :end 23271.0} {:id 70078, :type :steady, :start 23904, :end 42986.0}]}
{:id 70217, :born 2967, :gender :m, :capacity [0 0 0 0 0 0 0 0 0 0 0 0 0 0 0 1 1 1 1 1 1 1 1 1 1 1 1 1 1 1 1 1 1 1 1 1 1 1 1 1 1 1 1 1 1 1 1 1 1 1 1 1 1 1 1 1 1 1 1 1 1 1 1 1 1 1 1 1 1 1 1 1 1 1 1 1 1 1 1 1 1 1 1 1 1 1 1 1 1 1 1 1 1 1 1 1 1 1 1], :relas [{:id 69753, :type :casual, :start 8640, :end 8798.0} {:id 72738, :type :short, :start 8872, :end 8878.0} {:id 72929, :type :short, :start 10292, :end 10327.0} {:id 69228, :type :short, :start 10832, :end 10850.0} {:id 72104, :type :casual, :start 11424, :end 11571.0} {:id 73778, :type :casual, :start 11764, :end 11831.0} {:id 73662, :type :casual, :start 11932, :end 12715.0} {:id 57264, :type :short, :start 13172, :end 13206.0} {:id 60467, :type :steady, :start 13208, :end 29366.0}]}
{:id 70218, :born 2978, :gender :m, :capacity [0 0 0 0 0 0 0 0 0 0 0 0 0 0 0 0 0 1 1 1 1 1 1 1 1 1 1 1 1 1 1 1 1 1 1 1 1 1 1 1 1 1 1 1 1 1 1 1 1 1 1 1 1 1 1 1 1 1 1 1 1 1 1 1 1 1 1 1 1 1 1 1 1 1 1 1 1 1 1 1 1 1 1 1 1 1 1 1 1 1 1 1 1 1 1 1 1 1 1], :relas [{:id 71007, :type :steady, :start 9316, :end 11994.0} {:id 70106, :type :steady, :start 12300, :end 28806.0}]}
{:id 70219, :born 2989, :gender :m, :capacity [0 0 0 0 0 0 0 0 0 0 0 0 0 0 0 1 1 1 1 1 1 1 1 1 1 1 1 1 1 1 1 1 1 1 1 1 1 1 1 1 1 1 1 1 1 1 1 1 1 1 1 1 1 1 1 1 1 1 1 1 1 1 1 1 1 1 1 1 1 1 1 1 1 1 1 1 1 1 1 1 1 1 1 1 1 1 1 1 1 1 1 1 1 1 1 1 1 1 1], :relas [{:id 68903, :type :short, :start 8812, :end 8819.0} {:id 68828, :type :casual, :start 8932, :end 9086.0} {:id 71983, :type :casual, :start 9376, :end 9580.0} {:id 74695, :type :casual, :start 10072, :end 10111.0} {:id 74030, :type :casual, :start 10272, :end 10360.0} {:id 69957, :type :casual, :start 10488, :end 10632.0} {:id 74803, :type :short, :start 10644, :end 10651.0} {:id 70909, :type :short, :start 10716, :end 10734.0} {:id 74934, :type :casual, :start 10812, :end 10979.0} {:id 67852, :type :steady, :start 11224, :end 12065.0} {:id 75617, :type :steady, :start 12036, :end 15340.0} {:id 73591, :type :casual, :start 15004, :end 15065.0} {:id 75544, :type :short, :start 15232, :end 15246.0} {:id 64046, :type :casual, :start 16124, :end 16340.0} {:id 82261, :type :steady, :start 16556, :end 19783.0} {:id 67304, :type :casual, :start 19632, :end 19841.0} {:id 80386, :type :steady, :start 19844, :end 21700.0} {:id 71751, :type :short, :start 21724, :end 21737.0} {:id 69988, :type :steady, :start 21816, :end 34875.0}]}
{:id 70220, :born 3000, :gender :m, :capacity [0 0 0 0 0 0 0 0 0 0 0 0 0 0 0 0 1 1 1 1 1 1 1 1 1 1 1 1 1 1 1 1 1 1 1 1 1 1 1 1 1 1 1 1 1 1 1 1 1 1 1 1 1 1 1 1 1 1 1 1 1 1 1 1 1 1 1 1 1 1 1 1 1 1 1 1 1 1 1 1 1 1 1 1 1 1 1 1 1 1 1 1 1 1 1 1 1 1 1], :relas [{:id 71755, :type :steady, :start 8944, :end 10712.0} {:id 71865, :type :short, :start 10540, :end 10556.0} {:id 75498, :type :casual, :start 10632, :end 10675.0} {:id 73608, :type :steady, :start 10692, :end 21295.0} {:id 76908, :type :short, :start 20268, :end 20285.0} {:id 59451, :type :short, :start 22364, :end 22376.0} {:id 65333, :type :short, :start 22792, :end 22795.0} {:id 65042, :type :short, :start 24240, :end 24245.0} {:id 75908, :type :short, :start 25084, :end 25092.0} {:id 71713, :type :casual, :start 25400, :end 25466.0}]}
{:id 70221, :born 3011, :gender :m, :capacity [0 0 0 0 0 0 0 0 0 0 0 0 0 0 0 0 0 0 0 0 0 0 0 0 0 0 0 1 1 1 1 1 1 1 1 1 1 1 1 1 1 1 1 1 1 1 1 1 1 1 1 1 1 1 1 1 1 1 1 1 1 1 1 1 1 1 1 1 1 1 1 1 1 1 1 1 1 1 1 1 1 1 1 1 1 1 1 1 1 1 1 1 1 1 1 1 1 1 1], :relas [{:id 78778, :type :short, :start 12948, :end 12986.0} {:id 76913, :type :steady, :start 13116, :end 21188.0} {:id 80489, :type :short, :start 20764, :end 20789.0} {:id 68057, :type :casual, :start 20908, :end 21173.0} {:id 65059, :type :short, :start 21228, :end 21241.0} {:id 75849, :type :casual, :start 22624, :end 22648.0} {:id 71147, :type :steady, :start 23016, :end 24431.0} {:id 75965, :type :steady, :start 24932, :end 26496.0}]}
{:id 70222, :born 3022, :gender :m, :capacity [0 0 0 0 0 0 0 0 0 0 0 0 0 0 0 0 1 1 1 1 1 1 1 1 1 1 1 1 1 1 1 1 1 1 1 1 1 1 1 1 1 1 1 1 1 1 1 1 1 1 1 1 1 1 1 1 1 1 1 1 1 1 1 1 1 1 1 1 1 1 1 1 1 1 1 1 1 1 1 1 1 1 1 1 1 1 1 1 1 1 1 1 1 1 1 1 1 1 1], :relas [{:id 73042, :type :casual, :start 9376, :end 9467.0} {:id 71655, :type :short, :start 9724, :end 9781.0} {:id 68214, :type :short, :start 10232, :end 10240.0} {:id 73960, :type :casual, :start 10256, :end 10341.0} {:id 62498, :type :short, :start 10652, :end 10673.0} {:id 72630, :type :steady, :start 10900, :end 11527.0} {:id 76560, :type :short, :start 12252, :end 12253.0} {:id 75894, :type :short, :start 12844, :end 12848.0} {:id 75760, :type :casual, :start 13840, :end 14154.0} {:id 69947, :type :short, :start 14240, :end 14268.0} {:id 70154, :type :casual, :start 14368, :end 14390.0} {:id 78524, :type :short, :start 14904, :end 14910.0} {:id 70022, :type :casual, :start 15144, :end 15277.0} {:id 73823, :type :short, :start 15512, :end 15523.0} {:id 74694, :type :steady, :start 15760, :end 21161.0} {:id 68037, :type :casual, :start 21648, :end 21768.0} {:id 73686, :type :short, :start 22332, :end 22384.0} {:id 67052, :type :short, :start 23004, :end 23006.0} {:id 70899, :type :steady, :start 23028, :end 28594.0}]}
{:id 70223, :born 3033, :gender :m, :capacity [0 0 0 0 0 0 0 0 0 0 0 0 0 1 1 1 1 1 1 1 1 1 1 1 1 1 1 1 1 1 1 1 1 1 1 1 1 1 1 1 1 1 1 1 1 1 1 1 1 1 1 1 1 1 1 1 1 1 1 1 1 1 1 1 1 1 1 1 1 1 1 1 1 1 1 1 1 1 1 1 1 1 1 1 1 1 1 1 1 1 1 1 1 1 1 1 1 1 1], :relas [{:id 71741, :type :short, :start 8160, :end 8196.0} {:id 72049, :type :steady, :start 8252, :end 17566.0} {:id 75775, :type :steady, :start 16600, :end 22512.0} {:id 88066, :type :short, :start 22280, :end 22291.0} {:id 68010, :type :short, :start 22796, :end 22800.0} {:id 70719, :type :steady, :start 22868, :end 24744.0} {:id 75763, :type :casual, :start 25660, :end 25698.0} {:id 74672, :type :steady, :start 26384, :end 29633.0}]}
{:id 70224, :born 3044, :gender :m, :capacity [0 0 0 0 0 0 0 0 0 0 0 0 0 0 0 0 0 0 0 1 1 1 1 1 1 1 1 1 1 1 1 1 1 1 1 1 1 1 1 1 1 1 1 1 1 1 1 1 1 1 1 1 1 1 1 1 1 1 1 1 1 1 1 1 1 1 1 1 1 1 1 1 1 1 1 1 1 1 1 1 1 1 1 1 1 1 1 1 1 1 1 1 1 1 1 1 1 1 1], :relas [{:id 74708, :type :short, :start 10376, :end 10384.0} {:id 74028, :type :casual, :start 10816, :end 11044.0} {:id 65145, :type :short, :start 11344, :end 11366.0} {:id 74992, :type :casual, :start 11364, :end 11470.0} {:id 74987, :type :steady, :start 12112, :end 15778.0} {:id 77886, :type :short, :start 15792, :end 15793.0} {:id 81345, :type :steady, :start 15924, :end 17548.0} {:id 83644, :type :casual, :start 17404, :end 17410.0} {:id 70892, :type :steady, :start 17528, :end 33177.0}]}
{:id 70225, :born 3055, :gender :m, :capacity [0 0 0 0 0 0 0 0 0 0 0 0 0 0 0 0 0 0 0 0 0 0 0 0 0 0 0 0 0 0 0 1 1 1 1 1 1 1 1 1 1 1 1 1 1 1 1 1 1 1 1 1 1 1 1 1 1 1 1 1 1 1 1 1 1 1 1 1 1 1 1 1 1 1 1 1 1 1 1 1 1 1 1 1 1 1 1 1 1 1 1 1 1 1 1 1 1 1 1], :relas [{:id 65007, :type :short, :start 14748, :end 14775.0} {:id 71690, :type :casual, :start 15268, :end 15314.0} {:id 74634, :type :short, :start 15776, :end 15790.0} {:id 74875, :type :short, :start 15924, :end 15929.0} {:id 64996, :type :steady, :start 16276, :end 23160.0} {:id 68791, :type :casual, :start 24044, :end 24353.0} {:id 69854, :type :short, :start 24504, :end 24542.0}]}
{:id 70226, :born 3066, :gender :m, :capacity [0 0 0 0 0 0 0 0 0 0 0 0 0 0 0 0 1 1 1 1 1 1 1 1 1 1 1 1 1 1 1 1 1 1 1 1 1 1 1 1 1 1 1 1 1 1 1 1 1 1 1 1 1 1 1 1 1 1 1 1 1 1 1 1 1 1 1 1 1 1 1 1 1 1 1 1 1 1 1 1 1 1 1 1 1 1 1 1 1 1 1 1 1 1 1 1 1 1 1], :relas [{:id 72644, :type :short, :start 8968, :end 8969.0} {:id 70767, :type :short, :start 9464, :end 9487.0} {:id 73079, :type :casual, :start 9508, :end 9516.0} {:id 72952, :type :short, :start 9836, :end 9837.0} {:id 72957, :type :casual, :start 9860, :end 10030.0} {:id 74996, :type :short, :start 10468, :end 10473.0} {:id 72749, :type :steady, :start 10492, :end 43237.0}]}
{:id 70227, :born 3077, :gender :m, :capacity [0 0 0 0 0 0 0 0 0 0 0 0 0 0 0 0 1 1 1 1 1 1 1 1 1 1 1 1 1 1 1 1 1 1 1 1 1 1 1 1 1 1 1 1 1 1 1 1 1 1 1 1 1 1 1 1 1 1 1 1 1 1 1 1 1 1 1 1 1 1 1 1 1 1 1 1 1 1 1 1 1 1 1 1 1 1 1 1 1 1 1 1 1 1 1 1 1 1 1], :relas [{:id 69974, :type :steady, :start 10320, :end 16462.0} {:id 63183, :type :steady, :start 16192, :end 19581.0} {:id 73777, :type :short, :start 19744, :end 19768.0} {:id 73715, :type :steady, :start 20196, :end 35788.0}]}
{:id 70228, :born 3088, :gender :m, :capacity [0 0 0 0 0 0 0 0 0 0 0 0 0 0 0 0 0 0 0 0 0 0 0 0 1 1 1 1 1 1 1 1 1 1 1 1 1 1 1 1 1 1 1 1 1 1 1 1 1 1 1 1 1 1 1 1 1 1 1 1 1 1 1 1 1 1 1 1 1 1 1 1 1 1 1 1 1 1 1 1 1 1 1 1 1 1 1 1 1 1 1 1 1 1 1 1 1 1 1], :relas [{:id 74624, :type :short, :start 12032, :end 12039.0} {:id 75505, :type :casual, :start 12296, :end 12553.0} {:id 78771, :type :steady, :start 12860, :end 17940.0} {:id 72810, :type :casual, :start 17320, :end 17561.0} {:id 79552, :type :short, :start 17632, :end 17670.0} {:id 74911, :type :short, :start 17704, :end 17705.0} {:id 69172, :type :short, :start 17772, :end 17786.0} {:id 69734, :type :casual, :start 18120, :end 18141.0} {:id 72670, :type :casual, :start 18312, :end 18452.0} {:id 72734, :type :steady, :start 18840, :end 24455.0} {:id 67892, :type :steady, :start 24144, :end 46172.0}]}
{:id 70229, :born 3099, :gender :m, :capacity [0 0 0 0 0 0 0 0 0 0 0 0 0 0 1 1 1 1 1 1 1 1 1 1 1 1 1 1 1 1 1 1 1 1 1 1 1 1 1 1 1 1 1 1 1 1 1 1 1 1 1 1 1 1 1 1 1 1 1 1 1 1 1 1 1 1 1 1 1 1 1 1 1 1 1 1 1 1 1 1 1 1 1 1 1 1 1 1 1 1 1 1 1 1 1 1 1 1 1], :relas [{:id 68772, :type :casual, :start 8956, :end 8960.0} {:id 69935, :type :casual, :start 9392, :end 9433.0} {:id 70745, :type :steady, :start 9892, :end 16644.0} {:id 73626, :type :casual, :start 16488, :end 16539.0} {:id 76911, :type :short, :start 16736, :end 16759.0} {:id 71074, :type :steady, :start 16852, :end 24571.0} {:id 70131, :type :short, :start 24400, :end 24423.0}]}
{:id 70230, :born 3110, :gender :m, :capacity [0 0 0 0 0 0 0 0 0 0 0 0 0 0 0 0 0 0 0 1 1 1 1 1 1 1 1 1 1 1 1 1 1 1 1 1 1 1 1 1 1 1 1 1 1 1 1 1 1 1 1 1 1 1 1 1 1 1 1 1 1 1 1 1 1 1 1 1 1 1 1 1 1 1 1 1 1 1 1 1 1 1 1 1 1 1 1 1 1 1 1 1 1 1 1 1 1 1 1], :relas [{:id 70803, :type :short, :start 10092, :end 10096.0} {:id 72617, :type :casual, :start 10116, :end 10199.0} {:id 72984, :type :casual, :start 10688, :end 10767.0} {:id 71724, :type :short, :start 10856, :end 10889.0} {:id 68760, :type :steady, :start 11260, :end 18205.0} {:id 75828, :type :steady, :start 17396, :end 21540.0} {:id 68268, :type :steady, :start 22552, :end 23325.0} {:id 72068, :type :short, :start 23404, :end 23407.0} {:id 63238, :type :steady, :start 23584, :end 25779.0} {:id 67887, :type :steady, :start 25652, :end 28771.0}]}
{:id 70231, :born 3121, :gender :m, :capacity [0 0 0 0 0 0 0 0 0 0 0 0 0 1 1 1 1 1 1 1 1 1 1 1 1 1 1 1 1 1 1 1 1 1 1 1 1 1 1 1 1 1 1 1 1 1 1 1 1 1 1 1 1 1 1 1 1 1 1 1 1 1 1 1 1 1 1 1 1 1 1 1 1 1 1 1 1 1 1 1 1 1 1 1 1 1 1 1 1 1 1 1 1 1 1 1 1 1 1], :relas [{:id 70876, :type :casual, :start 8744, :end 8896.0} {:id 71895, :type :steady, :start 8884, :end 14260.0} {:id 78824, :type :steady, :start 13720, :end 27478.0} {:id 75838, :type :short, :start 26024, :end 26027.0} {:id 69048, :type :short, :start 26216, :end 26220.0} {:id 70728, :type :short, :start 26324, :end 26339.0} {:id 71984, :type :short, :start 26544, :end 26550.0}]}
{:id 70232, :born 3132, :gender :m, :capacity [0 0 0 0 0 0 0 0 0 0 0 0 0 0 0 0 0 0 1 1 1 1 1 1 1 1 1 1 1 1 1 1 1 1 1 1 1 1 1 1 1 1 1 1 1 1 1 1 1 1 1 1 1 1 1 1 1 1 1 1 1 1 1 1 1 1 1 1 1 1 1 1 1 1 1 1 1 1 1 1 1 1 1 1 1 1 1 1 1 1 1 1 1 1 1 1 1 1 1], :relas [{:id 73867, :type :short, :start 9728, :end 9769.0} {:id 73831, :type :short, :start 10132, :end 10139.0} {:id 68875, :type :casual, :start 10300, :end 10346.0} {:id 70002, :type :steady, :start 10944, :end 14082.0} {:id 79500, :type :short, :start 14084, :end 14091.0} {:id 66997, :type :short, :start 14240, :end 14252.0} {:id 70802, :type :steady, :start 14796, :end 15578.0} {:id 77618, :type :steady, :start 15516, :end 24720.0} {:id 71924, :type :short, :start 23584, :end 23595.0} {:id 71857, :type :casual, :start 24356, :end 24856.0} {:id 73740, :type :casual, :start 26064, :end 26438.0}]}
{:id 70233, :born 3143, :gender :m, :capacity [0 0 0 0 0 0 0 0 0 0 0 0 0 0 0 0 0 0 0 1 1 1 1 1 1 1 1 1 1 1 1 1 1 1 1 1 1 1 1 1 1 1 1 1 1 1 1 1 1 1 1 1 1 1 1 1 1 1 1 1 1 1 1 1 1 1 1 1 1 1 1 1 1 1 1 1 1 1 1 1 1 1 1 1 1 1 1 1 1 1 1 1 1 1 1 1 1 1 1], :relas [{:id 67840, :type :steady, :start 10376, :end 26193.0} {:id 73777, :type :short, :start 25896, :end 25898.0} {:id 71674, :type :steady, :start 26020, :end 33545.0}]}
{:id 70234, :born 3154, :gender :m, :capacity [0 0 0 0 0 0 0 0 0 0 0 0 0 0 0 0 0 0 0 0 1 1 1 1 1 1 1 1 1 1 1 1 1 1 1 1 1 1 1 1 1 1 1 1 1 1 1 1 1 1 1 1 1 1 1 1 1 1 1 1 1 1 1 1 1 1 1 1 1 1 1 1 1 1 1 1 1 1 1 1 1 1 1 1 1 1 1 1 1 1 1 1 1 1 1 1 1 1 1], :relas [{:id 71157, :type :casual, :start 10712, :end 10813.0} {:id 75933, :type :steady, :start 10904, :end 17402.0} {:id 76909, :type :casual, :start 16976, :end 16996.0} {:id 76862, :type :short, :start 17580, :end 17587.0} {:id 64104, :type :steady, :start 17588, :end 23841.0} {:id 72881, :type :steady, :start 23512, :end 27976.0}]}
{:id 70235, :born 3165, :gender :m, :capacity [0 0 0 0 0 0 0 0 0 0 0 0 0 0 1 1 1 1 1 1 1 1 1 1 1 1 1 1 1 1 1 1 1 1 1 1 1 1 1 1 1 1 1 1 1 1 1 1 1 1 1 1 1 1 1 1 1 1 1 1 1 1 1 1 1 1 1 1 1 1 1 1 1 1 1 1 1 1 1 1 1 1 1 1 1 1 1 1 1 1 1 1 1 1 1 1 1 1 1], :relas [{:id 71974, :type :short, :start 8756, :end 8758.0} {:id 73900, :type :casual, :start 10212, :end 10652.0} {:id 68850, :type :steady, :start 11188, :end 18036.0} {:id 86306, :type :short, :start 17536, :end 17550.0} {:id 68176, :type :short, :start 18068, :end 18089.0} {:id 75602, :type :steady, :start 18424, :end 20769.0} {:id 80549, :type :steady, :start 20572, :end 22847.0} {:id 73970, :type :short, :start 23492, :end 23512.0} {:id 76793, :type :casual, :start 25448, :end 25971.0} {:id 73659, :type :steady, :start 26492, :end 28080.0}]}
{:id 70236, :born 3176, :gender :m, :capacity [0 0 0 0 0 0 0 0 0 0 0 0 0 0 1 1 1 1 1 1 1 1 1 1 1 1 1 1 1 1 1 1 1 1 1 1 1 1 1 1 1 1 1 1 1 1 1 1 1 1 1 1 1 1 1 1 1 1 1 1 1 1 1 1 1 1 1 1 1 1 1 1 1 1 1 1 1 1 1 1 1 1 1 1 1 1 1 1 1 1 1 1 1 1 1 1 1 1 1], :relas [{:id 73078, :type :steady, :start 8612, :end 17478.0} {:id 68961, :type :casual, :start 16804, :end 16815.0} {:id 75613, :type :casual, :start 17528, :end 17546.0} {:id 86523, :type :short, :start 17584, :end 17589.0} {:id 69022, :type :casual, :start 17840, :end 17918.0} {:id 70749, :type :steady, :start 17940, :end 26142.0} {:id 71990, :type :casual, :start 25360, :end 25554.0} {:id 74616, :type :casual, :start 25968, :end 25985.0} {:id 75652, :type :short, :start 26328, :end 26350.0} {:id 72668, :type :casual, :start 26456, :end 26514.0}]}
{:id 70237, :born 3187, :gender :m, :capacity [0 0 0 0 0 0 0 0 0 0 0 0 0 0 0 0 0 0 1 1 1 1 1 1 1 1 1 1 1 1 1 1 1 1 1 1 1 1 1 1 1 1 1 1 1 1 1 1 1 1 1 1 1 1 1 1 1 1 1 1 1 1 1 1 1 1 1 1 1 1 1 1 1 1 1 1 1 1 1 1 1 1 1 1 1 1 1 1 1 1 1 1 1 1 1 1 1 1 1], :relas [{:id 71141, :type :casual, :start 9972, :end 10125.0} {:id 74993, :type :short, :start 10752, :end 10765.0} {:id 75941, :type :steady, :start 10800, :end 13954.0} {:id 78844, :type :casual, :start 13652, :end 13720.0} {:id 71743, :type :short, :start 13844, :end 13851.0} {:id 75942, :type :short, :start 14204, :end 14242.0} {:id 69797, :type :short, :start 14840, :end 14855.0} {:id 78482, :type :short, :start 14860, :end 14861.0} {:id 70850, :type :steady, :start 15212, :end 19950.0} {:id 68235, :type :short, :start 19956, :end 19977.0} {:id 79348, :type :steady, :start 20140, :end 21432.0} {:id 75909, :type :casual, :start 21584, :end 21652.0} {:id 73807, :type :steady, :start 21648, :end 34287.0}]}
{:id 70238, :born 3198, :gender :m, :capacity [0 0 0 0 0 0 0 0 0 0 0 0 0 1 1 1 1 1 1 1 1 1 1 1 1 1 1 1 1 1 1 1 1 1 1 1 1 1 1 1 1 1 1 1 1 1 1 1 1 1 1 1 1 1 1 1 1 1 1 1 1 1 1 1 1 1 1 1 1 1 1 1 1 1 1 1 1 1 1 1 1 1 1 1 1 1 1 1 1 1 1 1 1 1 1 1 1 1 1], :relas [{:id 71982, :type :steady, :start 9280, :end 23464.0} {:id 64932, :type :steady, :start 22576, :end 39061.0}]}
{:id 70239, :born 3209, :gender :m, :capacity [0 0 0 0 0 0 0 0 0 0 0 0 0 0 1 1 1 1 1 1 1 1 1 1 1 1 1 1 1 1 1 1 1 1 1 1 1 1 1 1 1 1 1 1 1 1 1 1 1 1 1 1 1 1 1 1 1 1 1 1 1 1 1 1 1 1 1 1 1 1 1 1 1 1 1 1 1 1 1 1 1 1 1 1 1 1 1 1 1 1 1 1 1 1 1 1 1 1 1], :relas [{:id 71994, :type :steady, :start 9232, :end 11105.0} {:id 72105, :type :short, :start 11224, :end 11227.0} {:id 74041, :type :short, :start 11280, :end 11300.0} {:id 69056, :type :casual, :start 11320, :end 11368.0} {:id 73865, :type :short, :start 11524, :end 11525.0} {:id 75724, :type :steady, :start 12168, :end 13177.0} {:id 71147, :type :casual, :start 13168, :end 13170.0} {:id 67816, :type :casual, :start 13344, :end 13501.0} {:id 71156, :type :casual, :start 14176, :end 14209.0} {:id 70174, :type :casual, :start 14584, :end 14818.0} {:id 69206, :type :casual, :start 14988, :end 15055.0} {:id 81329, :type :casual, :start 15232, :end 15486.0} {:id 74001, :type :casual, :start 15504, :end 15733.0} {:id 78835, :type :short, :start 16524, :end 16527.0} {:id 71860, :type :steady, :start 16680, :end 22194.0} {:id 74561, :type :steady, :start 24008, :end 30499.0}]}
{:id 70240, :born 3220, :gender :m, :capacity [0 0 0 0 0 0 0 0 0 0 0 0 0 0 0 0 0 0 0 0 0 0 0 0 0 0 0 0 0 0 0 0 0 0 1 1 1 1 1 1 1 1 1 1 1 1 1 1 1 1 1 1 1 1 1 1 1 1 1 1 1 1 1 1 1 1 1 1 1 1 1 1 1 1 1 1 1 1 1 1 1 1 1 1 1 1 1 1 1 1 1 1 1 1 1 1 1 1 1], :relas [{:id 75958, :type :casual, :start 15748, :end 15854.0} {:id 66918, :type :steady, :start 15932, :end 28062.0} {:id 75581, :type :casual, :start 26768, :end 26945.0}]}
{:id 70241, :born 3231, :gender :m, :capacity [0 0 0 0 0 0 0 0 0 0 0 0 0 0 0 1 1 1 1 1 1 1 1 1 1 1 1 1 1 1 1 1 1 1 1 1 1 1 1 1 1 1 1 1 1 1 1 1 1 1 1 1 1 1 1 1 1 1 1 1 1 1 1 1 1 1 1 1 1 1 1 1 1 1 1 1 1 1 1 1 1 1 1 1 1 1 1 1 1 1 1 1 1 1 1 1 1 1 1], :relas [{:id 71031, :type :short, :start 9612, :end 9619.0} {:id 74582, :type :short, :start 10064, :end 10080.0} {:id 73577, :type :short, :start 10220, :end 10258.0} {:id 68092, :type :steady, :start 10376, :end 22436.0} {:id 69024, :type :casual, :start 20984, :end 21060.0} {:id 69938, :type :short, :start 21128, :end 21133.0} {:id 67062, :type :steady, :start 22956, :end 23478.0} {:id 74587, :type :short, :start 23580, :end 23593.0} {:id 71793, :type :casual, :start 23664, :end 23761.0} {:id 74921, :type :casual, :start 24716, :end 24766.0} {:id 80453, :type :steady, :start 25072, :end 30565.0}]}
{:id 70242, :born 3242, :gender :m, :capacity [0 0 0 0 0 0 0 0 0 0 0 0 0 0 0 0 0 1 1 1 1 1 1 1 1 1 1 1 1 1 1 1 1 1 1 1 1 1 1 1 1 1 1 1 1 1 1 1 1 1 1 1 1 1 1 1 1 1 1 1 1 1 1 1 1 1 1 1 1 1 1 1 1 1 1 1 1 1 1 1 1 1 1 1 1 1 1 1 1 1 1 1 1 1 1 1 1 1 1], :relas [{:id 71865, :type :casual, :start 9448, :end 9461.0} {:id 73012, :type :short, :start 10060, :end 10062.0} {:id 73575, :type :short, :start 10072, :end 10081.0} {:id 70916, :type :short, :start 10700, :end 10701.0} {:id 75962, :type :steady, :start 10740, :end 17239.0} {:id 79512, :type :steady, :start 16736, :end 24412.0} {:id 68047, :type :steady, :start 23968, :end 38935.0}]}
{:id 70243, :born 3253, :gender :m, :capacity [0 0 0 0 0 0 0 0 0 0 0 0 0 0 0 0 0 0 0 0 0 0 0 0 1 1 1 1 1 1 1 1 1 1 1 1 1 1 1 1 1 1 1 1 1 1 1 1 1 1 1 1 1 1 1 1 1 1 1 1 1 1 1 1 1 1 1 1 1 1 1 1 1 1 1 1 1 1 1 1 1 1 1 1 1 1 1 1 1 1 1 1 1 1 1 1 1 1 1], :relas [{:id 80488, :type :casual, :start 13020, :end 13048.0} {:id 63016, :type :short, :start 13652, :end 13670.0} {:id 78773, :type :steady, :start 13668, :end 13703.0} {:id 73066, :type :casual, :start 13848, :end 13956.0} {:id 63329, :type :steady, :start 14996, :end 15223.0} {:id 75872, :type :casual, :start 15304, :end 15722.0} {:id 83649, :type :short, :start 15692, :end 15755.0} {:id 76617, :type :casual, :start 15888, :end 15896.0} {:id 78568, :type :casual, :start 16104, :end 16145.0} {:id 77868, :type :steady, :start 17196, :end 19969.0} {:id 72050, :type :steady, :start 19732, :end 25944.0} {:id 75627, :type :short, :start 25864, :end 25871.0} {:id 72945, :type :short, :start 26048, :end 26051.0} {:id 69814, :type :casual, :start 26172, :end 26195.0} {:id 75568, :type :steady, :start 26688, :end 28233.0}]}
{:id 70244, :born 3264, :gender :m, :capacity [0 0 0 0 0 0 0 0 0 0 0 0 0 0 1 1 1 1 1 1 1 1 1 1 1 1 1 1 1 1 1 1 1 1 1 1 1 1 1 1 1 1 1 1 1 1 1 1 1 1 1 1 1 1 1 1 1 1 1 1 1 1 1 1 1 1 1 1 1 1 1 1 1 1 1 1 1 1 1 1 1 1 1 1 1 1 1 1 1 1 1 1 1 1 1 1 1 1 1], :relas [{:id 72118, :type :casual, :start 9368, :end 9593.0} {:id 72657, :type :steady, :start 10020, :end 10362.0} {:id 69083, :type :short, :start 11196, :end 11217.0} {:id 75806, :type :casual, :start 11408, :end 11482.0} {:id 78821, :type :short, :start 11688, :end 11701.0} {:id 77870, :type :short, :start 12624, :end 12625.0} {:id 78407, :type :short, :start 13072, :end 13097.0} {:id 79378, :type :casual, :start 13152, :end 13232.0} {:id 75630, :type :casual, :start 13412, :end 13449.0} {:id 72948, :type :steady, :start 14792, :end 15267.0} {:id 70861, :type :steady, :start 15272, :end 17341.0} {:id 84278, :type :short, :start 17468, :end 17490.0} {:id 72806, :type :short, :start 18112, :end 18116.0} {:id 83195, :type :casual, :start 18152, :end 18162.0} {:id 71786, :type :steady, :start 18328, :end 39527.0}]}
{:id 70245, :born 3275, :gender :m, :capacity [0 0 0 0 0 0 0 0 0 0 0 0 0 0 0 0 0 0 0 1 1 1 1 1 1 1 1 1 1 1 1 1 1 1 1 1 1 1 1 1 1 1 1 1 1 1 1 1 1 1 1 1 1 1 1 1 1 1 1 1 1 1 1 1 1 1 1 1 1 1 1 1 1 1 1 1 1 1 1 1 1 1 1 1 1 1 1 1 1 1 1 1 1 1 1 1 1 1 1], :relas [{:id 68973, :type :short, :start 10464, :end 10471.0} {:id 71961, :type :short, :start 10508, :end 10513.0} {:id 74034, :type :short, :start 10644, :end 10647.0} {:id 73937, :type :short, :start 10904, :end 10959.0} {:id 74992, :type :steady, :start 10964, :end 30864.0}]}
{:id 70246, :born 2921, :gender :m, :capacity [0 0 0 0 0 0 0 0 0 0 0 0 0 1 1 1 1 1 1 1 1 1 1 1 1 1 1 1 1 1 1 1 1 1 1 1 1 1 1 1 1 1 1 1 1 1 1 1 1 1 1 1 1 1 1 1 1 1 1 1 1 1 1 1 1 1 1 1 1 1 1 1 1 1 1 1 1 1 1 1 1 1 1 1 1 1 1 1 1 1 1 1 1 1 1 1 1 1 1], :relas [{:id 69118, :type :casual, :start 9084, :end 9154.0} {:id 69901, :type :short, :start 11492, :end 11538.0} {:id 75892, :type :casual, :start 11868, :end 12005.0} {:id 72118, :type :short, :start 12024, :end 12030.0} {:id 73839, :type :steady, :start 13444, :end 32706.0}]}
{:id 70247, :born 2932, :gender :m, :capacity [0 0 0 0 0 0 0 0 0 0 0 0 0 0 0 1 1 1 1 1 1 1 1 1 1 1 1 1 1 1 1 1 1 1 1 1 1 1 1 1 1 1 1 1 1 1 1 1 1 1 1 1 1 1 1 1 1 1 1 1 1 1 1 1 1 1 1 1 1 1 1 1 1 1 1 1 1 1 1 1 1 1 1 1 1 1 1 1 1 1 1 1 1 1 1 1 1 1 1], :relas [{:id 71721, :type :steady, :start 8604, :end 18583.0} {:id 69228, :type :steady, :start 17664, :end 28173.0}]}
{:id 70248, :born 2943, :gender :m, :capacity [0 0 0 0 0 0 0 0 0 0 0 0 0 0 0 0 0 0 0 0 0 0 0 1 1 1 1 1 1 1 1 1 1 1 1 1 1 1 1 1 1 1 1 1 1 1 1 1 1 1 1 1 1 1 1 1 1 1 1 1 1 1 1 1 1 1 1 1 1 1 1 1 1 1 1 1 1 1 1 1 1 1 1 1 1 1 1 1 1 1 1 1 1 1 1 1 1 1 1], :relas [{:id 74992, :type :casual, :start 11632, :end 11652.0} {:id 71761, :type :casual, :start 12328, :end 12451.0} {:id 76750, :type :steady, :start 13028, :end 21255.0} {:id 76890, :type :casual, :start 20332, :end 20348.0} {:id 73000, :type :casual, :start 21596, :end 21823.0} {:id 72608, :type :short, :start 22068, :end 22102.0} {:id 76608, :type :short, :start 22812, :end 22821.0} {:id 72814, :type :casual, :start 22952, :end 23170.0} {:id 76477, :type :casual, :start 23868, :end 24032.0} {:id 72108, :type :short, :start 24116, :end 24138.0} {:id 73648, :type :steady, :start 26564, :end 27092.0}]}
{:id 70249, :born 2954, :gender :m, :capacity [0 0 0 0 0 0 0 0 0 0 0 0 0 0 0 1 1 1 1 1 1 1 1 1 1 1 1 1 1 1 1 1 1 1 1 1 1 1 1 1 1 1 1 1 1 1 1 1 1 1 1 1 1 1 1 1 1 1 1 1 1 1 1 1 1 1 1 1 1 1 1 1 1 1 1 1 1 1 1 1 1 1 1 1 1 1 1 1 1 1 1 1 1 1 1 1 1 1 1], :relas [{:id 69829, :type :steady, :start 8456, :end 9602.0} {:id 71739, :type :steady, :start 9780, :end 10151.0} {:id 74766, :type :short, :start 10136, :end 10148.0} {:id 70787, :type :short, :start 10284, :end 10297.0} {:id 71738, :type :short, :start 10412, :end 10423.0} {:id 73634, :type :short, :start 10884, :end 10903.0} {:id 75925, :type :steady, :start 10908, :end 18951.0} {:id 70785, :type :steady, :start 18028, :end 20034.0} {:id 81432, :type :casual, :start 19784, :end 20043.0} {:id 76666, :type :short, :start 20096, :end 20115.0} {:id 62333, :type :casual, :start 20328, :end 20584.0} {:id 72039, :type :casual, :start 20700, :end 20760.0} {:id 68024, :type :short, :start 21280, :end 21296.0} {:id 72769, :type :steady, :start 22128, :end 36420.0}]}
{:id 70250, :born 2965, :gender :m, :capacity [0 0 0 0 0 0 0 0 0 0 0 0 0 0 1 1 1 1 1 1 1 1 1 1 1 1 1 1 1 1 1 1 1 1 1 1 1 1 1 1 1 1 1 1 1 1 1 1 1 1 1 1 1 1 1 1 1 1 1 1 1 1 1 1 1 1 1 1 1 1 1 1 1 1 1 1 1 1 1 1 1 1 1 1 1 1 1 1 1 1 1 1 1 1 1 1 1 1 1], :relas [{:id 72869, :type :casual, :start 9500, :end 9729.0} {:id 71674, :type :casual, :start 10036, :end 10202.0} {:id 73738, :type :casual, :start 11848, :end 11887.0} {:id 77877, :type :casual, :start 12176, :end 12222.0} {:id 75862, :type :steady, :start 12480, :end 23596.0} {:id 69961, :type :casual, :start 22504, :end 22554.0} {:id 77846, :type :casual, :start 22772, :end 22962.0} {:id 66871, :type :casual, :start 24588, :end 25160.0} {:id 77706, :type :short, :start 25572, :end 25608.0}]}
{:id 70251, :born 2976, :gender :m, :capacity [0 0 0 0 0 0 0 0 0 0 0 0 0 1 1 1 1 1 1 1 1 1 1 1 1 1 1 1 1 1 1 1 1 1 1 1 1 1 1 1 1 1 1 1 1 1 1 1 1 1 1 1 1 1 1 1 1 1 1 1 1 1 1 1 1 1 1 1 1 1 1 1 1 1 1 1 1 1 1 1 1 1 1 1 1 1 1 1 1 1 1 1 1 1 1 1 1 1 1], :relas [{:id 68759, :type :short, :start 7820, :end 7825.0} {:id 71720, :type :steady, :start 8684, :end 15529.0} {:id 75539, :type :short, :start 15000, :end 15004.0} {:id 71877, :type :steady, :start 15360, :end 22182.0} {:id 75667, :type :short, :start 21484, :end 21487.0} {:id 68053, :type :casual, :start 21876, :end 22628.0} {:id 71870, :type :casual, :start 22580, :end 22657.0} {:id 71754, :type :casual, :start 23476, :end 23526.0} {:id 70868, :type :steady, :start 24520, :end 25741.0} {:id 69975, :type :casual, :start 25812, :end 25844.0}]}
{:id 70252, :born 2987, :gender :m, :capacity [0 0 0 0 0 0 0 0 0 0 0 0 0 0 0 0 0 0 0 0 1 1 1 1 1 1 1 1 1 1 1 1 1 1 1 1 1 1 1 1 1 1 1 1 1 1 1 1 1 1 1 1 1 1 1 1 1 1 1 1 1 1 1 1 1 1 1 1 1 1 1 1 1 1 1 1 1 1 1 1 1 1 1 1 1 1 1 1 1 1 1 1 1 1 1 1 1 1 1], :relas [{:id 75887, :type :casual, :start 10576, :end 10839.0} {:id 70860, :type :casual, :start 10852, :end 11066.0} {:id 76454, :type :casual, :start 11212, :end 11337.0} {:id 74984, :type :casual, :start 11432, :end 11445.0} {:id 64284, :type :short, :start 11828, :end 11857.0} {:id 63136, :type :short, :start 12276, :end 12295.0} {:id 79671, :type :steady, :start 12568, :end 16627.0} {:id 73921, :type :short, :start 16464, :end 16472.0} {:id 66219, :type :casual, :start 16940, :end 17187.0} {:id 77428, :type :short, :start 17616, :end 17691.0} {:id 73074, :type :short, :start 17764, :end 17766.0} {:id 72796, :type :steady, :start 17788, :end 26121.0}]}
{:id 70253, :born 2998, :gender :m, :capacity [0 0 0 0 0 0 0 0 0 0 0 0 0 0 0 0 0 0 0 0 0 0 0 1 1 1 1 1 1 1 1 1 1 1 1 1 1 1 1 1 1 1 1 1 1 1 1 1 1 1 1 1 1 1 1 1 1 1 1 1 1 1 1 1 1 1 1 1 1 1 1 1 1 1 1 1 1 1 1 1 1 1 1 1 1 1 1 1 1 1 1 1 1 1 1 1 1 1 1], :relas [{:id 75732, :type :steady, :start 11544, :end 14899.0} {:id 74691, :type :steady, :start 14596, :end 14844.0} {:id 71985, :type :steady, :start 14848, :end 17944.0} {:id 71135, :type :casual, :start 17612, :end 17757.0} {:id 71742, :type :casual, :start 17824, :end 17904.0} {:id 71957, :type :short, :start 18072, :end 18075.0} {:id 68259, :type :short, :start 18208, :end 18214.0} {:id 81592, :type :steady, :start 18380, :end 23754.0} {:id 71990, :type :casual, :start 25160, :end 25179.0} {:id 70986, :type :short, :start 25652, :end 25659.0}]}
{:id 70254, :born 3009, :gender :m, :capacity [0 0 0 0 0 0 0 0 0 0 0 0 0 1 1 1 1 1 1 1 1 1 1 1 1 1 1 1 1 1 1 1 1 1 1 1 1 1 1 1 1 1 1 1 1 1 1 1 1 1 1 1 1 1 1 1 1 1 1 1 1 1 1 1 1 1 1 1 1 1 1 1 1 1 1 1 1 1 1 1 1 1 1 1 1 1 1 1 1 1 1 1 1 1 1 1 1 1 1], :relas [{:id 71074, :type :steady, :start 8092, :end 16104.0} {:id 68925, :type :short, :start 16528, :end 16538.0} {:id 76569, :type :steady, :start 16584, :end 33939.0}]}
{:id 70255, :born 3020, :gender :m, :capacity [0 0 0 0 0 0 0 0 0 0 0 0 0 0 0 1 1 1 1 1 1 1 1 1 1 1 1 1 1 1 1 1 1 1 1 1 1 1 1 1 1 1 1 1 1 1 1 1 1 1 1 1 1 1 1 1 1 1 1 1 1 1 1 1 1 1 1 1 1 1 1 1 1 1 1 1 1 1 1 1 1 1 1 1 1 1 1 1 1 1 1 1 1 1 1 1 1 1 1], :relas [{:id 69108, :type :steady, :start 10364, :end 15749.0} {:id 58431, :type :casual, :start 15192, :end 15207.0} {:id 83455, :type :steady, :start 15760, :end 23462.0} {:id 70705, :type :casual, :start 22680, :end 22709.0} {:id 68785, :type :short, :start 23212, :end 23237.0} {:id 79485, :type :casual, :start 23268, :end 23580.0} {:id 75490, :type :short, :start 25300, :end 25336.0} {:id 73634, :type :short, :start 26536, :end 26547.0}]}
{:id 70256, :born 3031, :gender :m, :capacity [0 0 0 0 0 0 0 0 0 0 0 0 0 0 1 1 1 1 1 1 1 1 1 1 1 1 1 1 1 1 1 1 1 1 1 1 1 1 1 1 1 1 1 1 1 1 1 1 1 1 1 1 1 1 1 1 1 1 1 1 1 1 1 1 1 1 1 1 1 1 1 1 1 1 1 1 1 1 1 1 1 1 1 1 1 1 1 1 1 1 1 1 1 1 1 1 1 1 1], :relas [{:id 71136, :type :short, :start 9152, :end 9173.0} {:id 71145, :type :short, :start 9588, :end 9591.0} {:id 75632, :type :short, :start 10352, :end 10379.0} {:id 75826, :type :steady, :start 10748, :end 14533.0} {:id 70762, :type :casual, :start 14184, :end 14189.0} {:id 62425, :type :short, :start 14312, :end 14319.0} {:id 81729, :type :short, :start 14776, :end 14778.0} {:id 80323, :type :short, :start 14884, :end 14893.0} {:id 70145, :type :steady, :start 15128, :end 16317.0} {:id 74773, :type :casual, :start 16224, :end 16307.0} {:id 77490, :type :steady, :start 16704, :end 17733.0} {:id 79620, :type :casual, :start 17768, :end 17942.0} {:id 64952, :type :steady, :start 17988, :end 23098.0} {:id 70175, :type :short, :start 23864, :end 23879.0} {:id 78708, :type :short, :start 24096, :end 24107.0} {:id 76659, :type :short, :start 24564, :end 24597.0} {:id 77741, :type :short, :start 24788, :end 24809.0} {:id 85213, :type :short, :start 25140, :end 25143.0} {:id 71715, :type :casual, :start 26624, :end 26714.0}]}
{:id 70257, :born 3042, :gender :m, :capacity [0 0 0 0 0 0 0 0 0 0 0 0 0 0 0 1 1 1 1 1 1 1 1 1 1 1 1 1 1 1 1 1 1 1 1 1 1 1 1 1 1 1 1 1 1 1 1 1 1 1 1 1 1 1 1 1 1 1 1 1 1 1 1 1 1 1 1 1 1 1 1 1 1 1 1 1 1 1 1 1 1 1 1 1 1 1 1 1 1 1 1 1 1 1 1 1 1 1 1], :relas [{:id 71077, :type :casual, :start 8712, :end 8717.0} {:id 72028, :type :casual, :start 9616, :end 9757.0} {:id 74877, :type :steady, :start 10236, :end 10883.0} {:id 73821, :type :steady, :start 10856, :end 16481.0} {:id 72923, :type :short, :start 15920, :end 15948.0} {:id 71094, :type :short, :start 16100, :end 16105.0} {:id 77858, :type :casual, :start 16164, :end 16370.0} {:id 73976, :type :casual, :start 16516, :end 16727.0} {:id 74856, :type :casual, :start 16748, :end 16864.0} {:id 76880, :type :short, :start 17040, :end 17067.0} {:id 71957, :type :short, :start 17180, :end 17193.0} {:id 75943, :type :steady, :start 17420, :end 21132.0} {:id 70792, :type :steady, :start 21588, :end 23920.0} {:id 72960, :type :steady, :start 25032, :end 27204.0}]}
{:id 70258, :born 3053, :gender :m, :capacity [0 0 0 0 0 0 0 0 0 0 0 0 0 0 0 1 1 1 1 1 1 1 1 1 1 1 1 1 1 1 1 1 1 1 1 1 1 1 1 1 1 1 1 1 1 1 1 1 1 1 1 1 1 1 1 1 1 1 1 1 1 1 1 1 1 1 1 1 1 1 1 1 1 1 1 1 1 1 1 1 1 1 1 1 1 1 1 1 1 1 1 1 1 1 1 1 1 1 1], :relas [{:id 72118, :type :casual, :start 9812, :end 9906.0} {:id 72778, :type :casual, :start 9928, :end 10063.0} {:id 74020, :type :steady, :start 10128, :end 13307.0} {:id 70739, :type :steady, :start 12996, :end 29818.0}]}
{:id 70259, :born 3064, :gender :m, :capacity [0 0 0 0 0 0 0 0 0 0 0 0 0 0 0 0 0 0 0 0 0 0 1 1 1 1 1 1 1 1 1 1 1 1 1 1 1 1 1 1 1 1 1 1 1 1 1 1 1 1 1 1 1 1 1 1 1 1 1 1 1 1 1 1 1 1 1 1 1 1 1 1 1 1 1 1 1 1 1 1 1 1 1 1 1 1 1 1 1 1 1 1 1 1 1 1 1 1 1], :relas [{:id 71066, :type :steady, :start 12208, :end 14020.0} {:id 73782, :type :steady, :start 14552, :end 19455.0} {:id 80532, :type :short, :start 19200, :end 19205.0} {:id 73850, :type :steady, :start 20152, :end 22417.0} {:id 72716, :type :short, :start 22836, :end 22838.0} {:id 72892, :type :short, :start 23080, :end 23096.0} {:id 73611, :type :casual, :start 23688, :end 23771.0} {:id 73971, :type :casual, :start 24128, :end 24241.0} {:id 73874, :type :steady, :start 25576, :end 30606.0}]}
{:id 70260, :born 3075, :gender :m, :capacity [0 0 0 0 0 0 0 0 0 0 0 0 0 0 0 0 0 0 0 0 0 0 0 0 0 0 0 0 0 0 0 1 1 1 1 1 1 1 1 1 1 1 1 1 1 1 1 1 1 1 1 1 1 1 1 1 1 1 1 1 1 1 1 1 1 1 1 1 1 1 1 1 1 1 1 1 1 1 1 1 1 1 1 1 1 1 1 1 1 1 1 1 1 1 1 1 1 1 1], :relas [{:id 74916, :type :short, :start 14460, :end 14498.0} {:id 78418, :type :short, :start 15028, :end 15042.0} {:id 72784, :type :casual, :start 16400, :end 16425.0} {:id 68104, :type :casual, :start 17036, :end 17089.0} {:id 80753, :type :short, :start 17116, :end 17131.0} {:id 75913, :type :casual, :start 17172, :end 17177.0} {:id 71953, :type :casual, :start 17320, :end 17469.0} {:id 76754, :type :casual, :start 17564, :end 17680.0} {:id 84541, :type :casual, :start 17816, :end 17863.0} {:id 78731, :type :short, :start 18196, :end 18217.0} {:id 72060, :type :casual, :start 18324, :end 18569.0} {:id 73624, :type :short, :start 18720, :end 18776.0} {:id 70074, :type :short, :start 18884, :end 18937.0} {:id 67879, :type :casual, :start 19020, :end 19043.0} {:id 72613, :type :steady, :start 19088, :end 20964.0} {:id 70008, :type :casual, :start 21048, :end 21575.0} {:id 73706, :type :short, :start 21660, :end 21674.0} {:id 72874, :type :steady, :start 21876, :end 25664.0} {:id 73745, :type :casual, :start 26516, :end 26793.0}]}
{:id 70261, :born 3086, :gender :m, :capacity [0 0 0 0 0 0 0 0 0 0 0 0 0 0 1 1 1 1 1 1 1 1 1 1 1 1 1 1 1 1 1 1 1 1 1 1 1 1 1 1 1 1 1 1 1 1 1 1 1 1 1 1 1 1 1 1 1 1 1 1 1 1 1 1 1 1 1 1 1 1 1 1 1 1 1 1 1 1 1 1 1 1 1 1 1 1 1 1 1 1 1 1 1 1 1 1 1 1 1], :relas [{:id 70193, :type :casual, :start 8384, :end 8417.0} {:id 71763, :type :short, :start 8556, :end 8558.0} {:id 70777, :type :casual, :start 9180, :end 9529.0} {:id 72109, :type :short, :start 9888, :end 9930.0} {:id 74024, :type :short, :start 10104, :end 10120.0} {:id 66892, :type :steady, :start 10748, :end 10837.0} {:id 74546, :type :short, :start 11468, :end 11503.0} {:id 76803, :type :short, :start 12072, :end 12081.0} {:id 75774, :type :steady, :start 13496, :end 16377.0} {:id 67057, :type :casual, :start 16304, :end 16428.0} {:id 73862, :type :short, :start 16488, :end 16496.0} {:id 61111, :type :short, :start 16752, :end 16776.0} {:id 71141, :type :short, :start 16832, :end 16833.0} {:id 73935, :type :short, :start 16944, :end 16949.0} {:id 73866, :type :casual, :start 16976, :end 17000.0} {:id 82418, :type :short, :start 17124, :end 17145.0} {:id 70932, :type :casual, :start 17360, :end 17441.0} {:id 73562, :type :steady, :start 17456, :end 18060.0} {:id 80582, :type :casual, :start 18064, :end 18142.0} {:id 67268, :type :steady, :start 18552, :end 20107.0} {:id 70736, :type :steady, :start 20536, :end 22670.0} {:id 72862, :type :short, :start 24176, :end 24177.0} {:id 73623, :type :short, :start 24592, :end 24604.0} {:id 69932, :type :short, :start 25560, :end 25582.0} {:id 72713, :type :short, :start 26008, :end 26026.0}]}
{:id 70262, :born 3097, :gender :m, :capacity [0 0 0 0 0 0 0 0 0 0 0 0 0 0 0 0 1 1 1 1 1 1 1 1 1 1 1 1 1 1 1 1 1 1 1 1 1 1 1 1 1 1 1 1 1 1 1 1 1 1 1 1 1 1 1 1 1 1 1 1 1 1 1 1 1 1 1 1 1 1 1 1 1 1 1 1 1 1 1 1 1 1 1 1 1 1 1 1 1 1 1 1 1 1 1 1 1 1 1], :relas [{:id 72668, :type :short, :start 9840, :end 9855.0} {:id 72668, :type :casual, :start 10128, :end 10307.0} {:id 73071, :type :casual, :start 10388, :end 10581.0} {:id 73905, :type :casual, :start 10716, :end 10849.0} {:id 71936, :type :steady, :start 10960, :end 14393.0} {:id 70855, :type :steady, :start 14020, :end 18759.0} {:id 66158, :type :short, :start 18760, :end 18766.0} {:id 75497, :type :casual, :start 19000, :end 19034.0} {:id 72778, :type :steady, :start 19300, :end 22489.0} {:id 78393, :type :short, :start 22428, :end 22458.0} {:id 72914, :type :steady, :start 22632, :end 25165.0} {:id 75874, :type :steady, :start 25628, :end 27400.0}]}
{:id 70263, :born 3108, :gender :m, :capacity [0 0 0 0 0 0 0 0 0 0 0 0 0 0 0 0 0 0 0 0 0 1 1 1 1 1 1 1 1 1 1 1 1 1 1 1 1 1 1 1 1 1 1 1 1 1 1 1 1 1 1 1 1 1 1 1 1 1 1 1 1 1 1 1 1 1 1 1 1 1 1 1 1 1 1 1 1 1 1 1 1 1 1 1 1 1 1 1 1 1 1 1 1 1 1 1 1 1 1], :relas [{:id 72099, :type :steady, :start 11692, :end 22106.0} {:id 71670, :type :short, :start 20924, :end 20930.0} {:id 71094, :type :steady, :start 20940, :end 22280.0} {:id 70027, :type :steady, :start 22240, :end 32209.0}]}
{:id 70264, :born 3119, :gender :m, :capacity [0 0 0 0 0 0 0 0 0 0 0 0 0 1 1 1 1 1 1 1 1 1 1 1 1 1 1 1 1 1 1 1 1 1 1 1 1 1 1 1 1 1 1 1 1 1 1 1 1 1 1 1 1 1 1 1 1 1 1 1 1 1 1 1 1 1 1 1 1 1 1 1 1 1 1 1 1 1 1 1 1 1 1 1 1 1 1 1 1 1 1 1 1 1 1 1 1 1 1], :relas [{:id 69812, :type :short, :start 7872, :end 7916.0} {:id 71911, :type :short, :start 8116, :end 8137.0} {:id 69763, :type :short, :start 8928, :end 8976.0} {:id 72757, :type :short, :start 8976, :end 8981.0} {:id 70096, :type :short, :start 9212, :end 9229.0} {:id 72606, :type :steady, :start 9260, :end 10798.0} {:id 73662, :type :short, :start 11596, :end 11608.0} {:id 78500, :type :casual, :start 11972, :end 12130.0} {:id 71778, :type :short, :start 12496, :end 12511.0} {:id 67014, :type :short, :start 12832, :end 12833.0} {:id 75962, :type :short, :start 12840, :end 12863.0} {:id 70022, :type :steady, :start 13712, :end 15210.0} {:id 74968, :type :steady, :start 15352, :end 22135.0} {:id 73874, :type :short, :start 21544, :end 21549.0} {:id 63068, :type :steady, :start 21568, :end 26155.0} {:id 74887, :type :casual, :start 25680, :end 25725.0}]}
{:id 70265, :born 3130, :gender :m, :capacity [0 0 0 0 0 0 0 0 0 0 0 0 0 0 0 0 0 0 0 0 0 1 1 1 1 1 1 1 1 1 1 1 1 1 1 1 1 1 1 1 1 1 1 1 1 1 1 1 1 1 1 1 1 1 1 1 1 1 1 1 1 1 1 1 1 1 1 1 1 1 1 1 1 1 1 1 1 1 1 1 1 1 1 1 1 1 1 1 1 1 1 1 1 1 1 1 1 1 1], :relas [{:id 73777, :type :casual, :start 11244, :end 11299.0} {:id 73014, :type :casual, :start 11552, :end 11562.0} {:id 75916, :type :casual, :start 11636, :end 11779.0} {:id 74785, :type :casual, :start 11800, :end 11911.0} {:id 74584, :type :short, :start 12084, :end 12094.0} {:id 74988, :type :casual, :start 12300, :end 12315.0} {:id 76648, :type :casual, :start 12884, :end 12973.0} {:id 76636, :type :casual, :start 13168, :end 13402.0} {:id 73860, :type :casual, :start 13640, :end 13979.0} {:id 76457, :type :short, :start 14976, :end 14996.0} {:id 68933, :type :short, :start 15172, :end 15183.0} {:id 72687, :type :short, :start 15696, :end 15712.0} {:id 70790, :type :short, :start 15796, :end 15797.0} {:id 70819, :type :short, :start 15828, :end 15859.0} {:id 75947, :type :short, :start 16076, :end 16083.0} {:id 75782, :type :steady, :start 16100, :end 17438.0} {:id 81262, :type :casual, :start 17672, :end 17677.0} {:id 73779, :type :short, :start 17728, :end 17733.0} {:id 87236, :type :casual, :start 17880, :end 17978.0} {:id 68984, :type :short, :start 18192, :end 18197.0} {:id 85428, :type :steady, :start 18676, :end 25385.0} {:id 71869, :type :steady, :start 25304, :end 34377.0}]}
{:id 70266, :born 3141, :gender :m, :capacity [0 0 0 0 0 0 0 0 0 0 0 0 0 0 0 0 0 0 0 0 0 0 1 1 1 1 1 1 1 1 1 1 1 1 1 1 1 1 1 1 1 1 1 1 1 1 1 1 1 1 1 1 1 1 1 1 1 1 1 1 1 1 1 1 1 1 1 1 1 1 1 1 1 1 1 1 1 1 1 1 1 1 1 1 1 1 1 1 1 1 1 1 1 1 1 1 1 1 1], :relas [{:id 74943, :type :short, :start 12564, :end 12587.0} {:id 77443, :type :casual, :start 13876, :end 13956.0} {:id 67096, :type :casual, :start 13956, :end 14054.0} {:id 80771, :type :casual, :start 14940, :end 14972.0} {:id 68788, :type :short, :start 15260, :end 15262.0} {:id 65370, :type :steady, :start 15340, :end 17513.0} {:id 69747, :type :steady, :start 17544, :end 30612.0}]}
{:id 70267, :born 3152, :gender :m, :capacity [0 0 0 0 0 0 0 0 0 0 0 0 0 0 0 0 0 0 0 0 0 0 0 0 1 1 1 1 1 1 1 1 1 1 1 1 1 1 1 1 1 1 1 1 1 1 1 1 1 1 1 1 1 1 1 1 1 1 1 1 1 1 1 1 1 1 1 1 1 1 1 1 1 1 1 1 1 1 1 1 1 1 1 1 1 1 1 1 1 1 1 1 1 1 1 1 1 1 1], :relas [{:id 72752, :type :steady, :start 12360, :end 27650.0} {:id 71984, :type :casual, :start 26712, :end 26775.0} {:id 78628, :type :casual, :start 26828, :end 27233.0}]}
{:id 70268, :born 3163, :gender :m, :capacity [0 0 0 0 0 0 0 0 0 0 0 0 0 0 0 1 1 1 1 1 1 1 1 1 1 1 1 1 1 1 1 1 1 1 1 1 1 1 1 1 1 1 1 1 1 1 1 1 1 1 1 1 1 1 1 1 1 1 1 1 1 1 1 1 1 1 1 1 1 1 1 1 1 1 1 1 1 1 1 1 1 1 1 1 1 1 1 1 1 1 1 1 1 1 1 1 1 1 1], :relas [{:id 74599, :type :steady, :start 10300, :end 21884.0} {:id 59247, :type :steady, :start 21068, :end 23338.0} {:id 77592, :type :short, :start 23288, :end 23308.0} {:id 75516, :type :casual, :start 23544, :end 23695.0} {:id 72693, :type :casual, :start 24464, :end 24842.0} {:id 78438, :type :casual, :start 25224, :end 25332.0}]}
{:id 70269, :born 3174, :gender :m, :capacity [0 0 0 0 0 0 0 0 0 0 0 0 0 0 0 0 0 1 1 1 1 1 1 1 1 1 1 1 1 1 1 1 1 1 1 1 1 1 1 1 1 1 1 1 1 1 1 1 1 1 1 1 1 1 1 1 1 1 1 1 1 1 1 1 1 1 1 1 1 1 1 1 1 1 1 1 1 1 1 1 1 1 1 1 1 1 1 1 1 1 1 1 1 1 1 1 1 1 1], :relas [{:id 70180, :type :casual, :start 9540, :end 9567.0} {:id 75721, :type :short, :start 10636, :end 10639.0} {:id 73042, :type :steady, :start 10864, :end 15396.0} {:id 76763, :type :short, :start 15108, :end 15109.0} {:id 79751, :type :casual, :start 15156, :end 15282.0} {:id 73591, :type :short, :start 15268, :end 15269.0} {:id 74547, :type :steady, :start 15512, :end 21603.0} {:id 72962, :type :short, :start 22376, :end 22388.0} {:id 78602, :type :casual, :start 24004, :end 24579.0} {:id 77797, :type :steady, :start 24612, :end 24874.0} {:id 74782, :type :casual, :start 25072, :end 25092.0} {:id 75909, :type :short, :start 25184, :end 25202.0}]}
{:id 70270, :born 3185, :gender :m, :capacity [0 0 0 0 0 0 0 0 0 0 0 0 0 0 1 1 1 1 1 1 1 1 1 1 1 1 1 1 1 1 1 1 1 1 1 1 1 1 1 1 1 1 1 1 1 1 1 1 1 1 1 1 1 1 1 1 1 1 1 1 1 1 1 1 1 1 1 1 1 1 1 1 1 1 1 1 1 1 1 1 1 1 1 1 1 1 1 1 1 1 1 1 1 1 1 1 1 1 1], :relas [{:id 69736, :type :casual, :start 8344, :end 8568.0} {:id 72905, :type :short, :start 9036, :end 9055.0} {:id 72102, :type :casual, :start 9896, :end 10059.0} {:id 58479, :type :short, :start 10200, :end 10202.0} {:id 75834, :type :steady, :start 10464, :end 13907.0} {:id 79711, :type :steady, :start 14120, :end 21497.0} {:id 72737, :type :steady, :start 21528, :end 30172.0}]}
{:id 70271, :born 3196, :gender :m, :capacity [0 0 0 0 0 0 0 0 0 0 0 0 0 0 0 0 0 0 1 1 1 1 1 1 1 1 1 1 1 1 1 1 1 1 1 1 1 1 1 1 1 1 1 1 1 1 1 1 1 1 1 1 1 1 1 1 1 1 1 1 1 1 1 1 1 1 1 1 1 1 1 1 1 1 1 1 1 1 1 1 1 1 1 1 1 1 1 1 1 1 1 1 1 1 1 1 1 1 1], :relas [{:id 63176, :type :casual, :start 9972, :end 10148.0} {:id 73949, :type :steady, :start 10728, :end 12830.0} {:id 75953, :type :short, :start 12720, :end 12723.0} {:id 77772, :type :casual, :start 13212, :end 13257.0} {:id 76550, :type :short, :start 13536, :end 13542.0} {:id 77695, :type :steady, :start 14072, :end 24814.0} {:id 73874, :type :short, :start 24348, :end 24392.0} {:id 66943, :type :casual, :start 24628, :end 24916.0} {:id 77515, :type :short, :start 24932, :end 24934.0} {:id 72691, :type :steady, :start 25248, :end 26639.0}]}
{:id 70272, :born 3207, :gender :m, :capacity [0 0 0 0 0 0 0 0 0 0 0 0 0 0 0 0 0 0 0 0 0 0 0 0 0 0 0 0 0 0 0 0 0 0 0 0 0 0 0 0 0 0 0 0 0 0 0 0 0 0 0 0 0 0 1 1 1 1 1 1 1 1 1 1 1 1 1 1 1 1 1 1 1 1 1 1 1 1 1 1 1 1 1 1 1 1 1 1 1 1 1 1 1 1 1 1 1 1 1], :relas [{:id 83481, :type :short, :start 22920, :end 22933.0} {:id 72716, :type :short, :start 23552, :end 23561.0} {:id 75857, :type :steady, :start 24896, :end 47489.0}]}
{:id 70273, :born 3218, :gender :m, :capacity [0 0 0 0 0 0 0 0 0 0 0 0 0 0 0 0 0 0 0 0 1 1 1 1 1 1 1 1 1 1 1 1 1 1 1 1 1 1 1 1 1 1 1 1 1 1 1 1 1 1 1 1 1 1 1 1 1 1 1 1 1 1 1 1 1 1 1 1 1 1 1 1 1 1 1 1 1 1 1 1 1 1 1 1 1 1 1 1 1 1 1 1 1 1 1 1 1 1 1], :relas [{:id 74997, :type :casual, :start 11396, :end 11609.0} {:id 68781, :type :short, :start 12504, :end 12507.0} {:id 77644, :type :casual, :start 12556, :end 12586.0} {:id 76732, :type :short, :start 12832, :end 12855.0} {:id 74860, :type :steady, :start 13060, :end 13144.0} {:id 78844, :type :short, :start 13700, :end 13701.0} {:id 80761, :type :casual, :start 14016, :end 14166.0} {:id 75633, :type :steady, :start 14372, :end 18141.0} {:id 82553, :type :short, :start 17980, :end 18013.0} {:id 77729, :type :steady, :start 18044, :end 27321.0}]}
{:id 70274, :born 3229, :gender :m, :capacity [0 0 0 0 0 0 0 0 0 0 0 0 0 0 0 1 1 1 1 1 1 1 1 1 1 1 1 1 1 1 1 1 1 1 1 1 1 1 1 1 1 1 1 1 1 1 1 1 1 1 1 1 1 1 1 1 1 1 1 1 1 1 1 1 1 1 1 1 1 1 1 1 1 1 1 1 1 1 1 1 1 1 1 1 1 1 1 1 1 1 1 1 1 1 1 1 1 1 1], :relas [{:id 72821, :type :short, :start 8872, :end 8883.0} {:id 69994, :type :casual, :start 9556, :end 9795.0} {:id 72718, :type :steady, :start 10040, :end 14497.0} {:id 80615, :type :short, :start 14172, :end 14182.0} {:id 73633, :type :steady, :start 14244, :end 22934.0} {:id 83493, :type :short, :start 22624, :end 22642.0} {:id 73004, :type :steady, :start 22808, :end 34542.0}]}
{:id 70275, :born 3240, :gender :m, :capacity [0 0 0 0 0 0 0 0 0 0 0 0 0 0 0 0 0 0 1 1 1 1 1 1 1 1 1 1 1 1 1 1 1 1 1 1 1 1 1 1 1 1 1 1 1 1 1 1 1 1 1 1 1 1 1 1 1 1 1 1 1 1 1 1 1 1 1 1 1 1 1 1 1 1 1 1 1 1 1 1 1 1 1 1 1 1 1 1 1 1 1 1 1 1 1 1 1 1 1], :relas [{:id 57361, :type :steady, :start 10300, :end 21861.0} {:id 71150, :type :casual, :start 20804, :end 20943.0} {:id 80766, :type :short, :start 21212, :end 21218.0} {:id 68189, :type :short, :start 21236, :end 21249.0} {:id 65058, :type :steady, :start 21504, :end 25795.0} {:id 73634, :type :casual, :start 25428, :end 25785.0} {:id 70945, :type :short, :start 26200, :end 26203.0}]}
{:id 70276, :born 3251, :gender :m, :capacity [0 0 0 0 0 0 0 0 0 0 0 0 0 0 0 0 1 1 1 1 1 1 1 1 1 1 1 1 1 1 1 1 1 1 1 1 1 1 1 1 1 1 1 1 1 1 1 1 1 1 1 1 1 1 1 1 1 1 1 1 1 1 1 1 1 1 1 1 1 1 1 1 1 1 1 1 1 1 1 1 1 1 1 1 1 1 1 1 1 1 1 1 1 1 1 1 1 1 1], :relas [{:id 71150, :type :short, :start 10000, :end 10026.0} {:id 68154, :type :short, :start 10400, :end 10427.0} {:id 74034, :type :casual, :start 10824, :end 10943.0} {:id 74778, :type :casual, :start 10996, :end 11258.0} {:id 72746, :type :short, :start 11420, :end 11444.0} {:id 69010, :type :short, :start 11524, :end 11545.0} {:id 74886, :type :casual, :start 12096, :end 12098.0} {:id 76568, :type :steady, :start 12356, :end 16957.0} {:id 74937, :type :casual, :start 16776, :end 16805.0} {:id 69109, :type :short, :start 16888, :end 16897.0} {:id 69812, :type :short, :start 16968, :end 17005.0} {:id 71776, :type :short, :start 17120, :end 17131.0} {:id 66292, :type :short, :start 18084, :end 18093.0} {:id 71066, :type :short, :start 18616, :end 18629.0} {:id 85297, :type :casual, :start 18712, :end 18929.0} {:id 75947, :type :short, :start 19116, :end 19119.0} {:id 83196, :type :short, :start 21344, :end 21346.0} {:id 63055, :type :casual, :start 21416, :end 21640.0} {:id 73875, :type :short, :start 22336, :end 22355.0} {:id 72819, :type :steady, :start 24052, :end 25097.0} {:id 82358, :type :casual, :start 25852, :end 25858.0} {:id 75791, :type :steady, :start 26216, :end 30446.0}]}
{:id 70277, :born 3262, :gender :m, :capacity [0 0 0 0 0 0 0 0 0 0 0 0 0 0 1 1 1 1 1 1 1 1 1 1 1 1 1 1 1 1 1 1 1 1 1 1 1 1 1 1 1 1 1 1 1 1 1 1 1 1 1 1 1 1 1 1 1 1 1 1 1 1 1 1 1 1 1 1 1 1 1 1 1 1 1 1 1 1 1 1 1 1 1 1 1 1 1 1 1 1 1 1 1 1 1 1 1 1 1], :relas [{:id 71982, :type :short, :start 8516, :end 8520.0} {:id 70860, :type :short, :start 8888, :end 8892.0} {:id 74769, :type :short, :start 9996, :end 10002.0} {:id 71156, :type :short, :start 10028, :end 10039.0} {:id 65985, :type :short, :start 10060, :end 10068.0} {:id 73903, :type :steady, :start 10344, :end 21261.0} {:id 70107, :type :short, :start 20284, :end 20295.0} {:id 78526, :type :casual, :start 20704, :end 20729.0} {:id 71976, :type :casual, :start 21316, :end 21462.0} {:id 73990, :type :short, :start 22148, :end 22155.0} {:id 85342, :type :steady, :start 22284, :end 22693.0} {:id 71691, :type :casual, :start 22712, :end 22857.0} {:id 70973, :type :steady, :start 23416, :end 45026.0}]}
{:id 70278, :born 3273, :gender :m, :capacity [0 0 0 0 0 0 0 0 0 0 0 0 0 0 1 1 1 1 1 1 1 1 1 1 1 1 1 1 1 1 1 1 1 1 1 1 1 1 1 1 1 1 1 1 1 1 1 1 1 1 1 1 1 1 1 1 1 1 1 1 1 1 1 1 1 1 1 1 1 1 1 1 1 1 1 1 1 1 1 1 1 1 1 1 1 1 1 1 1 1 1 1 1 1 1 1 1 1 1], :relas [{:id 74931, :type :steady, :start 9572, :end 17290.0} {:id 77442, :type :short, :start 16356, :end 16361.0} {:id 77450, :type :short, :start 16424, :end 16429.0} {:id 74551, :type :short, :start 16756, :end 16772.0} {:id 86185, :type :short, :start 17420, :end 17433.0} {:id 75703, :type :short, :start 17700, :end 17712.0} {:id 87446, :type :casual, :start 17776, :end 17968.0} {:id 70863, :type :short, :start 18268, :end 18286.0} {:id 70723, :type :short, :start 18788, :end 18807.0} {:id 84577, :type :short, :start 18912, :end 18918.0} {:id 72042, :type :casual, :start 19244, :end 19297.0} {:id 82400, :type :short, :start 19544, :end 19563.0} {:id 74586, :type :casual, :start 20020, :end 20058.0} {:id 80576, :type :casual, :start 20224, :end 20615.0} {:id 73733, :type :short, :start 21420, :end 21475.0} {:id 76535, :type :short, :start 21680, :end 21683.0} {:id 70919, :type :short, :start 21708, :end 21733.0} {:id 74598, :type :casual, :start 21900, :end 22100.0} {:id 79661, :type :casual, :start 23336, :end 23365.0} {:id 76914, :type :steady, :start 23444, :end 26048.0} {:id 73562, :type :short, :start 25768, :end 25770.0} {:id 76803, :type :casual, :start 26080, :end 26157.0} {:id 74599, :type :casual, :start 26512, :end 26547.0} {:id 74606, :type :short, :start 26760, :end 26772.0}]}
{:id 70279, :born 3284, :gender :m, :capacity [0 0 0 0 0 0 0 0 0 0 0 0 0 0 0 0 0 0 0 0 1 1 1 1 1 1 1 1 1 1 1 1 1 1 1 1 1 1 1 1 1 1 1 1 1 1 1 1 1 1 1 1 1 1 1 1 1 1 1 1 1 1 1 1 1 1 1 1 1 1 1 1 1 1 1 1 1 1 1 1 1 1 1 1 1 1 1 1 1 1 1 1 1 1 1 1 1 1 1], :relas [{:id 74882, :type :casual, :start 11292, :end 11870.0} {:id 75494, :type :short, :start 12208, :end 12215.0} {:id 75634, :type :steady, :start 12252, :end 12714.0} {:id 68254, :type :casual, :start 12672, :end 12788.0} {:id 76607, :type :steady, :start 13180, :end 20052.0} {:id 82591, :type :casual, :start 19276, :end 19819.0} {:id 72827, :type :casual, :start 20000, :end 20657.0} {:id 70058, :type :steady, :start 21384, :end 28115.0}]}
{:id 70280, :born 2930, :gender :m, :capacity [0 0 0 0 0 0 0 0 0 0 0 0 0 0 0 0 0 0 0 1 1 1 1 1 1 1 1 1 1 1 1 1 1 1 1 1 1 1 1 1 1 1 1 1 1 1 1 1 1 1 1 1 1 1 1 1 1 1 1 1 1 1 1 1 1 1 1 1 1 1 1 1 1 1 1 1 1 1 1 1 1 1 1 1 1 1 1 1 1 1 1 1 1 1 1 1 1 1 1], :relas [{:id 72026, :type :steady, :start 10172, :end 10561.0} {:id 77706, :type :steady, :start 11304, :end 12062.0} {:id 76739, :type :casual, :start 12040, :end 12058.0} {:id 73638, :type :steady, :start 12180, :end 15314.0} {:id 67927, :type :casual, :start 15024, :end 15133.0} {:id 74626, :type :steady, :start 15280, :end 16039.0} {:id 76644, :type :casual, :start 15968, :end 16003.0} {:id 69943, :type :short, :start 16156, :end 16185.0} {:id 82420, :type :short, :start 16380, :end 16381.0} {:id 73876, :type :casual, :start 16488, :end 16756.0} {:id 71698, :type :steady, :start 16820, :end 18219.0} {:id 71746, :type :short, :start 18112, :end 18133.0} {:id 79768, :type :casual, :start 18392, :end 18744.0} {:id 58580, :type :steady, :start 18708, :end 31860.0}]}
{:id 70281, :born 2941, :gender :m, :capacity [0 0 0 0 0 0 0 0 0 0 0 0 0 1 1 1 1 1 1 1 1 1 1 1 1 1 1 1 1 1 1 1 1 1 1 1 1 1 1 1 1 1 1 1 1 1 1 1 1 1 1 1 1 1 1 1 1 1 1 1 1 1 1 1 1 1 1 1 1 1 1 1 1 1 1 1 1 1 1 1 1 1 1 1 1 1 1 1 1 1 1 1 1 1 1 1 1 1 1], :relas [{:id 69088, :type :short, :start 7772, :end 7806.0} {:id 69796, :type :steady, :start 7856, :end 21221.0} {:id 69783, :type :casual, :start 19568, :end 19711.0} {:id 75735, :type :short, :start 20724, :end 20728.0} {:id 71102, :type :casual, :start 20764, :end 20993.0} {:id 69764, :type :short, :start 21060, :end 21061.0} {:id 76530, :type :short, :start 21408, :end 21421.0} {:id 76581, :type :casual, :start 22044, :end 22140.0} {:id 76453, :type :casual, :start 22320, :end 22425.0} {:id 70703, :type :short, :start 22736, :end 22738.0} {:id 78834, :type :short, :start 23168, :end 23226.0} {:id 71853, :type :steady, :start 23364, :end 32522.0}]}
{:id 70282, :born 2952, :gender :m, :capacity [0 0 0 0 0 0 0 0 0 0 0 0 0 0 0 0 0 0 0 0 1 1 1 1 1 1 1 1 1 1 1 1 1 1 1 1 1 1 1 1 1 1 1 1 1 1 1 1 1 1 1 1 1 1 1 1 1 1 1 1 1 1 1 1 1 1 1 1 1 1 1 1 1 1 1 1 1 1 1 1 1 1 1 1 1 1 1 1 1 1 1 1 1 1 1 1 1 1 1], :relas [{:id 72118, :type :short, :start 10292, :end 10295.0} {:id 72066, :type :casual, :start 10340, :end 10386.0} {:id 69981, :type :short, :start 11192, :end 11199.0} {:id 72108, :type :casual, :start 11400, :end 11421.0} {:id 69127, :type :steady, :start 11712, :end 15718.0} {:id 71126, :type :casual, :start 15544, :end 15637.0} {:id 71786, :type :casual, :start 16132, :end 16406.0} {:id 73927, :type :short, :start 17280, :end 17291.0} {:id 68193, :type :casual, :start 17308, :end 17663.0} {:id 71722, :type :short, :start 18624, :end 18640.0} {:id 67130, :type :short, :start 18892, :end 18902.0} {:id 76652, :type :short, :start 19580, :end 19595.0} {:id 78395, :type :short, :start 19624, :end 19632.0} {:id 71762, :type :steady, :start 20076, :end 21919.0} {:id 73939, :type :casual, :start 21996, :end 22378.0} {:id 73669, :type :casual, :start 23000, :end 23136.0}]}
{:id 70283, :born 2963, :gender :m, :capacity [0 0 0 0 0 0 0 0 0 0 0 0 0 0 0 0 0 0 0 0 0 0 0 0 0 0 0 0 0 0 1 1 1 1 1 1 1 1 1 1 1 1 1 1 1 1 1 1 1 1 1 1 1 1 1 1 1 1 1 1 1 1 1 1 1 1 1 1 1 1 1 1 1 1 1 1 1 1 1 1 1 1 1 1 1 1 1 1 1 1 1 1 1 1 1 1 1 1 1], :relas [{:id 69823, :type :casual, :start 14464, :end 14545.0} {:id 76644, :type :casual, :start 14732, :end 14742.0} {:id 77802, :type :steady, :start 14904, :end 18677.0} {:id 80465, :type :steady, :start 19060, :end 23831.0} {:id 69153, :type :short, :start 23328, :end 23360.0} {:id 70924, :type :short, :start 23584, :end 23585.0} {:id 69764, :type :short, :start 23620, :end 23631.0} {:id 69715, :type :casual, :start 24220, :end 24332.0} {:id 71985, :type :casual, :start 25516, :end 25582.0} {:id 72055, :type :steady, :start 26660, :end 29226.0}]}
{:id 70284, :born 2974, :gender :m, :capacity [0 0 0 0 0 0 0 0 0 0 0 0 0 0 0 1 1 1 1 1 1 1 1 1 1 1 1 1 1 1 1 1 1 1 1 1 1 1 1 1 1 1 1 1 1 1 1 1 1 1 1 1 1 1 1 1 1 1 1 1 1 1 1 1 1 1 1 1 1 1 1 1 1 1 1 1 1 1 1 1 1 1 1 1 1 1 1 1 1 1 1 1 1 1 1 1 1 1 1], :relas [{:id 71785, :type :short, :start 8988, :end 8990.0} {:id 71862, :type :short, :start 9488, :end 9502.0} {:id 72727, :type :steady, :start 10300, :end 10939.0} {:id 71134, :type :casual, :start 11052, :end 11062.0} {:id 75829, :type :steady, :start 11104, :end 27713.0}]}
{:id 70285, :born 2985, :gender :m, :capacity [0 0 0 0 0 0 0 0 0 0 0 0 0 0 0 1 1 1 1 1 1 1 1 1 1 1 1 1 1 1 1 1 1 1 1 1 1 1 1 1 1 1 1 1 1 1 1 1 1 1 1 1 1 1 1 1 1 1 1 1 1 1 1 1 1 1 1 1 1 1 1 1 1 1 1 1 1 1 1 1 1 1 1 1 1 1 1 1 1 1 1 1 1 1 1 1 1 1 1], :relas [{:id 68937, :type :short, :start 8596, :end 8644.0} {:id 72040, :type :short, :start 9176, :end 9190.0} {:id 69843, :type :short, :start 9444, :end 9452.0} {:id 72624, :type :short, :start 9972, :end 9993.0} {:id 74022, :type :casual, :start 10156, :end 10179.0} {:id 73816, :type :casual, :start 10840, :end 10974.0} {:id 73601, :type :short, :start 10960, :end 10976.0} {:id 70060, :type :steady, :start 11064, :end 24854.0} {:id 68907, :type :casual, :start 23496, :end 23497.0} {:id 77588, :type :short, :start 24712, :end 24723.0} {:id 72892, :type :steady, :start 25616, :end 32838.0}]}
{:id 70286, :born 2996, :gender :m, :capacity [0 0 0 0 0 0 0 0 0 0 0 0 0 0 0 1 1 1 1 1 1 1 1 1 1 1 1 1 1 1 1 1 1 1 1 1 1 1 1 1 1 1 1 1 1 1 1 1 1 1 1 1 1 1 1 1 1 1 1 1 1 1 1 1 1 1 1 1 1 1 1 1 1 1 1 1 1 1 1 1 1 1 1 1 1 1 1 1 1 1 1 1 1 1 1 1 1 1 1], :relas [{:id 70731, :type :steady, :start 9068, :end 22341.0} {:id 74977, :type :short, :start 20812, :end 20837.0} {:id 70920, :type :casual, :start 21112, :end 21155.0} {:id 77821, :type :short, :start 21764, :end 21769.0} {:id 70180, :type :casual, :start 22116, :end 22127.0} {:id 69761, :type :casual, :start 22384, :end 22424.0} {:id 69825, :type :short, :start 24712, :end 24720.0} {:id 74892, :type :short, :start 25924, :end 25930.0}]}
{:id 70287, :born 3007, :gender :m, :capacity [0 0 0 0 0 0 0 0 0 0 0 0 0 1 1 1 1 1 1 1 1 1 1 1 1 1 1 1 1 1 1 1 1 1 1 1 1 1 1 1 1 1 1 1 1 1 1 1 1 1 1 1 1 1 1 1 1 1 1 1 1 1 1 1 1 1 1 1 1 1 1 1 1 1 1 1 1 1 1 1 1 1 1 1 1 1 1 1 1 1 1 1 1 1 1 1 1 1 1], :relas [{:id 68898, :type :steady, :start 7808, :end 8981.0} {:id 69733, :type :casual, :start 9592, :end 9639.0} {:id 73654, :type :casual, :start 10348, :end 10548.0} {:id 70132, :type :steady, :start 10576, :end 24476.0} {:id 75697, :type :short, :start 23200, :end 23215.0} {:id 74734, :type :short, :start 23872, :end 23873.0} {:id 70912, :type :steady, :start 23892, :end 24416.0} {:id 77614, :type :steady, :start 25260, :end 29956.0}]}
{:id 70288, :born 3018, :gender :m, :capacity [0 0 0 0 0 0 0 0 0 0 0 0 0 0 0 1 1 1 1 1 1 1 1 1 1 1 1 1 1 1 1 1 1 1 1 1 1 1 1 1 1 1 1 1 1 1 1 1 1 1 1 1 1 1 1 1 1 1 1 1 1 1 1 1 1 1 1 1 1 1 1 1 1 1 1 1 1 1 1 1 1 1 1 1 1 1 1 1 1 1 1 1 1 1 1 1 1 1 1], :relas [{:id 69181, :type :short, :start 8844, :end 8863.0} {:id 71069, :type :short, :start 8964, :end 8965.0} {:id 72698, :type :casual, :start 9072, :end 9577.0} {:id 71151, :type :short, :start 9836, :end 9840.0} {:id 71915, :type :casual, :start 10392, :end 10540.0} {:id 68965, :type :short, :start 10792, :end 10828.0} {:id 73034, :type :casual, :start 10916, :end 10985.0} {:id 66850, :type :short, :start 11180, :end 11184.0} {:id 75959, :type :steady, :start 11388, :end 12151.0} {:id 78839, :type :casual, :start 12400, :end 12952.0} {:id 71084, :type :casual, :start 13248, :end 13845.0} {:id 81726, :type :casual, :start 13864, :end 14039.0} {:id 79792, :type :short, :start 14116, :end 14119.0} {:id 72093, :type :casual, :start 14372, :end 14411.0} {:id 69883, :type :short, :start 14520, :end 14526.0} {:id 78844, :type :casual, :start 15096, :end 15261.0} {:id 72877, :type :casual, :start 15836, :end 16542.0} {:id 67117, :type :steady, :start 16556, :end 21894.0} {:id 79369, :type :steady, :start 21232, :end 32587.0}]}
{:id 70289, :born 3029, :gender :m, :capacity [0 0 0 0 0 0 0 0 0 0 0 0 0 0 1 1 1 1 1 1 1 1 1 1 1 1 1 1 1 1 1 1 1 1 1 1 1 1 1 1 1 1 1 1 1 1 1 1 1 1 1 1 1 1 1 1 1 1 1 1 1 1 1 1 1 1 1 1 1 1 1 1 1 1 1 1 1 1 1 1 1 1 1 1 1 1 1 1 1 1 1 1 1 1 1 1 1 1 1], :relas [{:id 71968, :type :casual, :start 8884, :end 9011.0} {:id 73069, :type :steady, :start 9520, :end 9795.0} {:id 67305, :type :casual, :start 9940, :end 9950.0} {:id 74973, :type :short, :start 10308, :end 10347.0} {:id 73868, :type :short, :start 10520, :end 10531.0} {:id 73566, :type :short, :start 11244, :end 11245.0} {:id 69926, :type :short, :start 11492, :end 11512.0} {:id 75853, :type :steady, :start 13840, :end 14573.0} {:id 75957, :type :casual, :start 14540, :end 14642.0} {:id 69156, :type :steady, :start 14740, :end 17341.0} {:id 77831, :type :casual, :start 17064, :end 17119.0} {:id 79595, :type :short, :start 17284, :end 17288.0} {:id 76644, :type :casual, :start 17292, :end 17403.0} {:id 69858, :type :casual, :start 17592, :end 17605.0} {:id 78421, :type :steady, :start 17648, :end 22332.0} {:id 76798, :type :steady, :start 21864, :end 33712.0}]}
{:id 70290, :born 3040, :gender :m, :capacity [0 0 0 0 0 0 0 0 0 0 0 0 0 0 0 0 0 0 0 0 0 0 0 0 0 1 1 1 1 1 1 1 1 1 1 1 1 1 1 1 1 1 1 1 1 1 1 1 1 1 1 1 1 1 1 1 1 1 1 1 1 1 1 1 1 1 1 1 1 1 1 1 1 1 1 1 1 1 1 1 1 1 1 1 1 1 1 1 1 1 1 1 1 1 1 1 1 1 1], :relas [{:id 76588, :type :steady, :start 12716, :end 12955.0} {:id 69734, :type :casual, :start 12928, :end 12964.0} {:id 65268, :type :short, :start 12960, :end 12961.0} {:id 74987, :type :casual, :start 13332, :end 13489.0} {:id 67111, :type :casual, :start 13524, :end 13646.0} {:id 77633, :type :short, :start 13820, :end 13828.0} {:id 77677, :type :steady, :start 14180, :end 17710.0} {:id 83442, :type :casual, :start 17284, :end 17425.0} {:id 64369, :type :steady, :start 17960, :end 18028.0} {:id 73899, :type :short, :start 18740, :end 18758.0} {:id 68142, :type :casual, :start 19108, :end 19361.0} {:id 92279, :type :short, :start 19376, :end 19403.0} {:id 84196, :type :casual, :start 19460, :end 19479.0} {:id 68881, :type :short, :start 19580, :end 19593.0} {:id 73849, :type :short, :start 19856, :end 19868.0} {:id 69802, :type :casual, :start 20088, :end 20222.0} {:id 78449, :type :short, :start 20416, :end 20423.0} {:id 75757, :type :casual, :start 20524, :end 20576.0} {:id 68270, :type :casual, :start 20616, :end 20814.0} {:id 95916, :type :short, :start 21360, :end 21363.0} {:id 73939, :type :short, :start 21808, :end 21811.0} {:id 72917, :type :casual, :start 21908, :end 21989.0} {:id 75658, :type :steady, :start 22104, :end 26645.0}]}
{:id 70291, :born 3051, :gender :m, :capacity [0 0 0 0 0 0 0 0 0 0 0 0 0 0 1 1 1 1 1 1 1 1 1 1 1 1 1 1 1 1 1 1 1 1 1 1 1 1 1 1 1 1 1 1 1 1 1 1 1 1 1 1 1 1 1 1 1 1 1 1 1 1 1 1 1 1 1 1 1 1 1 1 1 1 1 1 1 1 1 1 1 1 1 1 1 1 1 1 1 1 1 1 1 1 1 1 1 1 1], :relas [{:id 71906, :type :short, :start 8780, :end 8789.0} {:id 68898, :type :casual, :start 8972, :end 8990.0} {:id 70843, :type :steady, :start 9256, :end 11033.0} {:id 74587, :type :casual, :start 11556, :end 11626.0} {:id 74864, :type :steady, :start 11856, :end 13079.0} {:id 72646, :type :casual, :start 13308, :end 13460.0} {:id 72624, :type :steady, :start 14144, :end 18027.0} {:id 66151, :type :short, :start 18520, :end 18522.0} {:id 88349, :type :casual, :start 18660, :end 19180.0} {:id 69210, :type :steady, :start 19268, :end 20675.0} {:id 74958, :type :casual, :start 20568, :end 20739.0} {:id 71660, :type :short, :start 21100, :end 21103.0} {:id 72886, :type :short, :start 21268, :end 21273.0} {:id 73626, :type :steady, :start 21376, :end 24428.0} {:id 75921, :type :steady, :start 24468, :end 27691.0}]}
{:id 70292, :born 3062, :gender :m, :capacity [0 0 0 0 0 0 0 0 0 0 0 0 0 0 0 0 0 0 1 1 1 1 1 1 1 1 1 1 1 1 1 1 1 1 1 1 1 1 1 1 1 1 1 1 1 1 1 1 1 1 1 1 1 1 1 1 1 1 1 1 1 1 1 1 1 1 1 1 1 1 1 1 1 1 1 1 1 1 1 1 1 1 1 1 1 1 1 1 1 1 1 1 1 1 1 1 1 1 1], :relas [{:id 67234, :type :steady, :start 9724, :end 23257.0} {:id 69843, :type :casual, :start 22212, :end 22383.0} {:id 73634, :type :short, :start 22596, :end 22629.0} {:id 68828, :type :short, :start 22720, :end 22735.0} {:id 70132, :type :steady, :start 23460, :end 24524.0} {:id 72748, :type :steady, :start 24984, :end 26819.0}]}
{:id 70293, :born 3073, :gender :m, :capacity [0 0 0 0 0 0 0 0 0 0 0 0 0 0 0 0 1 1 1 1 1 1 1 1 1 1 1 1 1 1 1 1 1 1 1 1 1 1 1 1 1 1 1 1 1 1 1 1 1 1 1 1 1 1 1 1 1 1 1 1 1 1 1 1 1 1 1 1 1 1 1 1 1 1 1 1 1 1 1 1 1 1 1 1 1 1 1 1 1 1 1 1 1 1 1 1 1 1 1], :relas [{:id 71776, :type :steady, :start 9676, :end 17190.0} {:id 76903, :type :casual, :start 17084, :end 17237.0} {:id 61128, :type :casual, :start 18120, :end 18223.0} {:id 73808, :type :steady, :start 18232, :end 31432.0}]}
{:id 70294, :born 3084, :gender :m, :capacity [0 0 0 0 0 0 0 0 0 0 0 0 0 0 0 1 1 1 1 1 1 1 1 1 1 1 1 1 1 1 1 1 1 1 1 1 1 1 1 1 1 1 1 1 1 1 1 1 1 1 1 1 1 1 1 1 1 1 1 1 1 1 1 1 1 1 1 1 1 1 1 1 1 1 1 1 1 1 1 1 1 1 1 1 1 1 1 1 1 1 1 1 1 1 1 1 1 1 1], :relas [{:id 70033, :type :steady, :start 8764, :end 14263.0} {:id 75893, :type :casual, :start 15368, :end 15501.0} {:id 72825, :type :casual, :start 15908, :end 15987.0} {:id 77595, :type :casual, :start 16024, :end 16037.0} {:id 84187, :type :short, :start 16904, :end 16907.0} {:id 71120, :type :short, :start 17072, :end 17075.0} {:id 83649, :type :steady, :start 17124, :end 23545.0} {:id 71655, :type :casual, :start 24088, :end 24150.0} {:id 73748, :type :casual, :start 24964, :end 24999.0} {:id 70927, :type :short, :start 25212, :end 25226.0} {:id 73997, :type :steady, :start 25344, :end 30913.0}]}
{:id 70295, :born 3095, :gender :m, :capacity [0 0 0 0 0 0 0 0 0 0 0 0 0 0 0 1 1 1 1 1 1 1 1 1 1 1 1 1 1 1 1 1 1 1 1 1 1 1 1 1 1 1 1 1 1 1 1 1 1 1 1 1 1 1 1 1 1 1 1 1 1 1 1 1 1 1 1 1 1 1 1 1 1 1 1 1 1 1 1 1 1 1 1 1 1 1 1 1 1 1 1 1 1 1 1 1 1 1 1], :relas [{:id 71659, :type :short, :start 9468, :end 9483.0} {:id 73001, :type :steady, :start 9588, :end 20113.0} {:id 74960, :type :casual, :start 19148, :end 19223.0} {:id 69877, :type :casual, :start 19244, :end 19353.0} {:id 72895, :type :casual, :start 19764, :end 19964.0} {:id 70093, :type :casual, :start 20028, :end 20149.0} {:id 71147, :type :steady, :start 20316, :end 27609.0}]}
{:id 70296, :born 3106, :gender :m, :capacity [0 0 0 0 0 0 0 0 0 0 0 0 0 0 0 0 0 0 0 0 0 0 0 1 1 1 1 1 1 1 1 1 1 1 1 1 1 1 1 1 1 1 1 1 1 1 1 1 1 1 1 1 1 1 1 1 1 1 1 1 1 1 1 1 1 1 1 1 1 1 1 1 1 1 1 1 1 1 1 1 1 1 1 1 1 1 1 1 1 1 1 1 1 1 1 1 1 1 1], :relas [{:id 77882, :type :short, :start 12600, :end 12621.0} {:id 67272, :type :steady, :start 12800, :end 16085.0} {:id 82426, :type :short, :start 15908, :end 15941.0} {:id 85558, :type :short, :start 16560, :end 16580.0} {:id 74732, :type :short, :start 16648, :end 16649.0} {:id 76911, :type :short, :start 16976, :end 16979.0} {:id 74577, :type :casual, :start 17656, :end 17729.0} {:id 71753, :type :steady, :start 18672, :end 24764.0} {:id 72058, :type :steady, :start 25064, :end 26777.0}]}
{:id 70297, :born 3117, :gender :m, :capacity [0 0 0 0 0 0 0 0 0 0 0 0 0 0 0 1 1 1 1 1 1 1 1 1 1 1 1 1 1 1 1 1 1 1 1 1 1 1 1 1 1 1 1 1 1 1 1 1 1 1 1 1 1 1 1 1 1 1 1 1 1 1 1 1 1 1 1 1 1 1 1 1 1 1 1 1 1 1 1 1 1 1 1 1 1 1 1 1 1 1 1 1 1 1 1 1 1 1 1], :relas [{:id 71708, :type :short, :start 8688, :end 8696.0} {:id 70879, :type :casual, :start 9156, :end 9306.0} {:id 68876, :type :steady, :start 9592, :end 10139.0} {:id 74817, :type :short, :start 10672, :end 10712.0} {:id 74034, :type :short, :start 10732, :end 10744.0} {:id 72892, :type :casual, :start 10752, :end 10980.0} {:id 76516, :type :short, :start 11156, :end 11189.0} {:id 73048, :type :short, :start 11268, :end 11286.0} {:id 74598, :type :steady, :start 11764, :end 19826.0} {:id 71856, :type :steady, :start 19040, :end 21034.0} {:id 72020, :type :short, :start 21912, :end 21914.0} {:id 84441, :type :short, :start 22024, :end 22036.0} {:id 72076, :type :steady, :start 22188, :end 27244.0}]}
{:id 70298, :born 3128, :gender :m, :capacity [0 0 0 0 0 0 0 0 0 0 0 0 0 0 0 1 1 1 1 1 1 1 1 1 1 1 1 1 1 1 1 1 1 1 1 1 1 1 1 1 1 1 1 1 1 1 1 1 1 1 1 1 1 1 1 1 1 1 1 1 1 1 1 1 1 1 1 1 1 1 1 1 1 1 1 1 1 1 1 1 1 1 1 1 1 1 1 1 1 1 1 1 1 1 1 1 1 1 1], :relas [{:id 72714, :type :short, :start 9268, :end 9311.0} {:id 72961, :type :short, :start 9312, :end 9316.0} {:id 73064, :type :short, :start 10308, :end 10313.0} {:id 73743, :type :short, :start 10500, :end 10505.0} {:id 75908, :type :steady, :start 10568, :end 18171.0} {:id 72742, :type :short, :start 17360, :end 17364.0} {:id 80607, :type :short, :start 17564, :end 17566.0} {:id 67907, :type :short, :start 17740, :end 17808.0} {:id 67097, :type :short, :start 17840, :end 17851.0} {:id 76584, :type :casual, :start 20080, :end 20135.0} {:id 75794, :type :short, :start 20232, :end 20240.0} {:id 75871, :type :steady, :start 21332, :end 26838.0}]}
{:id 70299, :born 3139, :gender :m, :capacity [0 0 0 0 0 0 0 0 0 0 0 0 0 0 1 1 1 1 1 1 1 1 1 1 1 1 1 1 1 1 1 1 1 1 1 1 1 1 1 1 1 1 1 1 1 1 1 1 1 1 1 1 1 1 1 1 1 1 1 1 1 1 1 1 1 1 1 1 1 1 1 1 1 1 1 1 1 1 1 1 1 1 1 1 1 1 1 1 1 1 1 1 1 1 1 1 1 1 1], :relas [{:id 69212, :type :steady, :start 9208, :end 9721.0} {:id 69905, :type :short, :start 10368, :end 10386.0} {:id 72767, :type :steady, :start 11160, :end 11752.0} {:id 75726, :type :short, :start 12764, :end 12772.0} {:id 73662, :type :casual, :start 12824, :end 12947.0} {:id 70850, :type :steady, :start 13132, :end 14657.0} {:id 75947, :type :short, :start 15064, :end 15097.0} {:id 72798, :type :casual, :start 15300, :end 15321.0} {:id 71758, :type :casual, :start 15532, :end 15546.0} {:id 71936, :type :short, :start 15576, :end 15593.0} {:id 71066, :type :casual, :start 15668, :end 15697.0} {:id 87040, :type :casual, :start 16700, :end 16836.0} {:id 59293, :type :short, :start 17060, :end 17069.0} {:id 73696, :type :short, :start 17204, :end 17216.0} {:id 68214, :type :casual, :start 17272, :end 17331.0} {:id 76921, :type :short, :start 17688, :end 17695.0} {:id 74988, :type :casual, :start 17992, :end 18206.0} {:id 70726, :type :short, :start 18256, :end 18266.0} {:id 87115, :type :short, :start 18740, :end 18767.0} {:id 84501, :type :casual, :start 18980, :end 19065.0} {:id 71749, :type :short, :start 19076, :end 19083.0} {:id 72077, :type :steady, :start 19636, :end 29499.0}]}
{:id 70300, :born 3150, :gender :m, :capacity [0 0 0 0 0 0 0 0 0 0 0 0 0 0 0 1 1 1 1 1 1 1 1 1 1 1 1 1 1 1 1 1 1 1 1 1 1 1 1 1 1 1 1 1 1 1 1 1 1 1 1 1 1 1 1 1 1 1 1 1 1 1 1 1 1 1 1 1 1 1 1 1 1 1 1 1 1 1 1 1 1 1 1 1 1 1 1 1 1 1 1 1 1 1 1 1 1 1 1], :relas [{:id 72106, :type :casual, :start 9516, :end 9534.0} {:id 73954, :type :casual, :start 9556, :end 9587.0} {:id 72714, :type :casual, :start 9668, :end 9745.0} {:id 74951, :type :steady, :start 10068, :end 14346.0} {:id 66920, :type :short, :start 14140, :end 14177.0} {:id 69103, :type :casual, :start 14280, :end 14433.0} {:id 68846, :type :steady, :start 15048, :end 20592.0} {:id 70044, :type :steady, :start 19972, :end 22756.0} {:id 71991, :type :short, :start 22756, :end 22761.0} {:id 74987, :type :steady, :start 22764, :end 23202.0} {:id 71694, :type :short, :start 23164, :end 23173.0} {:id 73064, :type :steady, :start 23516, :end 30736.0}]}
{:id 70301, :born 3161, :gender :m, :capacity [0 0 0 0 0 0 0 0 0 0 0 0 0 1 1 1 1 1 1 1 1 1 1 1 1 1 1 1 1 1 1 1 1 1 1 1 1 1 1 1 1 1 1 1 1 1 1 1 1 1 1 1 1 1 1 1 1 1 1 1 1 1 1 1 1 1 1 1 1 1 1 1 1 1 1 1 1 1 1 1 1 1 1 1 1 1 1 1 1 1 1 1 1 1 1 1 1 1 1], :relas [{:id 70030, :type :short, :start 9696, :end 9717.0} {:id 73076, :type :short, :start 10076, :end 10092.0} {:id 74807, :type :steady, :start 10872, :end 13098.0} {:id 75722, :type :short, :start 12828, :end 12829.0} {:id 72714, :type :steady, :start 12900, :end 17823.0} {:id 84604, :type :short, :start 17240, :end 17242.0} {:id 73732, :type :steady, :start 17804, :end 26075.0} {:id 74928, :type :steady, :start 25344, :end 26733.0} {:id 72103, :type :steady, :start 26720, :end 37284.0}]}
{:id 70302, :born 3172, :gender :m, :capacity [0 0 0 0 0 0 0 0 0 0 0 0 0 0 0 0 0 0 0 0 0 0 1 1 1 1 1 1 1 1 1 1 1 1 1 1 1 1 1 1 1 1 1 1 1 1 1 1 1 1 1 1 1 1 1 1 1 1 1 1 1 1 1 1 1 1 1 1 1 1 1 1 1 1 1 1 1 1 1 1 1 1 1 1 1 1 1 1 1 1 1 1 1 1 1 1 1 1 1], :relas [{:id 67935, :type :steady, :start 11444, :end 32404.0}]}
{:id 70303, :born 3183, :gender :m, :capacity [0 0 0 0 0 0 0 0 0 0 0 0 0 0 0 0 0 0 1 1 1 1 1 1 1 1 1 1 1 1 1 1 1 1 1 1 1 1 1 1 1 1 1 1 1 1 1 1 1 1 1 1 1 1 1 1 1 1 1 1 1 1 1 1 1 1 1 1 1 1 1 1 1 1 1 1 1 1 1 1 1 1 1 1 1 1 1 1 1 1 1 1 1 1 1 1 1 1 1], :relas [{:id 66325, :type :short, :start 9760, :end 9791.0} {:id 73710, :type :casual, :start 10052, :end 10086.0} {:id 72681, :type :steady, :start 10092, :end 10887.0} {:id 74861, :type :short, :start 11464, :end 11467.0} {:id 71147, :type :casual, :start 12160, :end 12209.0} {:id 66348, :type :casual, :start 12380, :end 12411.0} {:id 77482, :type :short, :start 12496, :end 12508.0} {:id 75951, :type :short, :start 12528, :end 12546.0} {:id 76601, :type :casual, :start 12996, :end 13114.0} {:id 78839, :type :casual, :start 13176, :end 13265.0} {:id 79797, :type :short, :start 13500, :end 13504.0} {:id 76467, :type :short, :start 13612, :end 13640.0} {:id 75878, :type :short, :start 14404, :end 14412.0} {:id 78547, :type :short, :start 14716, :end 14724.0} {:id 75576, :type :casual, :start 14832, :end 14927.0} {:id 80761, :type :short, :start 14976, :end 14988.0} {:id 81685, :type :steady, :start 15248, :end 24904.0} {:id 67169, :type :casual, :start 23856, :end 23866.0} {:id 72031, :type :casual, :start 24592, :end 24670.0} {:id 72941, :type :steady, :start 25720, :end 39276.0}]}
{:id 70304, :born 3194, :gender :m, :capacity [0 0 0 0 0 0 0 0 0 0 0 0 0 0 0 0 0 1 1 1 1 1 1 1 1 1 1 1 1 1 1 1 1 1 1 1 1 1 1 1 1 1 1 1 1 1 1 1 1 1 1 1 1 1 1 1 1 1 1 1 1 1 1 1 1 1 1 1 1 1 1 1 1 1 1 1 1 1 1 1 1 1 1 1 1 1 1 1 1 1 1 1 1 1 1 1 1 1 1], :relas [{:id 74897, :type :steady, :start 9512, :end 14645.0} {:id 77869, :type :short, :start 14636, :end 14644.0} {:id 74891, :type :short, :start 14896, :end 14900.0} {:id 76855, :type :short, :start 15220, :end 15222.0} {:id 69113, :type :steady, :start 15356, :end 19568.0} {:id 72755, :type :short, :start 19440, :end 19450.0} {:id 73022, :type :casual, :start 19508, :end 19634.0} {:id 72722, :type :casual, :start 19800, :end 20022.0} {:id 72653, :type :casual, :start 20088, :end 20357.0} {:id 94125, :type :steady, :start 20880, :end 25680.0} {:id 73800, :type :casual, :start 25264, :end 25405.0}]}
{:id 70305, :born 3205, :gender :m, :capacity [0 0 0 0 0 0 0 0 0 0 0 0 0 0 0 1 1 1 1 1 1 1 1 1 1 1 1 1 1 1 1 1 1 1 1 1 1 1 1 1 1 1 1 1 1 1 1 1 1 1 1 1 1 1 1 1 1 1 1 1 1 1 1 1 1 1 1 1 1 1 1 1 1 1 1 1 1 1 1 1 1 1 1 1 1 1 1 1 1 1 1 1 1 1 1 1 1 1 1], :relas [{:id 72970, :type :casual, :start 9080, :end 9172.0} {:id 70700, :type :short, :start 9488, :end 9496.0} {:id 73685, :type :short, :start 9856, :end 9864.0} {:id 70179, :type :short, :start 10356, :end 10413.0} {:id 70105, :type :casual, :start 10424, :end 10590.0} {:id 72857, :type :casual, :start 10668, :end 10692.0} {:id 73841, :type :short, :start 11128, :end 11146.0} {:id 70870, :type :casual, :start 11368, :end 11425.0} {:id 73030, :type :short, :start 11864, :end 11870.0} {:id 74698, :type :steady, :start 12080, :end 15346.0} {:id 66211, :type :short, :start 15264, :end 15292.0} {:id 81566, :type :steady, :start 15796, :end 32703.0}]}
{:id 70306, :born 3216, :gender :m, :capacity [0 0 0 0 0 0 0 0 0 0 0 0 0 0 0 1 1 1 1 1 1 1 1 1 1 1 1 1 1 1 1 1 1 1 1 1 1 1 1 1 1 1 1 1 1 1 1 1 1 1 1 1 1 1 1 1 1 1 1 1 1 1 1 1 1 1 1 1 1 1 1 1 1 1 1 1 1 1 1 1 1 1 1 1 1 1 1 1 1 1 1 1 1 1 1 1 1 1 1], :relas [{:id 71114, :type :short, :start 8780, :end 8798.0} {:id 71093, :type :short, :start 8828, :end 8836.0} {:id 71732, :type :casual, :start 9044, :end 9293.0} {:id 72738, :type :casual, :start 9288, :end 9341.0} {:id 70816, :type :short, :start 9400, :end 9415.0} {:id 73850, :type :short, :start 10020, :end 10056.0} {:id 70883, :type :casual, :start 10052, :end 10247.0} {:id 70734, :type :short, :start 10260, :end 10277.0} {:id 74851, :type :short, :start 10456, :end 10461.0} {:id 74998, :type :short, :start 10744, :end 10745.0} {:id 73950, :type :short, :start 10852, :end 10857.0} {:id 75796, :type :steady, :start 10968, :end 13570.0} {:id 63440, :type :casual, :start 13400, :end 13464.0} {:id 75549, :type :casual, :start 13628, :end 13743.0} {:id 70873, :type :short, :start 13812, :end 13825.0} {:id 71713, :type :short, :start 14140, :end 14148.0} {:id 75534, :type :steady, :start 14716, :end 17709.0} {:id 75804, :type :short, :start 17428, :end 17444.0} {:id 66939, :type :steady, :start 17692, :end 17958.0} {:id 78649, :type :short, :start 18020, :end 18023.0} {:id 81565, :type :short, :start 18188, :end 18194.0} {:id 71698, :type :casual, :start 18524, :end 18841.0} {:id 70852, :type :short, :start 19268, :end 19301.0} {:id 72648, :type :steady, :start 19544, :end 32110.0}]}
{:id 70307, :born 3227, :gender :m, :capacity [0 0 0 0 0 0 0 0 0 0 0 0 0 0 0 0 1 1 1 1 1 1 1 1 1 1 1 1 1 1 1 1 1 1 1 1 1 1 1 1 1 1 1 1 1 1 1 1 1 1 1 1 1 1 1 1 1 1 1 1 1 1 1 1 1 1 1 1 1 1 1 1 1 1 1 1 1 1 1 1 1 1 1 1 1 1 1 1 1 1 1 1 1 1 1 1 1 1 1], :relas [{:id 72950, :type :short, :start 9436, :end 9459.0} {:id 71156, :type :short, :start 9864, :end 9876.0} {:id 73651, :type :steady, :start 10088, :end 14164.0} {:id 77443, :type :short, :start 13852, :end 13877.0} {:id 71790, :type :casual, :start 13912, :end 14181.0} {:id 65125, :type :short, :start 14412, :end 14429.0} {:id 76812, :type :short, :start 14744, :end 14777.0} {:id 79422, :type :steady, :start 14956, :end 15607.0} {:id 74775, :type :casual, :start 15888, :end 15938.0} {:id 79423, :type :steady, :start 16128, :end 21827.0} {:id 81672, :type :short, :start 21384, :end 21385.0} {:id 79713, :type :steady, :start 21404, :end 22830.0} {:id 63152, :type :casual, :start 23496, :end 23535.0} {:id 72023, :type :casual, :start 23900, :end 23981.0} {:id 72107, :type :casual, :start 24652, :end 24806.0} {:id 78436, :type :steady, :start 25092, :end 35881.0}]}
{:id 70308, :born 3238, :gender :m, :capacity [0 0 0 0 0 0 0 0 0 0 0 0 0 0 0 0 0 1 1 1 1 1 1 1 1 1 1 1 1 1 1 1 1 1 1 1 1 1 1 1 1 1 1 1 1 1 1 1 1 1 1 1 1 1 1 1 1 1 1 1 1 1 1 1 1 1 1 1 1 1 1 1 1 1 1 1 1 1 1 1 1 1 1 1 1 1 1 1 1 1 1 1 1 1 1 1 1 1 1], :relas [{:id 73036, :type :short, :start 9460, :end 9465.0} {:id 73069, :type :steady, :start 9536, :end 10523.0} {:id 72109, :type :casual, :start 10672, :end 10890.0} {:id 74990, :type :short, :start 11616, :end 11640.0} {:id 75724, :type :short, :start 11932, :end 11947.0} {:id 68799, :type :short, :start 12784, :end 12812.0} {:id 74987, :type :short, :start 12944, :end 12956.0} {:id 72115, :type :short, :start 14252, :end 14264.0} {:id 72109, :type :casual, :start 14556, :end 14783.0} {:id 75947, :type :short, :start 15028, :end 15049.0} {:id 67973, :type :casual, :start 15480, :end 16249.0} {:id 75577, :type :steady, :start 16472, :end 26784.0} {:id 74600, :type :short, :start 25952, :end 25983.0} {:id 82236, :type :steady, :start 26340, :end 27669.0}]}
{:id 70309, :born 3249, :gender :m, :capacity [0 0 0 0 0 0 0 0 0 0 0 0 0 0 1 1 1 1 1 1 1 1 1 1 1 1 1 1 1 1 1 1 1 1 1 1 1 1 1 1 1 1 1 1 1 1 1 1 1 1 1 1 1 1 1 1 1 1 1 1 1 1 1 1 1 1 1 1 1 1 1 1 1 1 1 1 1 1 1 1 1 1 1 1 1 1 1 1 1 1 1 1 1 1 1 1 1 1 1], :relas [{:id 73831, :type :casual, :start 9652, :end 9784.0} {:id 70947, :type :short, :start 9920, :end 9933.0} {:id 75492, :type :short, :start 10368, :end 10417.0} {:id 67936, :type :short, :start 10940, :end 10944.0} {:id 75899, :type :short, :start 11296, :end 11325.0} {:id 74768, :type :steady, :start 11552, :end 22604.0} {:id 75497, :type :casual, :start 21412, :end 21413.0} {:id 63369, :type :steady, :start 22008, :end 24019.0} {:id 81466, :type :casual, :start 24868, :end 24932.0} {:id 67903, :type :short, :start 25044, :end 25072.0} {:id 69745, :type :steady, :start 25648, :end 35745.0}]}
{:id 70310, :born 3260, :gender :m, :capacity [0 0 0 0 0 0 0 0 0 0 0 0 0 0 0 0 0 0 0 0 0 0 0 0 0 0 1 1 1 1 1 1 1 1 1 1 1 1 1 1 1 1 1 1 1 1 1 1 1 1 1 1 1 1 1 1 1 1 1 1 1 1 1 1 1 1 1 1 1 1 1 1 1 1 1 1 1 1 1 1 1 1 1 1 1 1 1 1 1 1 1 1 1 1 1 1 1 1 1], :relas [{:id 74823, :type :short, :start 12948, :end 12970.0} {:id 74729, :type :steady, :start 13084, :end 23167.0} {:id 75789, :type :short, :start 23764, :end 23767.0} {:id 78500, :type :short, :start 24292, :end 24294.0} {:id 69099, :type :casual, :start 24876, :end 25123.0} {:id 76567, :type :steady, :start 25656, :end 28245.0}]}
{:id 70311, :born 3271, :gender :m, :capacity [0 0 0 0 0 0 0 0 0 0 0 0 0 0 0 0 0 0 0 1 1 1 1 1 1 1 1 1 1 1 1 1 1 1 1 1 1 1 1 1 1 1 1 1 1 1 1 1 1 1 1 1 1 1 1 1 1 1 1 1 1 1 1 1 1 1 1 1 1 1 1 1 1 1 1 1 1 1 1 1 1 1 1 1 1 1 1 1 1 1 1 1 1 1 1 1 1 1 1], :relas [{:id 74996, :type :casual, :start 10484, :end 10544.0} {:id 72100, :type :short, :start 10880, :end 10908.0} {:id 72767, :type :steady, :start 11960, :end 14592.0} {:id 78493, :type :casual, :start 14368, :end 15006.0} {:id 76815, :type :casual, :start 15296, :end 15397.0} {:id 83366, :type :steady, :start 15776, :end 22690.0} {:id 73852, :type :casual, :start 22424, :end 22463.0} {:id 77864, :type :short, :start 23180, :end 23211.0} {:id 72746, :type :short, :start 23524, :end 23538.0} {:id 74616, :type :casual, :start 24028, :end 24168.0} {:id 77466, :type :steady, :start 25412, :end 26992.0}]}
{:id 70312, :born 3282, :gender :m, :capacity [0 0 0 0 0 0 0 0 0 0 0 0 0 1 1 1 1 1 1 1 1 1 1 1 1 1 1 1 1 1 1 1 1 1 1 1 1 1 1 1 1 1 1 1 1 1 1 1 1 1 1 1 1 1 1 1 1 1 1 1 1 1 1 1 1 1 1 1 1 1 1 1 1 1 1 1 1 1 1 1 1 1 1 1 1 1 1 1 1 1 1 1 1 1 1 1 1 1 1], :relas [{:id 72090, :type :steady, :start 8952, :end 15285.0} {:id 75853, :type :steady, :start 14676, :end 16630.0} {:id 74652, :type :short, :start 16720, :end 16723.0} {:id 79391, :type :casual, :start 16804, :end 16999.0} {:id 79783, :type :casual, :start 17388, :end 17508.0} {:id 73077, :type :short, :start 17596, :end 17605.0} {:id 71645, :type :short, :start 18284, :end 18299.0} {:id 89041, :type :short, :start 18316, :end 18318.0} {:id 67952, :type :steady, :start 18540, :end 20308.0} {:id 69864, :type :short, :start 20116, :end 20139.0} {:id 72628, :type :steady, :start 20556, :end 26680.0} {:id 72683, :type :short, :start 26740, :end 26753.0}]}
{:id 70313, :born 2928, :gender :m, :capacity [0 0 0 0 0 0 0 0 0 0 0 0 0 0 0 0 1 1 1 1 1 1 1 1 1 1 1 1 1 1 1 1 1 1 1 1 1 1 1 1 1 1 1 1 1 1 1 1 1 1 1 1 1 1 1 1 1 1 1 1 1 1 1 1 1 1 1 1 1 1 1 1 1 1 1 1 1 1 1 1 1 1 1 1 1 1 1 1 1 1 1 1 1 1 1 1 1 1 1], :relas [{:id 70075, :type :casual, :start 8864, :end 8908.0} {:id 70194, :type :casual, :start 8932, :end 8938.0} {:id 72601, :type :steady, :start 8972, :end 19786.0} {:id 70042, :type :short, :start 18844, :end 18851.0} {:id 72940, :type :short, :start 18852, :end 18855.0} {:id 62447, :type :short, :start 18876, :end 18877.0} {:id 72964, :type :short, :start 19312, :end 19323.0} {:id 65159, :type :steady, :start 19536, :end 23697.0} {:id 71725, :type :steady, :start 23260, :end 29224.0}]}
{:id 70314, :born 2939, :gender :m, :capacity [0 0 0 0 0 0 0 0 0 0 0 0 0 0 0 0 0 1 1 1 1 1 1 1 1 1 1 1 1 1 1 1 1 1 1 1 1 1 1 1 1 1 1 1 1 1 1 1 1 1 1 1 1 1 1 1 1 1 1 1 1 1 1 1 1 1 1 1 1 1 1 1 1 1 1 1 1 1 1 1 1 1 1 1 1 1 1 1 1 1 1 1 1 1 1 1 1 1 1], :relas [{:id 70925, :type :casual, :start 9196, :end 9294.0} {:id 72801, :type :short, :start 9424, :end 9443.0} {:id 71759, :type :casual, :start 9592, :end 9642.0} {:id 71680, :type :steady, :start 9680, :end 21401.0} {:id 74965, :type :casual, :start 20140, :end 20524.0} {:id 69041, :type :casual, :start 20828, :end 20931.0} {:id 72990, :type :steady, :start 21328, :end 39798.0}]}
{:id 70315, :born 2950, :gender :m, :capacity [0 0 0 0 0 0 0 0 0 0 0 0 0 0 0 0 0 1 1 1 1 1 1 1 1 1 1 1 1 1 1 1 1 1 1 1 1 1 1 1 1 1 1 1 1 1 1 1 1 1 1 1 1 1 1 1 1 1 1 1 1 1 1 1 1 1 1 1 1 1 1 1 1 1 1 1 1 1 1 1 1 1 1 1 1 1 1 1 1 1 1 1 1 1 1 1 1 1 1], :relas [{:id 69926, :type :short, :start 10088, :end 10091.0} {:id 75733, :type :short, :start 10204, :end 10213.0} {:id 71157, :type :casual, :start 10692, :end 10800.0} {:id 74905, :type :steady, :start 10988, :end 12875.0} {:id 75828, :type :short, :start 13272, :end 13273.0} {:id 64420, :type :casual, :start 13852, :end 13955.0} {:id 79621, :type :steady, :start 14100, :end 19650.0} {:id 74826, :type :steady, :start 19036, :end 24100.0} {:id 68001, :type :short, :start 24260, :end 24262.0} {:id 67896, :type :casual, :start 24304, :end 24372.0} {:id 68965, :type :casual, :start 25780, :end 26345.0}]}
{:id 70316, :born 2961, :gender :m, :capacity [0 0 0 0 0 0 0 0 0 0 0 0 0 0 0 0 1 1 1 1 1 1 1 1 1 1 1 1 1 1 1 1 1 1 1 1 1 1 1 1 1 1 1 1 1 1 1 1 1 1 1 1 1 1 1 1 1 1 1 1 1 1 1 1 1 1 1 1 1 1 1 1 1 1 1 1 1 1 1 1 1 1 1 1 1 1 1 1 1 1 1 1 1 1 1 1 1 1 1], :relas [{:id 71897, :type :short, :start 9260, :end 9273.0} {:id 69211, :type :short, :start 10100, :end 10111.0} {:id 73608, :type :casual, :start 10160, :end 10301.0} {:id 72902, :type :casual, :start 10368, :end 10519.0} {:id 73799, :type :steady, :start 10676, :end 15204.0} {:id 76591, :type :steady, :start 14880, :end 23836.0} {:id 70836, :type :steady, :start 22764, :end 27069.0}]}
{:id 70317, :born 2972, :gender :m, :capacity [0 0 0 0 0 0 0 0 0 0 0 0 0 0 0 0 0 1 1 1 1 1 1 1 1 1 1 1 1 1 1 1 1 1 1 1 1 1 1 1 1 1 1 1 1 1 1 1 1 1 1 1 1 1 1 1 1 1 1 1 1 1 1 1 1 1 1 1 1 1 1 1 1 1 1 1 1 1 1 1 1 1 1 1 1 1 1 1 1 1 1 1 1 1 1 1 1 1 1], :relas [{:id 73810, :type :steady, :start 9476, :end 11665.0} {:id 74992, :type :casual, :start 11584, :end 11631.0} {:id 70683, :type :casual, :start 12632, :end 12635.0} {:id 67093, :type :steady, :start 12956, :end 19050.0} {:id 68053, :type :short, :start 19040, :end 19047.0} {:id 79705, :type :short, :start 19364, :end 19368.0} {:id 74569, :type :short, :start 19684, :end 19693.0} {:id 73934, :type :casual, :start 20416, :end 20541.0} {:id 75878, :type :short, :start 20956, :end 20985.0} {:id 66861, :type :casual, :start 20988, :end 21579.0} {:id 69843, :type :steady, :start 23076, :end 23165.0} {:id 81677, :type :steady, :start 23636, :end 24710.0}]}
{:id 70318, :born 2983, :gender :m, :capacity [0 0 0 0 0 0 0 0 0 0 0 0 0 0 0 0 0 0 0 1 1 1 1 1 1 1 1 1 1 1 1 1 1 1 1 1 1 1 1 1 1 1 1 1 1 1 1 1 1 1 1 1 1 1 1 1 1 1 1 1 1 1 1 1 1 1 1 1 1 1 1 1 1 1 1 1 1 1 1 1 1 1 1 1 1 1 1 1 1 1 1 1 1 1 1 1 1 1 1], :relas [{:id 74946, :type :casual, :start 10252, :end 10428.0} {:id 74621, :type :short, :start 10764, :end 10817.0} {:id 67296, :type :short, :start 11072, :end 11075.0} {:id 75667, :type :steady, :start 11868, :end 17576.0} {:id 73588, :type :short, :start 16928, :end 16944.0} {:id 70009, :type :short, :start 17064, :end 17066.0} {:id 78509, :type :short, :start 17168, :end 17184.0} {:id 69735, :type :casual, :start 17192, :end 17278.0} {:id 75849, :type :steady, :start 17276, :end 19444.0} {:id 76756, :type :short, :start 19692, :end 19702.0} {:id 68781, :type :steady, :start 20192, :end 22293.0} {:id 67903, :type :casual, :start 23460, :end 23471.0} {:id 72805, :type :short, :start 24600, :end 24615.0} {:id 75693, :type :short, :start 25428, :end 25434.0}]}
{:id 70319, :born 2994, :gender :m, :capacity [0 0 0 0 0 0 0 0 0 0 0 0 0 0 0 0 1 1 1 1 1 1 1 1 1 1 1 1 1 1 1 1 1 1 1 1 1 1 1 1 1 1 1 1 1 1 1 1 1 1 1 1 1 1 1 1 1 1 1 1 1 1 1 1 1 1 1 1 1 1 1 1 1 1 1 1 1 1 1 1 1 1 1 1 1 1 1 1 1 1 1 1 1 1 1 1 1 1 1], :relas [{:id 71661, :type :steady, :start 10520, :end 15725.0} {:id 76661, :type :steady, :start 15112, :end 18114.0} {:id 71882, :type :casual, :start 17784, :end 18161.0} {:id 77499, :type :short, :start 18116, :end 18131.0} {:id 69103, :type :casual, :start 18420, :end 18462.0} {:id 70855, :type :short, :start 18516, :end 18530.0} {:id 75626, :type :steady, :start 19108, :end 20771.0} {:id 72707, :type :steady, :start 21096, :end 34275.0}]}
{:id 70320, :born 3005, :gender :m, :capacity [0 0 0 0 0 0 0 0 0 0 0 0 0 0 0 1 1 1 1 1 1 1 1 1 1 1 1 1 1 1 1 1 1 1 1 1 1 1 1 1 1 1 1 1 1 1 1 1 1 1 1 1 1 1 1 1 1 1 1 1 1 1 1 1 1 1 1 1 1 1 1 1 1 1 1 1 1 1 1 1 1 1 1 1 1 1 1 1 1 1 1 1 1 1 1 1 1 1 1], :relas [{:id 71984, :type :steady, :start 8572, :end 26463.0} {:id 71808, :type :short, :start 24936, :end 24956.0} {:id 69908, :type :short, :start 25440, :end 25444.0}]}
{:id 70321, :born 3016, :gender :m, :capacity [0 0 0 0 0 0 0 0 0 0 0 0 0 0 0 0 0 0 0 0 0 0 1 1 1 1 1 1 1 1 1 1 1 1 1 1 1 1 1 1 1 1 1 1 1 1 1 1 1 1 1 1 1 1 1 1 1 1 1 1 1 1 1 1 1 1 1 1 1 1 1 1 1 1 1 1 1 1 1 1 1 1 1 1 1 1 1 1 1 1 1 1 1 1 1 1 1 1 1], :relas [{:id 75650, :type :casual, :start 11244, :end 11341.0} {:id 73831, :type :short, :start 11412, :end 11418.0} {:id 76922, :type :short, :start 11492, :end 11507.0} {:id 72010, :type :short, :start 11520, :end 11525.0} {:id 74673, :type :casual, :start 11720, :end 11732.0} {:id 71147, :type :short, :start 12008, :end 12015.0} {:id 72978, :type :short, :start 12176, :end 12194.0} {:id 66987, :type :steady, :start 12228, :end 14531.0} {:id 73658, :type :short, :start 15100, :end 15115.0} {:id 64962, :type :casual, :start 15208, :end 15336.0} {:id 83300, :type :steady, :start 15736, :end 20312.0} {:id 70979, :type :short, :start 19868, :end 19907.0} {:id 73623, :type :steady, :start 20040, :end 22759.0} {:id 69824, :type :steady, :start 22432, :end 24883.0} {:id 72943, :type :short, :start 24628, :end 24656.0} {:id 69999, :type :casual, :start 24908, :end 25053.0} {:id 74624, :type :short, :start 25244, :end 25250.0} {:id 77631, :type :casual, :start 25852, :end 25861.0}]}
{:id 70322, :born 3027, :gender :m, :capacity [0 0 0 0 0 0 0 0 0 0 0 0 0 0 0 0 0 0 0 0 0 1 1 1 1 1 1 1 1 1 1 1 1 1 1 1 1 1 1 1 1 1 1 1 1 1 1 1 1 1 1 1 1 1 1 1 1 1 1 1 1 1 1 1 1 1 1 1 1 1 1 1 1 1 1 1 1 1 1 1 1 1 1 1 1 1 1 1 1 1 1 1 1 1 1 1 1 1 1], :relas [{:id 72943, :type :short, :start 10692, :end 10694.0} {:id 68020, :type :short, :start 10904, :end 10933.0} {:id 76761, :type :short, :start 10964, :end 10987.0} {:id 73690, :type :short, :start 12820, :end 12827.0} {:id 73072, :type :steady, :start 13248, :end 24554.0} {:id 63463, :type :short, :start 23444, :end 23494.0} {:id 64331, :type :casual, :start 24188, :end 24676.0} {:id 67154, :type :steady, :start 24876, :end 27211.0}]}
{:id 70323, :born 3038, :gender :m, :capacity [0 0 0 0 0 0 0 0 0 0 0 0 0 0 1 1 1 1 1 1 1 1 1 1 1 1 1 1 1 1 1 1 1 1 1 1 1 1 1 1 1 1 1 1 1 1 1 1 1 1 1 1 1 1 1 1 1 1 1 1 1 1 1 1 1 1 1 1 1 1 1 1 1 1 1 1 1 1 1 1 1 1 1 1 1 1 1 1 1 1 1 1 1 1 1 1 1 1 1], :relas [{:id 69859, :type :casual, :start 8624, :end 8674.0} {:id 70153, :type :casual, :start 8924, :end 8942.0} {:id 70708, :type :short, :start 9216, :end 9232.0} {:id 71144, :type :casual, :start 9516, :end 9653.0} {:id 69844, :type :steady, :start 9996, :end 21081.0} {:id 63385, :type :short, :start 20600, :end 20611.0} {:id 66841, :type :steady, :start 20724, :end 26772.0} {:id 71768, :type :casual, :start 26620, :end 26675.0}]}
{:id 70324, :born 3049, :gender :m, :capacity [0 0 0 0 0 0 0 0 0 0 0 0 0 0 0 0 0 1 1 1 1 1 1 1 1 1 1 1 1 1 1 1 1 1 1 1 1 1 1 1 1 1 1 1 1 1 1 1 1 1 1 1 1 1 1 1 1 1 1 1 1 1 1 1 1 1 1 1 1 1 1 1 1 1 1 1 1 1 1 1 1 1 1 1 1 1 1 1 1 1 1 1 1 1 1 1 1 1 1], :relas [{:id 72893, :type :steady, :start 10168, :end 12767.0} {:id 68981, :type :casual, :start 12600, :end 12621.0} {:id 72686, :type :casual, :start 12784, :end 12833.0} {:id 78838, :type :steady, :start 13168, :end 21250.0} {:id 74616, :type :steady, :start 22060, :end 22928.0} {:id 74707, :type :steady, :start 22972, :end 26792.0} {:id 69992, :type :steady, :start 26400, :end 28514.0}]}
{:id 70325, :born 3060, :gender :m, :capacity [0 0 0 0 0 0 0 0 0 0 0 0 0 0 0 0 0 0 0 0 0 0 0 0 0 0 1 1 1 1 1 1 1 1 1 1 1 1 1 1 1 1 1 1 1 1 1 1 1 1 1 1 1 1 1 1 1 1 1 1 1 1 1 1 1 1 1 1 1 1 1 1 1 1 1 1 1 1 1 1 1 1 1 1 1 1 1 1 1 1 1 1 1 1 1 1 1 1 1], :relas [{:id 77556, :type :short, :start 13316, :end 13338.0} {:id 74000, :type :short, :start 13604, :end 13605.0} {:id 64958, :type :casual, :start 13716, :end 13890.0} {:id 80399, :type :steady, :start 14432, :end 19885.0} {:id 75680, :type :steady, :start 19380, :end 23146.0} {:id 68907, :type :casual, :start 22796, :end 22847.0} {:id 81648, :type :casual, :start 23504, :end 23659.0} {:id 72852, :type :steady, :start 23868, :end 25181.0} {:id 65994, :type :short, :start 25020, :end 25045.0} {:id 71691, :type :steady, :start 25516, :end 43472.0}]}
{:id 70326, :born 3071, :gender :m, :capacity [0 0 0 0 0 0 0 0 0 0 0 0 0 0 1 1 1 1 1 1 1 1 1 1 1 1 1 1 1 1 1 1 1 1 1 1 1 1 1 1 1 1 1 1 1 1 1 1 1 1 1 1 1 1 1 1 1 1 1 1 1 1 1 1 1 1 1 1 1 1 1 1 1 1 1 1 1 1 1 1 1 1 1 1 1 1 1 1 1 1 1 1 1 1 1 1 1 1 1], :relas [{:id 69069, :type :casual, :start 9860, :end 9881.0} {:id 73777, :type :short, :start 11420, :end 11449.0} {:id 72920, :type :short, :start 11488, :end 11502.0} {:id 74992, :type :casual, :start 11680, :end 11846.0} {:id 70841, :type :casual, :start 12108, :end 12129.0} {:id 70180, :type :short, :start 12768, :end 12773.0} {:id 74775, :type :short, :start 12860, :end 12862.0} {:id 72804, :type :casual, :start 13016, :end 13131.0} {:id 77543, :type :casual, :start 13928, :end 13943.0} {:id 77887, :type :casual, :start 14044, :end 14187.0} {:id 70902, :type :short, :start 14280, :end 14281.0} {:id 81717, :type :short, :start 14432, :end 14436.0} {:id 66869, :type :short, :start 14436, :end 14446.0} {:id 72939, :type :short, :start 14680, :end 14683.0} {:id 73970, :type :casual, :start 14752, :end 14791.0} {:id 75731, :type :short, :start 14936, :end 14940.0} {:id 82379, :type :short, :start 15384, :end 15386.0} {:id 78438, :type :steady, :start 16420, :end 25752.0} {:id 84249, :type :steady, :start 26004, :end 30782.0}]}
{:id 70327, :born 3082, :gender :m, :capacity [0 0 0 0 0 0 0 0 0 0 0 0 0 0 0 0 0 0 0 1 1 1 1 1 1 1 1 1 1 1 1 1 1 1 1 1 1 1 1 1 1 1 1 1 1 1 1 1 1 1 1 1 1 1 1 1 1 1 1 1 1 1 1 1 1 1 1 1 1 1 1 1 1 1 1 1 1 1 1 1 1 1 1 1 1 1 1 1 1 1 1 1 1 1 1 1 1 1 1], :relas [{:id 72957, :type :steady, :start 10124, :end 13186.0} {:id 82271, :type :short, :start 13788, :end 13792.0} {:id 73708, :type :steady, :start 13964, :end 17471.0} {:id 74816, :type :steady, :start 17800, :end 20819.0} {:id 71644, :type :casual, :start 20784, :end 21092.0} {:id 65363, :type :short, :start 21680, :end 21697.0} {:id 71923, :type :steady, :start 21952, :end 33123.0}]}
{:id 70328, :born 3093, :gender :m, :capacity [0 0 0 0 0 0 0 0 0 0 0 0 0 0 0 0 1 1 1 1 1 1 1 1 1 1 1 1 1 1 1 1 1 1 1 1 1 1 1 1 1 1 1 1 1 1 1 1 1 1 1 1 1 1 1 1 1 1 1 1 1 1 1 1 1 1 1 1 1 1 1 1 1 1 1 1 1 1 1 1 1 1 1 1 1 1 1 1 1 1 1 1 1 1 1 1 1 1 1], :relas [{:id 73049, :type :short, :start 8976, :end 8977.0} {:id 70091, :type :steady, :start 9368, :end 13428.0} {:id 74657, :type :casual, :start 13024, :end 13327.0} {:id 76518, :type :short, :start 13404, :end 13417.0} {:id 72093, :type :short, :start 14092, :end 14096.0} {:id 73008, :type :short, :start 14144, :end 14146.0} {:id 66959, :type :steady, :start 14660, :end 18621.0} {:id 75789, :type :steady, :start 18224, :end 20796.0} {:id 84484, :type :steady, :start 21048, :end 25071.0} {:id 73647, :type :steady, :start 24628, :end 26131.0} {:id 72989, :type :casual, :start 26508, :end 26698.0}]}
{:id 70329, :born 3104, :gender :m, :capacity [0 0 0 0 0 0 0 0 0 0 0 0 0 0 0 1 1 1 1 1 1 1 1 1 1 1 1 1 1 1 1 1 1 1 1 1 1 1 1 1 1 1 1 1 1 1 1 1 1 1 1 1 1 1 1 1 1 1 1 1 1 1 1 1 1 1 1 1 1 1 1 1 1 1 1 1 1 1 1 1 1 1 1 1 1 1 1 1 1 1 1 1 1 1 1 1 1 1 1], :relas [{:id 71688, :type :short, :start 8624, :end 8651.0} {:id 72799, :type :casual, :start 8896, :end 8970.0} {:id 70083, :type :steady, :start 9192, :end 17007.0} {:id 72957, :type :casual, :start 16044, :end 16052.0} {:id 71746, :type :casual, :start 16524, :end 16595.0} {:id 60210, :type :steady, :start 16712, :end 17776.0} {:id 73696, :type :steady, :start 18080, :end 18402.0} {:id 71706, :type :casual, :start 18424, :end 18434.0} {:id 87502, :type :casual, :start 19912, :end 19992.0} {:id 71735, :type :casual, :start 20872, :end 20913.0} {:id 73786, :type :steady, :start 20964, :end 33530.0}]}
{:id 70330, :born 3115, :gender :m, :capacity [0 0 0 0 0 0 0 0 0 0 0 0 0 0 0 0 1 1 1 1 1 1 1 1 1 1 1 1 1 1 1 1 1 1 1 1 1 1 1 1 1 1 1 1 1 1 1 1 1 1 1 1 1 1 1 1 1 1 1 1 1 1 1 1 1 1 1 1 1 1 1 1 1 1 1 1 1 1 1 1 1 1 1 1 1 1 1 1 1 1 1 1 1 1 1 1 1 1 1], :relas [{:id 68818, :type :steady, :start 9420, :end 19336.0} {:id 81310, :type :short, :start 18612, :end 18624.0} {:id 77619, :type :casual, :start 18636, :end 19106.0} {:id 71140, :type :short, :start 19592, :end 19596.0} {:id 72089, :type :short, :start 20816, :end 20818.0} {:id 71789, :type :short, :start 20940, :end 20946.0} {:id 70963, :type :short, :start 21136, :end 21144.0} {:id 85337, :type :short, :start 21212, :end 21237.0} {:id 78523, :type :casual, :start 21468, :end 21573.0} {:id 74589, :type :casual, :start 22872, :end 22957.0} {:id 71841, :type :steady, :start 22984, :end 23458.0} {:id 76531, :type :short, :start 23504, :end 23515.0} {:id 71926, :type :casual, :start 24428, :end 24926.0} {:id 73611, :type :short, :start 25292, :end 25293.0} {:id 75931, :type :casual, :start 26104, :end 26108.0} {:id 77841, :type :casual, :start 26820, :end 27077.0}]}
{:id 70331, :born 3126, :gender :m, :capacity [0 0 0 0 0 0 0 0 0 0 0 0 0 1 1 1 1 1 1 1 1 1 1 1 1 1 1 1 1 1 1 1 1 1 1 1 1 1 1 1 1 1 1 1 1 1 1 1 1 1 1 1 1 1 1 1 1 1 1 1 1 1 1 1 1 1 1 1 1 1 1 1 1 1 1 1 1 1 1 1 1 1 1 1 1 1 1 1 1 1 1 1 1 1 1 1 1 1 1], :relas [{:id 70948, :type :steady, :start 8064, :end 9961.0} {:id 73734, :type :steady, :start 10448, :end 10547.0} {:id 72946, :type :casual, :start 10568, :end 10585.0} {:id 70937, :type :casual, :start 10692, :end 10703.0} {:id 74033, :type :short, :start 10712, :end 10723.0} {:id 74756, :type :casual, :start 11340, :end 11378.0} {:id 74683, :type :short, :start 11448, :end 11457.0} {:id 76518, :type :short, :start 11584, :end 11592.0} {:id 74708, :type :short, :start 11680, :end 11686.0} {:id 75678, :type :casual, :start 11860, :end 12308.0} {:id 74839, :type :steady, :start 12292, :end 22581.0} {:id 73676, :type :short, :start 21736, :end 21752.0} {:id 75807, :type :steady, :start 22176, :end 24023.0} {:id 70863, :type :short, :start 26368, :end 26382.0} {:id 71781, :type :short, :start 26496, :end 26506.0} {:id 77783, :type :casual, :start 26804, :end 26837.0}]}
{:id 70332, :born 3137, :gender :m, :capacity [0 0 0 0 0 0 0 0 0 0 0 0 0 0 0 0 0 1 1 1 1 1 1 1 1 1 1 1 1 1 1 1 1 1 1 1 1 1 1 1 1 1 1 1 1 1 1 1 1 1 1 1 1 1 1 1 1 1 1 1 1 1 1 1 1 1 1 1 1 1 1 1 1 1 1 1 1 1 1 1 1 1 1 1 1 1 1 1 1 1 1 1 1 1 1 1 1 1 1], :relas [{:id 71943, :type :short, :start 9700, :end 9702.0} {:id 75646, :type :short, :start 10552, :end 10583.0} {:id 73614, :type :steady, :start 10792, :end 11808.0} {:id 66225, :type :casual, :start 11856, :end 11895.0} {:id 64958, :type :casual, :start 12008, :end 12123.0} {:id 73787, :type :casual, :start 12184, :end 12427.0} {:id 73706, :type :short, :start 13448, :end 13449.0} {:id 74586, :type :steady, :start 13624, :end 16911.0} {:id 82615, :type :short, :start 16776, :end 16779.0} {:id 73736, :type :short, :start 16812, :end 16836.0} {:id 73868, :type :casual, :start 16852, :end 16929.0} {:id 83485, :type :short, :start 17060, :end 17063.0} {:id 78570, :type :short, :start 17064, :end 17085.0} {:id 68881, :type :casual, :start 17532, :end 17744.0} {:id 83389, :type :steady, :start 18348, :end 19724.0} {:id 66292, :type :short, :start 20932, :end 20935.0} {:id 77784, :type :short, :start 21828, :end 21837.0} {:id 66058, :type :steady, :start 22220, :end 27715.0}]}
{:id 70333, :born 3148, :gender :m, :capacity [0 0 0 0 0 0 0 0 0 0 0 0 0 0 0 0 0 1 1 1 1 1 1 1 1 1 1 1 1 1 1 1 1 1 1 1 1 1 1 1 1 1 1 1 1 1 1 1 1 1 1 1 1 1 1 1 1 1 1 1 1 1 1 1 1 1 1 1 1 1 1 1 1 1 1 1 1 1 1 1 1 1 1 1 1 1 1 1 1 1 1 1 1 1 1 1 1 1 1], :relas [{:id 74694, :type :steady, :start 10088, :end 13282.0} {:id 68934, :type :steady, :start 13224, :end 13517.0} {:id 78649, :type :steady, :start 13976, :end 14742.0} {:id 73722, :type :short, :start 14692, :end 14696.0} {:id 76644, :type :casual, :start 15248, :end 15424.0} {:id 60400, :type :casual, :start 15464, :end 15699.0} {:id 60452, :type :short, :start 15752, :end 15761.0} {:id 72949, :type :casual, :start 15912, :end 15916.0} {:id 72674, :type :casual, :start 16032, :end 16051.0} {:id 74719, :type :casual, :start 16604, :end 16638.0} {:id 68924, :type :steady, :start 16664, :end 19460.0} {:id 74870, :type :short, :start 19272, :end 19296.0} {:id 77739, :type :casual, :start 19364, :end 19450.0} {:id 80556, :type :steady, :start 19440, :end 22265.0} {:id 78645, :type :casual, :start 22540, :end 22647.0} {:id 77417, :type :steady, :start 23012, :end 25588.0} {:id 80748, :type :steady, :start 26240, :end 29974.0}]}
{:id 70334, :born 3159, :gender :m, :capacity [0 0 0 0 0 0 0 0 0 0 0 0 0 0 0 0 0 1 1 1 1 1 1 1 1 1 1 1 1 1 1 1 1 1 1 1 1 1 1 1 1 1 1 1 1 1 1 1 1 1 1 1 1 1 1 1 1 1 1 1 1 1 1 1 1 1 1 1 1 1 1 1 1 1 1 1 1 1 1 1 1 1 1 1 1 1 1 1 1 1 1 1 1 1 1 1 1 1 1], :relas [{:id 72959, :type :steady, :start 9616, :end 11111.0} {:id 74019, :type :short, :start 11136, :end 11139.0} {:id 68076, :type :casual, :start 11208, :end 11261.0} {:id 73802, :type :steady, :start 11272, :end 21424.0} {:id 72991, :type :casual, :start 20788, :end 21088.0} {:id 62140, :type :short, :start 21724, :end 21725.0} {:id 79604, :type :steady, :start 22196, :end 36869.0}]}
{:id 70335, :born 3170, :gender :m, :capacity [0 0 0 0 0 0 0 0 0 0 0 0 0 0 0 0 0 0 0 0 0 0 0 0 0 0 0 0 0 0 1 1 1 1 1 1 1 1 1 1 1 1 1 1 1 1 1 1 1 1 1 1 1 1 1 1 1 1 1 1 1 1 1 1 1 1 1 1 1 1 1 1 1 1 1 1 1 1 1 1 1 1 1 1 1 1 1 1 1 1 1 1 1 1 1 1 1 1 1], :relas [{:id 75678, :type :casual, :start 15020, :end 15332.0} {:id 82625, :type :casual, :start 15448, :end 15557.0} {:id 84614, :type :steady, :start 15700, :end 36639.0}]}
{:id 70336, :born 3181, :gender :m, :capacity [0 0 0 0 0 0 0 0 0 0 0 0 0 0 0 0 1 1 1 1 1 1 1 1 1 1 1 1 1 1 1 1 1 1 1 1 1 1 1 1 1 1 1 1 1 1 1 1 1 1 1 1 1 1 1 1 1 1 1 1 1 1 1 1 1 1 1 1 1 1 1 1 1 1 1 1 1 1 1 1 1 1 1 1 1 1 1 1 1 1 1 1 1 1 1 1 1 1 1], :relas [{:id 71005, :type :casual, :start 9816, :end 10047.0} {:id 72774, :type :casual, :start 10156, :end 10167.0} {:id 74925, :type :short, :start 10376, :end 10399.0} {:id 70174, :type :casual, :start 10740, :end 10749.0} {:id 72042, :type :short, :start 11160, :end 11165.0} {:id 70912, :type :short, :start 11228, :end 11244.0} {:id 74728, :type :casual, :start 11776, :end 11798.0} {:id 75801, :type :casual, :start 12600, :end 12800.0} {:id 73689, :type :casual, :start 12776, :end 12808.0} {:id 75549, :type :casual, :start 13044, :end 13114.0} {:id 78662, :type :short, :start 14672, :end 14688.0} {:id 83396, :type :casual, :start 15020, :end 15228.0} {:id 67229, :type :casual, :start 15704, :end 15705.0} {:id 77778, :type :short, :start 15740, :end 15741.0} {:id 73023, :type :casual, :start 16064, :end 16219.0} {:id 76452, :type :casual, :start 16416, :end 16423.0} {:id 66096, :type :casual, :start 16460, :end 16559.0} {:id 72715, :type :short, :start 16584, :end 16592.0} {:id 67294, :type :steady, :start 17048, :end 19865.0} {:id 72672, :type :casual, :start 21012, :end 21253.0} {:id 75758, :type :short, :start 21288, :end 21304.0} {:id 68837, :type :casual, :start 21324, :end 21368.0} {:id 67135, :type :short, :start 21524, :end 21533.0} {:id 65272, :type :short, :start 21556, :end 21561.0} {:id 71079, :type :short, :start 21672, :end 21677.0} {:id 70985, :type :steady, :start 23192, :end 31249.0}]}
{:id 70337, :born 3192, :gender :m, :capacity [0 0 0 0 0 0 0 0 0 0 0 0 0 0 1 1 1 1 1 1 1 1 1 1 1 1 1 1 1 1 1 1 1 1 1 1 1 1 1 1 1 1 1 1 1 1 1 1 1 1 1 1 1 1 1 1 1 1 1 1 1 1 1 1 1 1 1 1 1 1 1 1 1 1 1 1 1 1 1 1 1 1 1 1 1 1 1 1 1 1 1 1 1 1 1 1 1 1 1], :relas [{:id 69890, :type :short, :start 8380, :end 8385.0} {:id 71096, :type :steady, :start 8576, :end 11022.0} {:id 68160, :type :short, :start 10972, :end 10982.0} {:id 74686, :type :short, :start 11292, :end 11299.0} {:id 68260, :type :casual, :start 11312, :end 11493.0} {:id 73793, :type :short, :start 11496, :end 11549.0} {:id 72715, :type :short, :start 11552, :end 11580.0} {:id 75827, :type :steady, :start 11664, :end 16791.0} {:id 65295, :type :short, :start 18436, :end 18443.0} {:id 71653, :type :casual, :start 18560, :end 19041.0} {:id 70062, :type :casual, :start 19020, :end 19150.0} {:id 72798, :type :short, :start 19284, :end 19302.0} {:id 75600, :type :casual, :start 19616, :end 20270.0} {:id 69169, :type :casual, :start 20604, :end 20865.0} {:id 80659, :type :casual, :start 20884, :end 21054.0} {:id 88094, :type :steady, :start 21444, :end 26095.0} {:id 76799, :type :short, :start 26452, :end 26461.0}]}
{:id 70338, :born 3203, :gender :m, :capacity [0 0 0 0 0 0 0 0 0 0 0 0 0 0 0 0 0 0 1 1 1 1 1 1 1 1 1 1 1 1 1 1 1 1 1 1 1 1 1 1 1 1 1 1 1 1 1 1 1 1 1 1 1 1 1 1 1 1 1 1 1 1 1 1 1 1 1 1 1 1 1 1 1 1 1 1 1 1 1 1 1 1 1 1 1 1 1 1 1 1 1 1 1 1 1 1 1 1 1], :relas [{:id 73818, :type :steady, :start 9840, :end 40584.0}]}
{:id 70339, :born 3214, :gender :m, :capacity [0 0 0 0 0 0 0 0 0 0 0 0 0 0 0 0 0 0 0 0 0 0 0 0 0 1 1 1 1 1 1 1 1 1 1 1 1 1 1 1 1 1 1 1 1 1 1 1 1 1 1 1 1 1 1 1 1 1 1 1 1 1 1 1 1 1 1 1 1 1 1 1 1 1 1 1 1 1 1 1 1 1 1 1 1 1 1 1 1 1 1 1 1 1 1 1 1 1 1], :relas [{:id 75726, :type :short, :start 12368, :end 12396.0} {:id 79354, :type :short, :start 14048, :end 14059.0} {:id 75534, :type :casual, :start 14500, :end 14537.0} {:id 77487, :type :short, :start 15576, :end 15577.0} {:id 76887, :type :casual, :start 15692, :end 15708.0} {:id 77886, :type :casual, :start 15792, :end 15844.0} {:id 73920, :type :short, :start 15896, :end 15904.0} {:id 75003, :type :short, :start 16000, :end 16009.0} {:id 77659, :type :casual, :start 16208, :end 16317.0} {:id 64947, :type :casual, :start 16480, :end 16663.0} {:id 80681, :type :steady, :start 16788, :end 23002.0} {:id 66029, :type :casual, :start 22544, :end 22572.0} {:id 68208, :type :casual, :start 22960, :end 23218.0} {:id 67119, :type :short, :start 23316, :end 23326.0} {:id 78582, :type :casual, :start 24108, :end 24251.0} {:id 79810, :type :casual, :start 24288, :end 24450.0} {:id 74984, :type :short, :start 24484, :end 24506.0} {:id 73800, :type :short, :start 25564, :end 25567.0} {:id 67979, :type :steady, :start 25648, :end 31836.0}]}
{:id 70340, :born 3225, :gender :m, :capacity [0 0 0 0 0 0 0 0 0 0 0 0 0 0 0 0 0 0 0 0 1 1 1 1 1 1 1 1 1 1 1 1 1 1 1 1 1 1 1 1 1 1 1 1 1 1 1 1 1 1 1 1 1 1 1 1 1 1 1 1 1 1 1 1 1 1 1 1 1 1 1 1 1 1 1 1 1 1 1 1 1 1 1 1 1 1 1 1 1 1 1 1 1 1 1 1 1 1 1], :relas [{:id 74816, :type :short, :start 11216, :end 11227.0} {:id 76919, :type :short, :start 11376, :end 11393.0} {:id 76861, :type :casual, :start 11528, :end 11632.0} {:id 77745, :type :short, :start 11704, :end 11809.0} {:id 74756, :type :casual, :start 12172, :end 12556.0} {:id 77817, :type :casual, :start 12524, :end 12778.0} {:id 78847, :type :short, :start 12748, :end 12749.0} {:id 66217, :type :steady, :start 13056, :end 14427.0} {:id 74800, :type :short, :start 14416, :end 14418.0} {:id 78474, :type :casual, :start 14676, :end 14919.0} {:id 73990, :type :steady, :start 14976, :end 17398.0} {:id 76575, :type :steady, :start 18284, :end 20272.0} {:id 74564, :type :short, :start 20812, :end 20813.0} {:id 70180, :type :steady, :start 22140, :end 36790.0}]}
{:id 70341, :born 3236, :gender :m, :capacity [0 0 0 0 0 0 0 0 0 0 0 0 0 0 0 0 0 0 0 1 1 1 1 1 1 1 1 1 1 1 1 1 1 1 1 1 1 1 1 1 1 1 1 1 1 1 1 1 1 1 1 1 1 1 1 1 1 1 1 1 1 1 1 1 1 1 1 1 1 1 1 1 1 1 1 1 1 1 1 1 1 1 1 1 1 1 1 1 1 1 1 1 1 1 1 1 1 1 1], :relas [{:id 73575, :type :steady, :start 10416, :end 17840.0} {:id 64063, :type :casual, :start 16916, :end 17452.0} {:id 71918, :type :short, :start 17980, :end 18040.0} {:id 88363, :type :short, :start 18268, :end 18269.0} {:id 74577, :type :casual, :start 18392, :end 18409.0} {:id 70018, :type :short, :start 19068, :end 19132.0} {:id 70040, :type :steady, :start 19536, :end 22018.0} {:id 71102, :type :casual, :start 22724, :end 22739.0} {:id 68991, :type :short, :start 23816, :end 23818.0} {:id 81578, :type :steady, :start 25204, :end 27050.0}]}
{:id 70342, :born 3247, :gender :m, :capacity [0 0 0 0 0 0 0 0 0 0 0 0 0 0 0 0 1 1 1 1 1 1 1 1 1 1 1 1 1 1 1 1 1 1 1 1 1 1 1 1 1 1 1 1 1 1 1 1 1 1 1 1 1 1 1 1 1 1 1 1 1 1 1 1 1 1 1 1 1 1 1 1 1 1 1 1 1 1 1 1 1 1 1 1 1 1 1 1 1 1 1 1 1 1 1 1 1 1 1], :relas [{:id 73992, :type :short, :start 9496, :end 9512.0} {:id 74994, :type :steady, :start 9892, :end 17550.0} {:id 76790, :type :casual, :start 17220, :end 17549.0} {:id 71856, :type :casual, :start 17732, :end 17839.0} {:id 74632, :type :casual, :start 18240, :end 18462.0} {:id 72675, :type :casual, :start 18504, :end 18549.0} {:id 69051, :type :steady, :start 19792, :end 22314.0} {:id 76907, :type :casual, :start 22104, :end 22127.0} {:id 79383, :type :casual, :start 22136, :end 22251.0} {:id 74882, :type :steady, :start 24032, :end 26976.0} {:id 72019, :type :short, :start 26668, :end 26679.0} {:id 77664, :type :casual, :start 26908, :end 26984.0}]}
{:id 70343, :born 3258, :gender :m, :capacity [0 0 0 0 0 0 0 0 0 0 0 0 0 0 1 1 1 1 1 1 1 1 1 1 1 1 1 1 1 1 1 1 1 1 1 1 1 1 1 1 1 1 1 1 1 1 1 1 1 1 1 1 1 1 1 1 1 1 1 1 1 1 1 1 1 1 1 1 1 1 1 1 1 1 1 1 1 1 1 1 1 1 1 1 1 1 1 1 1 1 1 1 1 1 1 1 1 1 1], :relas [{:id 70828, :type :casual, :start 8528, :end 8534.0} {:id 71144, :type :casual, :start 8784, :end 8864.0} {:id 72682, :type :short, :start 9060, :end 9062.0} {:id 70012, :type :short, :start 9448, :end 9449.0} {:id 71913, :type :short, :start 9648, :end 9653.0} {:id 74993, :type :casual, :start 9880, :end 10018.0} {:id 67111, :type :casual, :start 10064, :end 10094.0} {:id 75632, :type :casual, :start 10892, :end 11057.0} {:id 73580, :type :short, :start 13004, :end 13013.0} {:id 74734, :type :short, :start 13540, :end 13547.0} {:id 74984, :type :short, :start 13576, :end 13597.0} {:id 67188, :type :casual, :start 13968, :end 14050.0} {:id 74943, :type :casual, :start 14204, :end 14550.0} {:id 67296, :type :casual, :start 14552, :end 14709.0} {:id 79673, :type :steady, :start 14740, :end 17048.0} {:id 73696, :type :short, :start 16928, :end 16938.0} {:id 87491, :type :casual, :start 17380, :end 17474.0} {:id 68018, :type :short, :start 17560, :end 17568.0} {:id 78710, :type :steady, :start 17660, :end 24617.0} {:id 84518, :type :steady, :start 23840, :end 30935.0}]}
{:id 70344, :born 3269, :gender :m, :capacity [0 0 0 0 0 0 0 0 0 0 0 0 0 0 0 0 1 1 1 1 1 1 1 1 1 1 1 1 1 1 1 1 1 1 1 1 1 1 1 1 1 1 1 1 1 1 1 1 1 1 1 1 1 1 1 1 1 1 1 1 1 1 1 1 1 1 1 1 1 1 1 1 1 1 1 1 1 1 1 1 1 1 1 1 1 1 1 1 1 1 1 1 1 1 1 1 1 1 1], :relas [{:id 71640, :type :steady, :start 9252, :end 17363.0} {:id 74958, :type :steady, :start 16452, :end 17104.0} {:id 73780, :type :steady, :start 17084, :end 20287.0} {:id 65026, :type :short, :start 20484, :end 20485.0} {:id 66952, :type :casual, :start 20760, :end 20786.0} {:id 75923, :type :short, :start 20876, :end 20911.0} {:id 71789, :type :casual, :start 21356, :end 21390.0} {:id 76453, :type :casual, :start 22664, :end 22964.0} {:id 78536, :type :casual, :start 23112, :end 23166.0} {:id 74603, :type :short, :start 24716, :end 24736.0} {:id 77554, :type :short, :start 24764, :end 24788.0} {:id 71708, :type :casual, :start 25348, :end 25531.0}]}
{:id 70345, :born 3280, :gender :m, :capacity [0 0 0 0 0 0 0 0 0 0 0 0 0 0 0 0 0 0 0 0 0 0 0 0 1 1 1 1 1 1 1 1 1 1 1 1 1 1 1 1 1 1 1 1 1 1 1 1 1 1 1 1 1 1 1 1 1 1 1 1 1 1 1 1 1 1 1 1 1 1 1 1 1 1 1 1 1 1 1 1 1 1 1 1 1 1 1 1 1 1 1 1 1 1 1 1 1 1 1], :relas [{:id 75956, :type :casual, :start 12312, :end 12442.0} {:id 68799, :type :steady, :start 13072, :end 22983.0} {:id 79796, :type :short, :start 21876, :end 21881.0} {:id 74587, :type :short, :start 22960, :end 22963.0} {:id 79422, :type :casual, :start 23176, :end 23188.0} {:id 68875, :type :short, :start 23776, :end 23782.0} {:id 73042, :type :steady, :start 25168, :end 33122.0}]}
{:id 70346, :born 2926, :gender :m, :capacity [0 0 0 0 0 0 0 0 0 0 0 0 0 0 0 0 1 1 1 1 1 1 1 1 1 1 1 1 1 1 1 1 1 1 1 1 1 1 1 1 1 1 1 1 1 1 1 1 1 1 1 1 1 1 1 1 1 1 1 1 1 1 1 1 1 1 1 1 1 1 1 1 1 1 1 1 1 1 1 1 1 1 1 1 1 1 1 1 1 1 1 1 1 1 1 1 1 1 1], :relas [{:id 71924, :type :short, :start 9216, :end 9221.0} {:id 74007, :type :steady, :start 9472, :end 9875.0} {:id 71143, :type :short, :start 10236, :end 10239.0} {:id 72742, :type :casual, :start 10680, :end 10736.0} {:id 70179, :type :casual, :start 10916, :end 10982.0} {:id 74979, :type :short, :start 11272, :end 11275.0} {:id 77803, :type :short, :start 11496, :end 11563.0} {:id 66968, :type :casual, :start 11844, :end 11940.0} {:id 66315, :type :casual, :start 12188, :end 12209.0} {:id 77885, :type :steady, :start 12924, :end 16601.0} {:id 68153, :type :short, :start 16368, :end 16378.0} {:id 73938, :type :casual, :start 16940, :end 17243.0} {:id 78823, :type :short, :start 17360, :end 17382.0} {:id 81443, :type :short, :start 17764, :end 17790.0} {:id 64423, :type :steady, :start 17940, :end 30304.0}]}
{:id 70347, :born 2937, :gender :m, :capacity [0 0 0 0 0 0 0 0 0 0 0 0 0 0 0 0 1 1 1 1 1 1 1 1 1 1 1 1 1 1 1 1 1 1 1 1 1 1 1 1 1 1 1 1 1 1 1 1 1 1 1 1 1 1 1 1 1 1 1 1 1 1 1 1 1 1 1 1 1 1 1 1 1 1 1 1 1 1 1 1 1 1 1 1 1 1 1 1 1 1 1 1 1 1 1 1 1 1 1], :relas [{:id 72880, :type :steady, :start 8968, :end 12442.0} {:id 75859, :type :casual, :start 12144, :end 12179.0} {:id 73886, :type :short, :start 12532, :end 12539.0} {:id 76903, :type :short, :start 12728, :end 12736.0} {:id 65057, :type :casual, :start 13284, :end 13683.0} {:id 66065, :type :casual, :start 13712, :end 14000.0} {:id 76640, :type :short, :start 14008, :end 14010.0} {:id 67867, :type :steady, :start 14412, :end 16437.0} {:id 66019, :type :short, :start 16408, :end 16422.0} {:id 75557, :type :casual, :start 16424, :end 16538.0} {:id 67958, :type :casual, :start 16928, :end 17700.0} {:id 75610, :type :steady, :start 17724, :end 24853.0} {:id 69755, :type :steady, :start 24340, :end 27907.0}]}
{:id 70348, :born 2948, :gender :m, :capacity [0 0 0 0 0 0 0 0 0 0 0 0 0 0 0 0 0 0 0 0 0 0 0 0 0 0 0 0 0 0 1 1 1 1 1 1 1 1 1 1 1 1 1 1 1 1 1 1 1 1 1 1 1 1 1 1 1 1 1 1 1 1 1 1 1 1 1 1 1 1 1 1 1 1 1 1 1 1 1 1 1 1 1 1 1 1 1 1 1 1 1 1 1 1 1 1 1 1 1], :relas [{:id 81697, :type :casual, :start 14924, :end 15032.0} {:id 77699, :type :steady, :start 15240, :end 35257.0}]}
{:id 70349, :born 2959, :gender :m, :capacity [0 0 0 0 0 0 0 0 0 0 0 0 0 0 0 0 0 0 0 1 1 1 1 1 1 1 1 1 1 1 1 1 1 1 1 1 1 1 1 1 1 1 1 1 1 1 1 1 1 1 1 1 1 1 1 1 1 1 1 1 1 1 1 1 1 1 1 1 1 1 1 1 1 1 1 1 1 1 1 1 1 1 1 1 1 1 1 1 1 1 1 1 1 1 1 1 1 1 1], :relas [{:id 73883, :type :steady, :start 10872, :end 20435.0} {:id 74870, :type :steady, :start 19360, :end 22054.0} {:id 81509, :type :casual, :start 21844, :end 21869.0} {:id 71081, :type :short, :start 21880, :end 21894.0} {:id 71082, :type :steady, :start 22880, :end 26746.0}]}
{:id 70350, :born 2970, :gender :m, :capacity [0 0 0 0 0 0 0 0 0 0 0 0 0 0 0 0 0 0 0 1 1 1 1 1 1 1 1 1 1 1 1 1 1 1 1 1 1 1 1 1 1 1 1 1 1 1 1 1 1 1 1 1 1 1 1 1 1 1 1 1 1 1 1 1 1 1 1 1 1 1 1 1 1 1 1 1 1 1 1 1 1 1 1 1 1 1 1 1 1 1 1 1 1 1 1 1 1 1 1], :relas [{:id 74037, :type :casual, :start 10312, :end 10872.0} {:id 74536, :type :casual, :start 11212, :end 11618.0} {:id 73990, :type :short, :start 11572, :end 11609.0} {:id 76908, :type :steady, :start 11824, :end 18933.0} {:id 67990, :type :short, :start 18340, :end 18368.0} {:id 68187, :type :casual, :start 18708, :end 19033.0} {:id 67227, :type :casual, :start 19072, :end 19162.0} {:id 77524, :type :short, :start 19584, :end 19592.0} {:id 73725, :type :steady, :start 19944, :end 26951.0} {:id 73716, :type :steady, :start 26156, :end 31280.0}]}
{:id 70351, :born 2981, :gender :m, :capacity [0 0 0 0 0 0 0 0 0 0 0 0 0 0 0 0 0 0 0 0 0 0 0 0 0 0 0 0 0 0 0 1 1 1 1 1 1 1 1 1 1 1 1 1 1 1 1 1 1 1 1 1 1 1 1 1 1 1 1 1 1 1 1 1 1 1 1 1 1 1 1 1 1 1 1 1 1 1 1 1 1 1 1 1 1 1 1 1 1 1 1 1 1 1 1 1 1 1 1], :relas [{:id 78627, :type :casual, :start 14508, :end 14526.0} {:id 81718, :type :casual, :start 14788, :end 14858.0} {:id 71895, :type :casual, :start 14888, :end 14934.0} {:id 69080, :type :steady, :start 15224, :end 26640.0} {:id 74807, :type :casual, :start 25512, :end 25522.0} {:id 79565, :type :short, :start 26636, :end 26637.0}]}
{:id 70352, :born 2992, :gender :m, :capacity [0 0 0 0 0 0 0 0 0 0 0 0 0 0 0 0 0 0 0 0 0 0 0 1 1 1 1 1 1 1 1 1 1 1 1 1 1 1 1 1 1 1 1 1 1 1 1 1 1 1 1 1 1 1 1 1 1 1 1 1 1 1 1 1 1 1 1 1 1 1 1 1 1 1 1 1 1 1 1 1 1 1 1 1 1 1 1 1 1 1 1 1 1 1 1 1 1 1 1], :relas [{:id 75553, :type :short, :start 11528, :end 11550.0} {:id 75570, :type :short, :start 11680, :end 11707.0} {:id 65030, :type :short, :start 11820, :end 11825.0} {:id 72935, :type :short, :start 12380, :end 12390.0} {:id 73057, :type :casual, :start 12548, :end 12550.0} {:id 76493, :type :steady, :start 13360, :end 17757.0} {:id 78478, :type :short, :start 17264, :end 17275.0} {:id 75524, :type :casual, :start 17492, :end 17498.0} {:id 68980, :type :casual, :start 17544, :end 17606.0} {:id 65941, :type :short, :start 17720, :end 17726.0} {:id 67248, :type :short, :start 17812, :end 17822.0} {:id 72713, :type :steady, :start 17856, :end 20113.0} {:id 76528, :type :short, :start 20016, :end 20021.0} {:id 76908, :type :short, :start 20516, :end 20528.0} {:id 73589, :type :steady, :start 20756, :end 24208.0} {:id 70060, :type :short, :start 24120, :end 24128.0} {:id 76863, :type :steady, :start 24180, :end 25601.0} {:id 69025, :type :short, :start 25724, :end 25728.0}]}
{:id 70353, :born 3003, :gender :m, :capacity [0 0 0 0 0 0 0 0 0 0 0 0 0 0 0 1 1 1 1 1 1 1 1 1 1 1 1 1 1 1 1 1 1 1 1 1 1 1 1 1 1 1 1 1 1 1 1 1 1 1 1 1 1 1 1 1 1 1 1 1 1 1 1 1 1 1 1 1 1 1 1 1 1 1 1 1 1 1 1 1 1 1 1 1 1 1 1 1 1 1 1 1 1 1 1 1 1 1 1], :relas [{:id 72804, :type :steady, :start 9024, :end 10152.0} {:id 69230, :type :short, :start 10084, :end 10088.0} {:id 73838, :type :short, :start 10140, :end 10141.0} {:id 71156, :type :short, :start 10312, :end 10337.0} {:id 72614, :type :short, :start 10744, :end 10746.0} {:id 75877, :type :casual, :start 11256, :end 11498.0} {:id 71135, :type :short, :start 11496, :end 11534.0} {:id 74039, :type :short, :start 11760, :end 11765.0} {:id 74718, :type :casual, :start 11888, :end 12363.0} {:id 77651, :type :casual, :start 12980, :end 13484.0} {:id 72109, :type :short, :start 13544, :end 13545.0} {:id 78658, :type :casual, :start 13640, :end 14070.0} {:id 75847, :type :short, :start 15376, :end 15377.0} {:id 73798, :type :casual, :start 15844, :end 16522.0} {:id 69041, :type :casual, :start 16716, :end 17075.0} {:id 69720, :type :steady, :start 17588, :end 18119.0} {:id 72850, :type :short, :start 18132, :end 18160.0} {:id 85569, :type :short, :start 18292, :end 18296.0} {:id 73983, :type :steady, :start 18576, :end 22908.0} {:id 71857, :type :casual, :start 23120, :end 23193.0}]}
{:id 70354, :born 3014, :gender :m, :capacity [0 0 0 0 0 0 0 0 0 0 0 0 0 0 0 0 0 1 1 1 1 1 1 1 1 1 1 1 1 1 1 1 1 1 1 1 1 1 1 1 1 1 1 1 1 1 1 1 1 1 1 1 1 1 1 1 1 1 1 1 1 1 1 1 1 1 1 1 1 1 1 1 1 1 1 1 1 1 1 1 1 1 1 1 1 1 1 1 1 1 1 1 1 1 1 1 1 1 1], :relas [{:id 73078, :type :casual, :start 9836, :end 9903.0} {:id 72102, :type :short, :start 10184, :end 10204.0} {:id 73664, :type :steady, :start 10376, :end 16473.0} {:id 77714, :type :casual, :start 15884, :end 16371.0} {:id 75910, :type :casual, :start 16628, :end 16703.0} {:id 76707, :type :steady, :start 16920, :end 26509.0} {:id 70867, :type :casual, :start 25624, :end 25923.0}]}
{:id 70355, :born 3025, :gender :m, :capacity [0 0 0 0 0 0 0 0 0 0 0 0 0 1 1 1 1 1 1 1 1 1 1 1 1 1 1 1 1 1 1 1 1 1 1 1 1 1 1 1 1 1 1 1 1 1 1 1 1 1 1 1 1 1 1 1 1 1 1 1 1 1 1 1 1 1 1 1 1 1 1 1 1 1 1 1 1 1 1 1 1 1 1 1 1 1 1 1 1 1 1 1 1 1 1 1 1 1 1], :relas [{:id 70803, :type :short, :start 8272, :end 8276.0} {:id 72934, :type :short, :start 9668, :end 9669.0} {:id 73012, :type :short, :start 9796, :end 9814.0} {:id 71656, :type :casual, :start 9900, :end 9909.0} {:id 73652, :type :short, :start 10696, :end 10699.0} {:id 69733, :type :casual, :start 10780, :end 10949.0} {:id 72102, :type :short, :start 10964, :end 11028.0} {:id 73705, :type :casual, :start 11112, :end 11221.0} {:id 75962, :type :short, :start 11432, :end 11434.0} {:id 76688, :type :steady, :start 11488, :end 14047.0} {:id 71991, :type :short, :start 14216, :end 14223.0} {:id 70024, :type :short, :start 14448, :end 14450.0} {:id 74986, :type :short, :start 14624, :end 14630.0} {:id 64229, :type :short, :start 14872, :end 14881.0} {:id 63408, :type :steady, :start 15776, :end 18096.0} {:id 68252, :type :short, :start 17916, :end 17954.0} {:id 72617, :type :steady, :start 18348, :end 27799.0}]}
{:id 70356, :born 3036, :gender :m, :capacity [0 0 0 0 0 0 0 0 0 0 0 0 0 0 0 0 0 0 0 1 1 1 1 1 1 1 1 1 1 1 1 1 1 1 1 1 1 1 1 1 1 1 1 1 1 1 1 1 1 1 1 1 1 1 1 1 1 1 1 1 1 1 1 1 1 1 1 1 1 1 1 1 1 1 1 1 1 1 1 1 1 1 1 1 1 1 1 1 1 1 1 1 1 1 1 1 1 1 1], :relas [{:id 66093, :type :casual, :start 10036, :end 10066.0} {:id 70180, :type :short, :start 10172, :end 10181.0} {:id 70180, :type :short, :start 10184, :end 10195.0} {:id 69155, :type :short, :start 10412, :end 10413.0} {:id 71026, :type :casual, :start 11096, :end 11460.0} {:id 67296, :type :short, :start 11452, :end 11457.0} {:id 72109, :type :short, :start 11604, :end 11627.0} {:id 74846, :type :short, :start 12048, :end 12101.0} {:id 79505, :type :short, :start 12432, :end 12434.0} {:id 74810, :type :short, :start 12988, :end 12995.0} {:id 73012, :type :steady, :start 13364, :end 13440.0} {:id 69723, :type :casual, :start 13648, :end 13819.0} {:id 69105, :type :steady, :start 14040, :end 21251.0} {:id 68896, :type :short, :start 22128, :end 22139.0} {:id 82335, :type :casual, :start 22352, :end 22490.0} {:id 74836, :type :steady, :start 22620, :end 23655.0} {:id 68865, :type :short, :start 25740, :end 25751.0} {:id 74892, :type :short, :start 26508, :end 26510.0}]}
{:id 70357, :born 3047, :gender :m, :capacity [0 0 0 0 0 0 0 0 0 0 0 0 0 0 0 0 0 0 0 0 0 1 1 1 1 1 1 1 1 1 1 1 1 1 1 1 1 1 1 1 1 1 1 1 1 1 1 1 1 1 1 1 1 1 1 1 1 1 1 1 1 1 1 1 1 1 1 1 1 1 1 1 1 1 1 1 1 1 1 1 1 1 1 1 1 1 1 1 1 1 1 1 1 1 1 1 1 1 1], :relas [{:id 69953, :type :short, :start 10824, :end 10830.0} {:id 74746, :type :short, :start 10848, :end 10867.0} {:id 71884, :type :steady, :start 11968, :end 19852.0} {:id 74039, :type :steady, :start 18948, :end 20907.0} {:id 69977, :type :short, :start 20784, :end 20785.0} {:id 72955, :type :short, :start 20968, :end 20972.0} {:id 73722, :type :steady, :start 23464, :end 45731.0}]}
{:id 70358, :born 3058, :gender :m, :capacity [0 0 0 0 0 0 0 0 0 0 0 0 0 0 0 0 1 1 1 1 1 1 1 1 1 1 1 1 1 1 1 1 1 1 1 1 1 1 1 1 1 1 1 1 1 1 1 1 1 1 1 1 1 1 1 1 1 1 1 1 1 1 1 1 1 1 1 1 1 1 1 1 1 1 1 1 1 1 1 1 1 1 1 1 1 1 1 1 1 1 1 1 1 1 1 1 1 1 1], :relas [{:id 71774, :type :steady, :start 9408, :end 19620.0} {:id 77536, :type :steady, :start 18384, :end 25737.0}]}
{:id 70359, :born 3069, :gender :m, :capacity [0 0 0 0 0 0 0 0 0 0 0 0 0 0 1 1 1 1 1 1 1 1 1 1 1 1 1 1 1 1 1 1 1 1 1 1 1 1 1 1 1 1 1 1 1 1 1 1 1 1 1 1 1 1 1 1 1 1 1 1 1 1 1 1 1 1 1 1 1 1 1 1 1 1 1 1 1 1 1 1 1 1 1 1 1 1 1 1 1 1 1 1 1 1 1 1 1 1 1], :relas [{:id 70808, :type :casual, :start 8484, :end 8570.0} {:id 70012, :type :short, :start 9160, :end 9168.0} {:id 72801, :type :steady, :start 9712, :end 35019.0}]}
{:id 70360, :born 3080, :gender :m, :capacity [0 0 0 0 0 0 0 0 0 0 0 0 0 0 0 1 1 1 1 1 1 1 1 1 1 1 1 1 1 1 1 1 1 1 1 1 1 1 1 1 1 1 1 1 1 1 1 1 1 1 1 1 1 1 1 1 1 1 1 1 1 1 1 1 1 1 1 1 1 1 1 1 1 1 1 1 1 1 1 1 1 1 1 1 1 1 1 1 1 1 1 1 1 1 1 1 1 1 1], :relas [{:id 71722, :type :casual, :start 10228, :end 10703.0} {:id 70144, :type :casual, :start 10816, :end 11390.0} {:id 74997, :type :short, :start 11376, :end 11397.0} {:id 73062, :type :short, :start 11520, :end 11555.0} {:id 72103, :type :short, :start 11796, :end 11800.0} {:id 68097, :type :steady, :start 12036, :end 14680.0} {:id 75560, :type :casual, :start 15164, :end 15333.0} {:id 67266, :type :steady, :start 15436, :end 16690.0} {:id 65059, :type :steady, :start 16664, :end 19578.0} {:id 68772, :type :steady, :start 19292, :end 38644.0}]}
{:id 70361, :born 3091, :gender :m, :capacity [0 0 0 0 0 0 0 0 0 0 0 0 0 0 0 0 0 0 0 1 1 1 1 1 1 1 1 1 1 1 1 1 1 1 1 1 1 1 1 1 1 1 1 1 1 1 1 1 1 1 1 1 1 1 1 1 1 1 1 1 1 1 1 1 1 1 1 1 1 1 1 1 1 1 1 1 1 1 1 1 1 1 1 1 1 1 1 1 1 1 1 1 1 1 1 1 1 1 1], :relas [{:id 73076, :type :short, :start 10628, :end 10642.0} {:id 74717, :type :steady, :start 10644, :end 24592.0} {:id 74905, :type :casual, :start 23776, :end 23858.0} {:id 69758, :type :steady, :start 24408, :end 37188.0}]}
{:id 70362, :born 3102, :gender :m, :capacity [0 0 0 0 0 0 0 0 0 0 0 0 0 0 0 0 0 0 0 0 0 0 1 1 1 1 1 1 1 1 1 1 1 1 1 1 1 1 1 1 1 1 1 1 1 1 1 1 1 1 1 1 1 1 1 1 1 1 1 1 1 1 1 1 1 1 1 1 1 1 1 1 1 1 1 1 1 1 1 1 1 1 1 1 1 1 1 1 1 1 1 1 1 1 1 1 1 1 1], :relas [{:id 73762, :type :casual, :start 11448, :end 11851.0} {:id 75556, :type :short, :start 11920, :end 11924.0} {:id 67292, :type :casual, :start 11976, :end 12121.0} {:id 70939, :type :casual, :start 12764, :end 12827.0} {:id 66339, :type :short, :start 13068, :end 13079.0} {:id 67244, :type :steady, :start 13240, :end 23958.0} {:id 100805, :type :steady, :start 23212, :end 27273.0} {:id 71916, :type :short, :start 26820, :end 26875.0}]}
{:id 70363, :born 3113, :gender :m, :capacity [0 0 0 0 0 0 0 0 0 0 0 0 0 0 0 0 0 1 1 1 1 1 1 1 1 1 1 1 1 1 1 1 1 1 1 1 1 1 1 1 1 1 1 1 1 1 1 1 1 1 1 1 1 1 1 1 1 1 1 1 1 1 1 1 1 1 1 1 1 1 1 1 1 1 1 1 1 1 1 1 1 1 1 1 1 1 1 1 1 1 1 1 1 1 1 1 1 1 1], :relas [{:id 72067, :type :casual, :start 9524, :end 9824.0} {:id 68761, :type :short, :start 9884, :end 9909.0} {:id 75910, :type :steady, :start 10112, :end 15099.0} {:id 77822, :type :steady, :start 15160, :end 19695.0} {:id 71809, :type :steady, :start 20396, :end 26962.0} {:id 71907, :type :short, :start 26460, :end 26462.0}]}
{:id 70364, :born 3124, :gender :m, :capacity [0 0 0 0 0 0 0 0 0 0 0 0 0 0 0 0 0 0 1 1 1 1 1 1 1 1 1 1 1 1 1 1 1 1 1 1 1 1 1 1 1 1 1 1 1 1 1 1 1 1 1 1 1 1 1 1 1 1 1 1 1 1 1 1 1 1 1 1 1 1 1 1 1 1 1 1 1 1 1 1 1 1 1 1 1 1 1 1 1 1 1 1 1 1 1 1 1 1 1], :relas [{:id 74686, :type :short, :start 10072, :end 10076.0} {:id 73732, :type :casual, :start 10244, :end 10384.0} {:id 73964, :type :short, :start 11152, :end 11153.0} {:id 72066, :type :steady, :start 11184, :end 25184.0} {:id 75495, :type :casual, :start 23696, :end 23716.0} {:id 77755, :type :steady, :start 25064, :end 26567.0}]}
{:id 70365, :born 3135, :gender :m, :capacity [0 0 0 0 0 0 0 0 0 0 0 0 0 0 1 1 1 1 1 1 1 1 1 1 1 1 1 1 1 1 1 1 1 1 1 1 1 1 1 1 1 1 1 1 1 1 1 1 1 1 1 1 1 1 1 1 1 1 1 1 1 1 1 1 1 1 1 1 1 1 1 1 1 1 1 1 1 1 1 1 1 1 1 1 1 1 1 1 1 1 1 1 1 1 1 1 1 1 1], :relas [{:id 70176, :type :short, :start 8756, :end 8757.0} {:id 71088, :type :short, :start 9272, :end 9280.0} {:id 74601, :type :steady, :start 10912, :end 12708.0} {:id 76927, :type :steady, :start 12540, :end 14075.0} {:id 74759, :type :steady, :start 14200, :end 14815.0} {:id 74703, :type :steady, :start 14768, :end 20517.0} {:id 68060, :type :steady, :start 20440, :end 28780.0}]}
{:id 70366, :born 3146, :gender :m, :capacity [0 0 0 0 0 0 0 0 0 0 0 0 0 0 0 1 1 1 1 1 1 1 1 1 1 1 1 1 1 1 1 1 1 1 1 1 1 1 1 1 1 1 1 1 1 1 1 1 1 1 1 1 1 1 1 1 1 1 1 1 1 1 1 1 1 1 1 1 1 1 1 1 1 1 1 1 1 1 1 1 1 1 1 1 1 1 1 1 1 1 1 1 1 1 1 1 1 1 1], :relas [{:id 70720, :type :casual, :start 8928, :end 9549.0} {:id 71760, :type :short, :start 9504, :end 9537.0} {:id 70748, :type :casual, :start 9780, :end 9878.0} {:id 73029, :type :casual, :start 10020, :end 10223.0} {:id 66933, :type :short, :start 10384, :end 10409.0} {:id 75876, :type :steady, :start 10668, :end 18407.0} {:id 72648, :type :casual, :start 19260, :end 19512.0} {:id 70954, :type :short, :start 19536, :end 19586.0} {:id 70679, :type :steady, :start 19924, :end 22503.0} {:id 71739, :type :steady, :start 22216, :end 37448.0}]}
{:id 70367, :born 3157, :gender :m, :capacity [0 0 0 0 0 0 0 0 0 0 0 0 0 0 0 0 0 0 1 1 1 1 1 1 1 1 1 1 1 1 1 1 1 1 1 1 1 1 1 1 1 1 1 1 1 1 1 1 1 1 1 1 1 1 1 1 1 1 1 1 1 1 1 1 1 1 1 1 1 1 1 1 1 1 1 1 1 1 1 1 1 1 1 1 1 1 1 1 1 1 1 1 1 1 1 1 1 1 1], :relas [{:id 72755, :type :steady, :start 9760, :end 10163.0} {:id 68974, :type :steady, :start 11092, :end 19371.0} {:id 71995, :type :short, :start 18516, :end 18517.0} {:id 66275, :type :steady, :start 18680, :end 19767.0} {:id 75679, :type :steady, :start 19960, :end 21304.0} {:id 75841, :type :short, :start 21212, :end 21216.0} {:id 70009, :type :short, :start 21264, :end 21267.0} {:id 82415, :type :steady, :start 21816, :end 22857.0} {:id 77812, :type :short, :start 23192, :end 23210.0} {:id 73946, :type :casual, :start 24056, :end 24122.0} {:id 68185, :type :casual, :start 25800, :end 26088.0}]}
{:id 70368, :born 3168, :gender :m, :capacity [0 0 0 0 0 0 0 0 0 0 0 0 0 0 0 0 0 0 0 0 0 1 1 1 1 1 1 1 1 1 1 1 1 1 1 1 1 1 1 1 1 1 1 1 1 1 1 1 1 1 1 1 1 1 1 1 1 1 1 1 1 1 1 1 1 1 1 1 1 1 1 1 1 1 1 1 1 1 1 1 1 1 1 1 1 1 1 1 1 1 1 1 1 1 1 1 1 1 1], :relas [{:id 66116, :type :casual, :start 10968, :end 11209.0} {:id 69128, :type :casual, :start 11216, :end 11454.0} {:id 76774, :type :short, :start 11704, :end 11715.0} {:id 74551, :type :steady, :start 12680, :end 17072.0} {:id 77572, :type :short, :start 16736, :end 16739.0} {:id 75962, :type :casual, :start 17024, :end 17072.0} {:id 68900, :type :steady, :start 17192, :end 22861.0} {:id 77829, :type :short, :start 22504, :end 22509.0} {:id 74854, :type :casual, :start 22560, :end 22670.0} {:id 72947, :type :casual, :start 23348, :end 23360.0} {:id 71762, :type :steady, :start 23832, :end 24787.0} {:id 73875, :type :short, :start 26540, :end 26542.0}]}
{:id 70369, :born 3179, :gender :m, :capacity [0 0 0 0 0 0 0 0 0 0 0 0 0 1 1 1 1 1 1 1 1 1 1 1 1 1 1 1 1 1 1 1 1 1 1 1 1 1 1 1 1 1 1 1 1 1 1 1 1 1 1 1 1 1 1 1 1 1 1 1 1 1 1 1 1 1 1 1 1 1 1 1 1 1 1 1 1 1 1 1 1 1 1 1 1 1 1 1 1 1 1 1 1 1 1 1 1 1 1], :relas [{:id 71655, :type :short, :start 8992, :end 9011.0} {:id 73079, :type :short, :start 9380, :end 9391.0} {:id 67172, :type :steady, :start 9796, :end 24363.0} {:id 71019, :type :steady, :start 22756, :end 25454.0} {:id 72088, :type :steady, :start 25948, :end 43867.0}]}
{:id 70370, :born 3190, :gender :m, :capacity [0 0 0 0 0 0 0 0 0 0 0 0 0 0 0 1 1 1 1 1 1 1 1 1 1 1 1 1 1 1 1 1 1 1 1 1 1 1 1 1 1 1 1 1 1 1 1 1 1 1 1 1 1 1 1 1 1 1 1 1 1 1 1 1 1 1 1 1 1 1 1 1 1 1 1 1 1 1 1 1 1 1 1 1 1 1 1 1 1 1 1 1 1 1 1 1 1 1 1], :relas [{:id 71701, :type :short, :start 9360, :end 9377.0} {:id 74993, :type :short, :start 10232, :end 10236.0} {:id 74698, :type :steady, :start 10236, :end 10881.0} {:id 69075, :type :short, :start 11576, :end 11584.0} {:id 69937, :type :casual, :start 12592, :end 12636.0} {:id 78847, :type :short, :start 12740, :end 12746.0} {:id 59423, :type :casual, :start 12960, :end 13167.0} {:id 70125, :type :steady, :start 14008, :end 14992.0} {:id 70891, :type :casual, :start 14952, :end 15104.0} {:id 67109, :type :steady, :start 15180, :end 17182.0} {:id 72064, :type :steady, :start 17020, :end 19002.0} {:id 81256, :type :steady, :start 19116, :end 27660.0}]}
{:id 70371, :born 3201, :gender :m, :capacity [0 0 0 0 0 0 0 0 0 0 0 0 0 0 0 0 0 0 0 0 0 0 0 0 0 0 0 0 0 1 1 1 1 1 1 1 1 1 1 1 1 1 1 1 1 1 1 1 1 1 1 1 1 1 1 1 1 1 1 1 1 1 1 1 1 1 1 1 1 1 1 1 1 1 1 1 1 1 1 1 1 1 1 1 1 1 1 1 1 1 1 1 1 1 1 1 1 1 1], :relas [{:id 72731, :type :short, :start 14592, :end 14630.0} {:id 67188, :type :short, :start 15264, :end 15271.0} {:id 82610, :type :steady, :start 15552, :end 20441.0} {:id 72777, :type :casual, :start 20156, :end 20232.0} {:id 78609, :type :short, :start 20612, :end 20614.0} {:id 73828, :type :casual, :start 20764, :end 20850.0} {:id 74916, :type :short, :start 24000, :end 24023.0} {:id 66263, :type :steady, :start 25004, :end 28684.0}]}
{:id 70372, :born 3212, :gender :m, :capacity [0 0 0 0 0 0 0 0 0 0 0 0 0 0 0 0 0 0 1 1 1 1 1 1 1 1 1 1 1 1 1 1 1 1 1 1 1 1 1 1 1 1 1 1 1 1 1 1 1 1 1 1 1 1 1 1 1 1 1 1 1 1 1 1 1 1 1 1 1 1 1 1 1 1 1 1 1 1 1 1 1 1 1 1 1 1 1 1 1 1 1 1 1 1 1 1 1 1 1], :relas [{:id 74946, :type :casual, :start 10564, :end 10599.0} {:id 74943, :type :short, :start 10712, :end 10730.0} {:id 70996, :type :short, :start 10840, :end 10868.0} {:id 77820, :type :short, :start 10904, :end 10915.0} {:id 76451, :type :casual, :start 12564, :end 12658.0} {:id 73066, :type :steady, :start 13140, :end 20508.0} {:id 94005, :type :short, :start 19904, :end 19906.0} {:id 69147, :type :casual, :start 19952, :end 20154.0} {:id 86395, :type :short, :start 20580, :end 20583.0} {:id 73584, :type :casual, :start 20720, :end 20723.0} {:id 84212, :type :casual, :start 20900, :end 21078.0} {:id 68977, :type :steady, :start 21092, :end 32845.0}]}
{:id 70373, :born 3223, :gender :m, :capacity [0 0 0 0 0 0 0 0 0 0 0 0 0 0 0 1 1 1 1 1 1 1 1 1 1 1 1 1 1 1 1 1 1 1 1 1 1 1 1 1 1 1 1 1 1 1 1 1 1 1 1 1 1 1 1 1 1 1 1 1 1 1 1 1 1 1 1 1 1 1 1 1 1 1 1 1 1 1 1 1 1 1 1 1 1 1 1 1 1 1 1 1 1 1 1 1 1 1 1], :relas [{:id 73683, :type :steady, :start 9404, :end 12291.0} {:id 71100, :type :short, :start 11996, :end 12013.0} {:id 76683, :type :steady, :start 12024, :end 16670.0} {:id 77576, :type :steady, :start 16656, :end 25394.0} {:id 69843, :type :short, :start 24844, :end 24856.0} {:id 68258, :type :short, :start 24944, :end 24952.0} {:id 75838, :type :short, :start 26016, :end 26021.0}]}
{:id 70374, :born 3234, :gender :m, :capacity [0 0 0 0 0 0 0 0 0 0 0 0 0 0 1 1 1 1 1 1 1 1 1 1 1 1 1 1 1 1 1 1 1 1 1 1 1 1 1 1 1 1 1 1 1 1 1 1 1 1 1 1 1 1 1 1 1 1 1 1 1 1 1 1 1 1 1 1 1 1 1 1 1 1 1 1 1 1 1 1 1 1 1 1 1 1 1 1 1 1 1 1 1 1 1 1 1 1 1], :relas [{:id 72029, :type :casual, :start 9072, :end 9150.0} {:id 75661, :type :steady, :start 9952, :end 10753.0} {:id 74033, :type :short, :start 10736, :end 10747.0} {:id 69806, :type :casual, :start 10768, :end 11701.0} {:id 76695, :type :steady, :start 12184, :end 19940.0} {:id 72996, :type :steady, :start 19300, :end 25397.0} {:id 72961, :type :casual, :start 24720, :end 24787.0} {:id 80757, :type :casual, :start 24788, :end 24936.0} {:id 74702, :type :casual, :start 25104, :end 25105.0} {:id 72925, :type :short, :start 25940, :end 25963.0} {:id 73892, :type :short, :start 26716, :end 26723.0}]}
{:id 70375, :born 3245, :gender :m, :capacity [0 0 0 0 0 0 0 0 0 0 0 0 0 1 1 1 1 1 1 1 1 1 1 1 1 1 1 1 1 1 1 1 1 1 1 1 1 1 1 1 1 1 1 1 1 1 1 1 1 1 1 1 1 1 1 1 1 1 1 1 1 1 1 1 1 1 1 1 1 1 1 1 1 1 1 1 1 1 1 1 1 1 1 1 1 1 1 1 1 1 1 1 1 1 1 1 1 1 1], :relas [{:id 71763, :type :steady, :start 8568, :end 9802.0} {:id 73823, :type :short, :start 9948, :end 9964.0} {:id 71763, :type :short, :start 9988, :end 9989.0} {:id 70180, :type :casual, :start 10752, :end 10880.0} {:id 73910, :type :short, :start 10900, :end 10922.0} {:id 70174, :type :casual, :start 10952, :end 10967.0} {:id 72029, :type :short, :start 11324, :end 11331.0} {:id 67986, :type :short, :start 11724, :end 11730.0} {:id 70898, :type :steady, :start 11752, :end 14930.0} {:id 64130, :type :casual, :start 15024, :end 15070.0} {:id 75947, :type :short, :start 15132, :end 15142.0} {:id 73042, :type :casual, :start 15180, :end 15224.0} {:id 77869, :type :casual, :start 15416, :end 15478.0} {:id 59394, :type :steady, :start 15668, :end 21359.0} {:id 76755, :type :short, :start 22736, :end 22742.0} {:id 70794, :type :casual, :start 23172, :end 23241.0} {:id 73016, :type :steady, :start 23428, :end 31028.0}]}
{:id 70376, :born 3256, :gender :m, :capacity [0 0 0 0 0 0 0 0 0 0 0 0 0 1 1 1 1 1 1 1 1 1 1 1 1 1 1 1 1 1 1 1 1 1 1 1 1 1 1 1 1 1 1 1 1 1 1 1 1 1 1 1 1 1 1 1 1 1 1 1 1 1 1 1 1 1 1 1 1 1 1 1 1 1 1 1 1 1 1 1 1 1 1 1 1 1 1 1 1 1 1 1 1 1 1 1 1 1 1], :relas [{:id 69941, :type :short, :start 8008, :end 8054.0} {:id 70916, :type :casual, :start 8284, :end 8450.0} {:id 72738, :type :steady, :start 9604, :end 12354.0} {:id 72911, :type :steady, :start 12784, :end 35616.0}]}
{:id 70377, :born 3267, :gender :m, :capacity [0 0 0 0 0 0 0 0 0 0 0 0 0 0 0 0 0 0 0 0 1 1 1 1 1 1 1 1 1 1 1 1 1 1 1 1 1 1 1 1 1 1 1 1 1 1 1 1 1 1 1 1 1 1 1 1 1 1 1 1 1 1 1 1 1 1 1 1 1 1 1 1 1 1 1 1 1 1 1 1 1 1 1 1 1 1 1 1 1 1 1 1 1 1 1 1 1 1 1], :relas [{:id 74033, :type :casual, :start 10636, :end 10742.0} {:id 68840, :type :casual, :start 10736, :end 10930.0} {:id 70929, :type :steady, :start 11064, :end 16777.0} {:id 81601, :type :steady, :start 16304, :end 18508.0} {:id 79405, :type :steady, :start 18448, :end 23969.0} {:id 79790, :type :steady, :start 24232, :end 24918.0} {:id 72836, :type :short, :start 25004, :end 25022.0} {:id 72658, :type :short, :start 25524, :end 25528.0}]}
{:id 70378, :born 3278, :gender :m, :capacity [0 0 0 0 0 0 0 0 0 0 0 0 0 0 0 0 0 0 1 1 1 1 1 1 1 1 1 1 1 1 1 1 1 1 1 1 1 1 1 1 1 1 1 1 1 1 1 1 1 1 1 1 1 1 1 1 1 1 1 1 1 1 1 1 1 1 1 1 1 1 1 1 1 1 1 1 1 1 1 1 1 1 1 1 1 1 1 1 1 1 1 1 1 1 1 1 1 1 1], :relas [{:id 73613, :type :casual, :start 10784, :end 10891.0} {:id 73994, :type :steady, :start 11208, :end 11282.0} {:id 77850, :type :casual, :start 11332, :end 11403.0} {:id 75932, :type :short, :start 12512, :end 12525.0} {:id 77489, :type :casual, :start 13156, :end 13195.0} {:id 75947, :type :casual, :start 14064, :end 14316.0} {:id 75595, :type :short, :start 14304, :end 14307.0} {:id 72109, :type :casual, :start 14532, :end 14879.0} {:id 69872, :type :short, :start 14948, :end 14951.0} {:id 73599, :type :short, :start 15100, :end 15106.0} {:id 76764, :type :casual, :start 15132, :end 15204.0} {:id 81694, :type :steady, :start 16968, :end 28931.0}]}
{:id 70379, :born 2924, :gender :m, :capacity [0 0 0 0 0 0 0 0 0 0 0 0 0 0 0 0 0 1 1 1 1 1 1 1 1 1 1 1 1 1 1 1 1 1 1 1 1 1 1 1 1 1 1 1 1 1 1 1 1 1 1 1 1 1 1 1 1 1 1 1 1 1 1 1 1 1 1 1 1 1 1 1 1 1 1 1 1 1 1 1 1 1 1 1 1 1 1 1 1 1 1 1 1 1 1 1 1 1 1], :relas [{:id 63027, :type :short, :start 10160, :end 10162.0} {:id 72024, :type :casual, :start 10224, :end 10798.0} {:id 72117, :type :short, :start 10828, :end 10851.0} {:id 73566, :type :casual, :start 11060, :end 11167.0} {:id 69079, :type :casual, :start 11268, :end 11356.0} {:id 61245, :type :short, :start 11548, :end 11560.0} {:id 73970, :type :steady, :start 11656, :end 13760.0} {:id 75947, :type :casual, :start 14140, :end 14155.0} {:id 71782, :type :casual, :start 14280, :end 14558.0} {:id 74866, :type :steady, :start 14880, :end 26717.0}]}
{:id 70380, :born 2935, :gender :m, :capacity [0 0 0 0 0 0 0 0 0 0 0 0 0 0 0 0 1 1 1 1 1 1 1 1 1 1 1 1 1 1 1 1 1 1 1 1 1 1 1 1 1 1 1 1 1 1 1 1 1 1 1 1 1 1 1 1 1 1 1 1 1 1 1 1 1 1 1 1 1 1 1 1 1 1 1 1 1 1 1 1 1 1 1 1 1 1 1 1 1 1 1 1 1 1 1 1 1 1 1], :relas [{:id 73581, :type :short, :start 9896, :end 9898.0} {:id 68260, :type :casual, :start 10880, :end 10895.0} {:id 71693, :type :casual, :start 10972, :end 11133.0} {:id 76468, :type :steady, :start 11512, :end 20598.0} {:id 81719, :type :short, :start 20016, :end 20033.0} {:id 69839, :type :steady, :start 20032, :end 20291.0} {:id 68053, :type :casual, :start 20328, :end 20354.0} {:id 76796, :type :short, :start 20716, :end 20763.0} {:id 73962, :type :steady, :start 21424, :end 21794.0} {:id 70994, :type :short, :start 22144, :end 22174.0} {:id 74840, :type :steady, :start 22264, :end 22472.0} {:id 70970, :type :casual, :start 23132, :end 23209.0} {:id 74739, :type :short, :start 23332, :end 23335.0} {:id 75737, :type :casual, :start 24076, :end 24575.0} {:id 76822, :type :short, :start 24700, :end 24704.0} {:id 67854, :type :casual, :start 25128, :end 25210.0} {:id 67989, :type :short, :start 25492, :end 25516.0} {:id 67906, :type :steady, :start 25560, :end 56014.0}]}
{:id 70381, :born 2946, :gender :m, :capacity [0 0 0 0 0 0 0 0 0 0 0 0 0 0 1 1 1 1 1 1 1 1 1 1 1 1 1 1 1 1 1 1 1 1 1 1 1 1 1 1 1 1 1 1 1 1 1 1 1 1 1 1 1 1 1 1 1 1 1 1 1 1 1 1 1 1 1 1 1 1 1 1 1 1 1 1 1 1 1 1 1 1 1 1 1 1 1 1 1 1 1 1 1 1 1 1 1 1 1], :relas [{:id 70864, :type :casual, :start 8152, :end 8173.0} {:id 69855, :type :casual, :start 8204, :end 8267.0} {:id 72009, :type :steady, :start 8588, :end 9674.0} {:id 70937, :type :steady, :start 9560, :end 10186.0} {:id 66026, :type :casual, :start 10168, :end 10278.0} {:id 74024, :type :casual, :start 10292, :end 10448.0} {:id 76922, :type :casual, :start 11128, :end 11373.0} {:id 67937, :type :casual, :start 11604, :end 11745.0} {:id 76822, :type :casual, :start 11864, :end 12054.0} {:id 71991, :type :short, :start 12192, :end 12211.0} {:id 66250, :type :short, :start 12328, :end 12335.0} {:id 58650, :type :casual, :start 13680, :end 13718.0} {:id 75512, :type :casual, :start 14464, :end 14566.0} {:id 68884, :type :steady, :start 14720, :end 26701.0} {:id 73773, :type :steady, :start 26424, :end 30464.0}]}
{:id 70382, :born 2957, :gender :m, :capacity [0 0 0 0 0 0 0 0 0 0 0 0 0 0 0 0 0 0 0 0 0 1 1 1 1 1 1 1 1 1 1 1 1 1 1 1 1 1 1 1 1 1 1 1 1 1 1 1 1 1 1 1 1 1 1 1 1 1 1 1 1 1 1 1 1 1 1 1 1 1 1 1 1 1 1 1 1 1 1 1 1 1 1 1 1 1 1 1 1 1 1 1 1 1 1 1 1 1 1], :relas [{:id 71899, :type :short, :start 11768, :end 11780.0} {:id 71649, :type :short, :start 11816, :end 11834.0} {:id 76774, :type :short, :start 12244, :end 12258.0} {:id 75721, :type :short, :start 12588, :end 12605.0} {:id 75954, :type :casual, :start 12944, :end 13099.0} {:id 72663, :type :steady, :start 13284, :end 13597.0} {:id 68001, :type :short, :start 13724, :end 13738.0} {:id 78474, :type :short, :start 13912, :end 13922.0} {:id 72880, :type :steady, :start 13992, :end 19728.0} {:id 73770, :type :steady, :start 19088, :end 23327.0} {:id 70978, :type :steady, :start 22924, :end 30612.0}]}
{:id 70383, :born 2968, :gender :m, :capacity [0 0 0 0 0 0 0 0 0 0 0 0 0 0 0 0 0 0 1 1 1 1 1 1 1 1 1 1 1 1 1 1 1 1 1 1 1 1 1 1 1 1 1 1 1 1 1 1 1 1 1 1 1 1 1 1 1 1 1 1 1 1 1 1 1 1 1 1 1 1 1 1 1 1 1 1 1 1 1 1 1 1 1 1 1 1 1 1 1 1 1 1 1 1 1 1 1 1 1], :relas [{:id 72092, :type :short, :start 9984, :end 9993.0} {:id 70099, :type :casual, :start 10552, :end 10576.0} {:id 76518, :type :casual, :start 10864, :end 10949.0} {:id 71135, :type :short, :start 11552, :end 11553.0} {:id 71881, :type :steady, :start 11752, :end 19447.0} {:id 70045, :type :casual, :start 18936, :end 19234.0} {:id 84497, :type :short, :start 19404, :end 19411.0} {:id 73586, :type :casual, :start 19496, :end 19703.0} {:id 72901, :type :short, :start 20528, :end 20557.0} {:id 65169, :type :steady, :start 20768, :end 21013.0} {:id 76795, :type :short, :start 21748, :end 21792.0} {:id 65202, :type :short, :start 22020, :end 22026.0} {:id 77448, :type :steady, :start 22080, :end 28259.0}]}
{:id 70384, :born 2979, :gender :m, :capacity [0 0 0 0 0 0 0 0 0 0 0 0 0 0 0 0 1 1 1 1 1 1 1 1 1 1 1 1 1 1 1 1 1 1 1 1 1 1 1 1 1 1 1 1 1 1 1 1 1 1 1 1 1 1 1 1 1 1 1 1 1 1 1 1 1 1 1 1 1 1 1 1 1 1 1 1 1 1 1 1 1 1 1 1 1 1 1 1 1 1 1 1 1 1 1 1 1 1 1], :relas [{:id 70691, :type :casual, :start 9012, :end 9033.0} {:id 69736, :type :casual, :start 9388, :end 9408.0} {:id 72118, :type :short, :start 9916, :end 9937.0} {:id 74041, :type :short, :start 11088, :end 11096.0} {:id 67889, :type :steady, :start 11172, :end 18656.0} {:id 76910, :type :short, :start 18204, :end 18242.0} {:id 78489, :type :short, :start 18764, :end 18776.0} {:id 76531, :type :casual, :start 19532, :end 19810.0} {:id 71938, :type :short, :start 20648, :end 20655.0} {:id 81551, :type :casual, :start 21196, :end 21346.0} {:id 75525, :type :steady, :start 21664, :end 22548.0} {:id 73703, :type :steady, :start 23044, :end 24916.0} {:id 65956, :type :short, :start 24732, :end 24783.0}]}
{:id 70385, :born 2990, :gender :m, :capacity [0 0 0 0 0 0 0 0 0 0 0 0 0 0 0 0 0 0 0 0 1 1 1 1 1 1 1 1 1 1 1 1 1 1 1 1 1 1 1 1 1 1 1 1 1 1 1 1 1 1 1 1 1 1 1 1 1 1 1 1 1 1 1 1 1 1 1 1 1 1 1 1 1 1 1 1 1 1 1 1 1 1 1 1 1 1 1 1 1 1 1 1 1 1 1 1 1 1 1], :relas [{:id 73980, :type :short, :start 10688, :end 10702.0} {:id 75721, :type :casual, :start 10884, :end 10925.0} {:id 76907, :type :casual, :start 11952, :end 12091.0} {:id 70800, :type :casual, :start 12208, :end 12361.0} {:id 77874, :type :casual, :start 12952, :end 13020.0} {:id 75868, :type :casual, :start 13124, :end 13292.0} {:id 67818, :type :short, :start 13448, :end 13458.0} {:id 74825, :type :casual, :start 13904, :end 14076.0} {:id 75941, :type :steady, :start 14172, :end 15997.0} {:id 70151, :type :casual, :start 16096, :end 16121.0} {:id 76891, :type :short, :start 17080, :end 17084.0} {:id 80662, :type :casual, :start 17272, :end 17533.0} {:id 77600, :type :steady, :start 18436, :end 19416.0} {:id 76581, :type :casual, :start 19400, :end 19725.0} {:id 74991, :type :short, :start 19832, :end 19870.0} {:id 72721, :type :casual, :start 20084, :end 20403.0} {:id 69146, :type :short, :start 20432, :end 20461.0} {:id 70013, :type :casual, :start 21308, :end 21606.0} {:id 73767, :type :short, :start 22080, :end 22112.0} {:id 73703, :type :short, :start 23008, :end 23013.0} {:id 68802, :type :casual, :start 23240, :end 23290.0} {:id 73018, :type :casual, :start 23716, :end 23968.0} {:id 75521, :type :casual, :start 24120, :end 24223.0} {:id 72670, :type :casual, :start 24676, :end 24754.0} {:id 73950, :type :casual, :start 25580, :end 25606.0} {:id 71678, :type :short, :start 25612, :end 25621.0} {:id 71156, :type :short, :start 25908, :end 25917.0}]}
{:id 70386, :born 3001, :gender :m, :capacity [0 0 0 0 0 0 0 0 0 0 0 0 0 1 1 1 1 1 1 1 1 1 1 1 1 1 1 1 1 1 1 1 1 1 1 1 1 1 1 1 1 1 1 1 1 1 1 1 1 1 1 1 1 1 1 1 1 1 1 1 1 1 1 1 1 1 1 1 1 1 1 1 1 1 1 1 1 1 1 1 1 1 1 1 1 1 1 1 1 1 1 1 1 1 1 1 1 1 1], :relas [{:id 71068, :type :casual, :start 8124, :end 8175.0} {:id 73078, :type :casual, :start 9356, :end 9391.0} {:id 73065, :type :casual, :start 10248, :end 10385.0} {:id 72047, :type :casual, :start 10636, :end 10660.0} {:id 74953, :type :casual, :start 11656, :end 11856.0} {:id 75762, :type :steady, :start 12168, :end 32014.0}]}
{:id 70387, :born 3012, :gender :m, :capacity [0 0 0 0 0 0 0 0 0 0 0 0 0 0 0 0 1 1 1 1 1 1 1 1 1 1 1 1 1 1 1 1 1 1 1 1 1 1 1 1 1 1 1 1 1 1 1 1 1 1 1 1 1 1 1 1 1 1 1 1 1 1 1 1 1 1 1 1 1 1 1 1 1 1 1 1 1 1 1 1 1 1 1 1 1 1 1 1 1 1 1 1 1 1 1 1 1 1 1], :relas [{:id 73069, :type :casual, :start 8880, :end 8958.0} {:id 71683, :type :short, :start 9256, :end 9260.0} {:id 74030, :type :short, :start 9540, :end 9544.0} {:id 72979, :type :casual, :start 9656, :end 10329.0} {:id 62037, :type :casual, :start 10600, :end 10687.0} {:id 72975, :type :short, :start 11008, :end 11021.0} {:id 72118, :type :short, :start 11276, :end 11289.0} {:id 72794, :type :short, :start 11488, :end 11494.0} {:id 73816, :type :steady, :start 11788, :end 25200.0} {:id 73604, :type :casual, :start 25092, :end 25245.0} {:id 68858, :type :steady, :start 25348, :end 28252.0}]}
{:id 70388, :born 3023, :gender :m, :capacity [0 0 0 0 0 0 0 0 0 0 0 0 0 1 1 1 1 1 1 1 1 1 1 1 1 1 1 1 1 1 1 1 1 1 1 1 1 1 1 1 1 1 1 1 1 1 1 1 1 1 1 1 1 1 1 1 1 1 1 1 1 1 1 1 1 1 1 1 1 1 1 1 1 1 1 1 1 1 1 1 1 1 1 1 1 1 1 1 1 1 1 1 1 1 1 1 1 1 1], :relas [{:id 68901, :type :casual, :start 7828, :end 8351.0} {:id 70746, :type :short, :start 9456, :end 9457.0} {:id 73706, :type :short, :start 9728, :end 9750.0} {:id 70795, :type :short, :start 9832, :end 9838.0} {:id 72668, :type :short, :start 10120, :end 10127.0} {:id 73805, :type :steady, :start 10160, :end 25117.0} {:id 69884, :type :steady, :start 23452, :end 25317.0} {:id 79524, :type :steady, :start 25536, :end 26766.0}]}
{:id 70389, :born 3034, :gender :m, :capacity [0 0 0 0 0 0 0 0 0 0 0 0 0 0 0 0 0 0 1 1 1 1 1 1 1 1 1 1 1 1 1 1 1 1 1 1 1 1 1 1 1 1 1 1 1 1 1 1 1 1 1 1 1 1 1 1 1 1 1 1 1 1 1 1 1 1 1 1 1 1 1 1 1 1 1 1 1 1 1 1 1 1 1 1 1 1 1 1 1 1 1 1 1 1 1 1 1 1 1], :relas [{:id 73926, :type :short, :start 10156, :end 10157.0} {:id 73796, :type :short, :start 10820, :end 10856.0} {:id 69021, :type :steady, :start 10980, :end 24582.0} {:id 73728, :type :casual, :start 23164, :end 23503.0} {:id 70924, :type :steady, :start 25736, :end 27867.0}]}
{:id 70390, :born 3045, :gender :m, :capacity [0 0 0 0 0 0 0 0 0 0 0 0 0 0 0 0 1 1 1 1 1 1 1 1 1 1 1 1 1 1 1 1 1 1 1 1 1 1 1 1 1 1 1 1 1 1 1 1 1 1 1 1 1 1 1 1 1 1 1 1 1 1 1 1 1 1 1 1 1 1 1 1 1 1 1 1 1 1 1 1 1 1 1 1 1 1 1 1 1 1 1 1 1 1 1 1 1 1 1], :relas [{:id 73743, :type :casual, :start 9788, :end 9804.0} {:id 72798, :type :casual, :start 10324, :end 10445.0} {:id 74526, :type :steady, :start 10620, :end 24161.0} {:id 63463, :type :short, :start 23368, :end 23377.0} {:id 71847, :type :casual, :start 23560, :end 23638.0} {:id 75788, :type :casual, :start 24104, :end 24198.0} {:id 70738, :type :short, :start 26204, :end 26278.0} {:id 74644, :type :short, :start 26740, :end 26759.0}]}
{:id 70391, :born 3056, :gender :m, :capacity [0 0 0 0 0 0 0 0 0 0 0 0 0 1 1 1 1 1 1 1 1 1 1 1 1 1 1 1 1 1 1 1 1 1 1 1 1 1 1 1 1 1 1 1 1 1 1 1 1 1 1 1 1 1 1 1 1 1 1 1 1 1 1 1 1 1 1 1 1 1 1 1 1 1 1 1 1 1 1 1 1 1 1 1 1 1 1 1 1 1 1 1 1 1 1 1 1 1 1], :relas [{:id 71999, :type :steady, :start 9500, :end 11949.0} {:id 75595, :type :steady, :start 11692, :end 14075.0} {:id 76897, :type :steady, :start 14176, :end 18439.0} {:id 73929, :type :short, :start 17932, :end 17938.0} {:id 70707, :type :casual, :start 18352, :end 18390.0} {:id 70113, :type :casual, :start 18492, :end 18523.0} {:id 76529, :type :casual, :start 18724, :end 19015.0} {:id 73973, :type :short, :start 18996, :end 19013.0} {:id 61252, :type :steady, :start 19092, :end 22163.0} {:id 74952, :type :casual, :start 21940, :end 22370.0} {:id 71108, :type :steady, :start 22696, :end 25559.0} {:id 79417, :type :casual, :start 25620, :end 25678.0} {:id 72091, :type :casual, :start 26256, :end 26398.0}]}
[truncated: 69,616,194 more chars]
