# Supplementary material for: Determinants of Sexual Network Structure and Their Impact on Cumulative Network Measures
Source: PLoS Comput Biol. 2012 Apr 26;8(4):e1002470. doi: 10.1371/journal.pcbi.1002470 (PMC3343090; doi:10.1371/journal.pcbi.1002470)
Supplement: Protocol S1 — Contains the source code of the individual-based model, together with the directory structure, documentation and the tools necessary to download the libraries and to create standalone JAR files with which to generate sexual network datafiles. (BZ2) [file pcbi.1002470.s007.bz2]

Archive with 23 entries (17 files):
- sexnetworkplos
- sexnetworkplos/lein
- sexnetworkplos/README
- sexnetworkplos/.gitignore
- sexnetworkplos/project.clj
- sexnetworkplos/.lein-deps-sum
- sexnetworkplos/lib
- sexnetworkplos/classes
- sexnetworkplos/src
- sexnetworkplos/src/sexnetworkplos
- sexnetworkplos/src/sexnetworkplos/scn_dutch.clj
- sexnetworkplos/src/sexnetworkplos/analyse_scn.clj
- sexnetworkplos/src/sexnetworkplos/epi-sexnetwork.clj
- sexnetworkplos/observables
- sexnetworkplos/observables/panel-E-natsal.csv
- sexnetworkplos/observables/plot-A-mirjam.dat
- sexnetworkplos/observables/plot-C2-mirjam.dat
- sexnetworkplos/observables/plot-Debut-mirjam.dat
- sexnetworkplos/observables/plot-B6-mirjam.dat
- sexnetworkplos/observables/plot-B-mirjam.dat
- sexnetworkplos/observables/plot-C1-mirjam.dat
- sexnetworkplos/observables/plot-D-mirjam.dat
- sexnetworkplos/observables/description
