# Supplementary material for: Determinants of Sexual Network Structure and Their Impact on Cumulative Network Measures
Source: PLoS Comput Biol. 2012 Apr 26;8(4):e1002470. doi: 10.1371/journal.pcbi.1002470 (PMC3343090; doi:10.1371/journal.pcbi.1002470)
Supplement: Protocol S1 — Contains the source code of the individual-based model, together with the directory structure, documentation and the tools necessary to download the libraries and to create standalone JAR files with which to generate sexual network datafiles. (BZ2) [file pcbi.1002470.s007.bz2 › sexnetworkplos/README]

This is a typical clojure (1.2.1) project directory, generated by the
tool 'leiningen' (version 1.6.2), see https://github.com/technomancy/leiningen

The commands to prepare leiningen, to download the libraries, prepare
the development environment, and to compile a standalone java JAR file
that will write files containing the sexual contact networks are the
following:

lein self-install
lein deps
lein plugin install swank-clojure 1.4.0
lein uberjar

Development was done using emacs and swank-clojure, see
https://github.com/technomancy/swank-clojure
