# Supplementary material for: Determinants of Sexual Network Structure and Their Impact on Cumulative Network Measures
Source: PLoS Comput Biol. 2012 Apr 26;8(4):e1002470. doi: 10.1371/journal.pcbi.1002470 (PMC3343090; doi:10.1371/journal.pcbi.1002470)
Supplement: Protocol S1 — Contains the source code of the individual-based model, together with the directory structure, documentation and the tools necessary to download the libraries and to create standalone JAR files with which to generate sexual network datafiles. (BZ2) [file pcbi.1002470.s007.bz2 › sexnetworkplos/project.clj]

(defproject sexnetworkplos "1"
  :description "Sexual contact network, based on Dutch and UK sexual survey data, see Schmid and Kretzschmar, Plos Comp Biol 2012"
  :dependencies [[org.clojure/clojure "1.2.1"]
  		 [org.clojure/clojure-contrib "1.2.0"]
		 [incanter/incanter-core "1.2.3" :exclusion [swank-clojure]]
                 [org.apache.commons/commons-math "2.0"]
		 [mr.go.sgfilter/sgfilter "1.2"]
	 	 [incanter/incanter-io "1.2.3"]
		 [incanter/incanter-pdf "1.2.3"]
		 [incanter/incanter-charts "1.2.3"]]
  :jvm-opts ["-Xmx2000m"]
  :main sexnetworkplos.scn_dutch)
