# Supplementary material for: Determinants of Sexual Network Structure and Their Impact on Cumulative Network Measures
Source: PLoS Comput Biol. 2012 Apr 26;8(4):e1002470. doi: 10.1371/journal.pcbi.1002470 (PMC3343090; doi:10.1371/journal.pcbi.1002470)
Supplement: Protocol S1 — Contains the source code of the individual-based model, together with the directory structure, documentation and the tools necessary to download the libraries and to create standalone JAR files with which to generate sexual network datafiles. (BZ2) [file pcbi.1002470.s007.bz2 › sexnetworkplos/src/sexnetworkplos/scn_dutch.clj]

; Namespace, Libraries, Flags
;;;;;;;;;;;;
(ns sexnetworkplos.scn_dutch
  ;(ns user ;; use (ns user while developing within a repl
    (:gen-class)
    (:use [clojure.string :only (split)])
    (:use [incanter.core])
    (:use [incanter.charts :exclude (set-stroke-color)])
    (:use [incanter.io :only (read-dataset)])
    (:use [incanter.stats])
    (:use [incanter.pdf]))

;;(set! *warn-on-reflection* true)
(import '[java.awt Dimension BasicStroke Font])
(import '[java.util Date])

;; Declares
;;;;;;;;;;;
(declare age)
(declare day)
(declare world)

;; Generic functions
;;;;;;;;;;;;;;;;;;;;
(defn int-fracround [val]
  "Rounds a fraction up or down to the nearest int, based on the
  residue. Stil returns a float though."
  (if (< (rand) (mod val 1)) (int (Math/ceil val)) (int (Math/floor val))))

(defn exp-decay [val]
  "Exponential decay function that starts at 1 with rate r"
  (Math/ceil (sample-exp 1 :rate val)))

(defn relative-frequencies [relafreqs]
  "Similar to build-in frequencies"
  (let [total (count relafreqs)	freqs (frequencies relafreqs)]
    (apply hash-map (interleave (keys freqs) (map #(float (/ % total)) (vals freqs))))))

(defmacro draw [func]
  "If available, calls the :draw metadata from a var. First macro I
   ever needed, has something to do with var being a macro as well."
  `((:draw (meta (var ~func)))))

(defn set-stroke-color
  "Now with keyword dataset as well. Report this bug to Incanter."
  ([chart color & options]
     (let [{:keys [series dataset]
	    :or {series 0 dataset 0}} (apply hash-map options)
	    renderer (-> chart .getPlot (.getRenderer dataset))]
       (.setSeriesPaint renderer series color)
            chart)))


;; Model Input Parameters
;;;;;;;;;;;;;;;;;;;;;;;;;
(def popsize 50000)
(def minimum-age 13)
(def maximum-age 65)

(def total-relas-reg 0.355)
(def total-relas-core 0.003)
(def total-relas-mixed-mc 0.033)
(def total-relas-mixed-fc 0.01)

(comment ;; very disassortative population
  (def total-relas-reg 0.352)
  (def total-relas-core 0.000)
  (def total-relas-mixed-mc 0.036)
  (def total-relas-mixed-fc 0.013)
  )

(comment ;; very assortative version (sort disassortative mixing takes place because one of a couple might change from core to regular or visa versa)
  (def total-relas-reg 0.362)
  (def total-relas-core 0.010)
  (def total-relas-mixed-mc 0.026)
  (def total-relas-mixed-fc 0.003)
  )

(def
 ^{:draw (fn [] (doto (xy-plot (range 13 65) (map #(dating-freq % :m) (range 13 65))) (add-lines (range 13 65) (map #(dating-freq % :f) (range 13 65))) view))}
 dating-freq (fn [age gender]
	       "Age-dependent timestep-participation chance"
	       (let [rate (if (= gender :m) 0.005 0.03)]
		 (- 1 (cdf-exp (max 0 (- age 20)) :rate rate)))))

(def timestep 4)
(def retries 100) ;; How hard the model tries to find all relationships in a given timestep.

(def table-relation (hash-map :steady 0.00017 :casual 0.006666 :short 0.075))
(def table-tail-relation (hash-map :m 0.125 :f 0.075))

(comment ;; UK version - has different partnership durations and partnership overlaps.
  (def table-relation (hash-map :steady 0.00025 :casual 0.005 :short 0.075)) ;; UK version
  (def table-tail-relation (hash-map :m 0.2 :f 0.2))
)

(def fraction-genocore-male 0.07)
(def fraction-genocore-female 0.05)
(def maxnumsteady 2) ;; if core member has 2 nontailing steady relationships already, will not pick a third steady as reltype preference.


;;; CAPACITY/CORE
;;;;;;;;;;;;;;;;;
(def
 ^{:draw (fn [] (doto (xy-plot (range (inc maximum-age)) (map mean (partition 500 (apply interleave (for [i (range 500)] (gen-capacity :m true))))) :legend true :series-label "Core Men" :x-label "age" :y-label "capacity")
		  (add-lines (range (inc maximum-age)) (map mean (partition 500 (apply interleave (for [i (range 500)] (gen-capacity :m false))))) :series-label "nonCore")
		  (add-lines (range (inc maximum-age)) (map mean (partition 500 (apply interleave (for [i (range 500)] (gen-capacity :f true))))) :series-label "Core Women")    
		  (set-stroke-color java.awt.Color/blue :dataset 0)
		  (set-stroke-color java.awt.Color/gray :dataset 1)
		  (set-stroke-color java.awt.Color/pink :dataset 2)
		  (set-stroke :dataset 1 :width 1 :dash 3)
		  view))}
 gen-capacity (fn [gender core?]
		"generates a curve that determines individual capacity over
                   his/her lifetime.  Depends on when someone becomes
                   sexually interested, and topped up with possible
                   core behaviour."
		(let [delay-sexinterest (int (+ minimum-age (sample-gamma 1 :shape 1.2 :rate 0.24)))
		      delay-core (if (= gender :m)
				   (+ 2 (int (sample-gamma 1 :shape 0.6 :rate 0.4)))
				   (+ 2 (int (sample-gamma 1 :shape 0.6 :rate 0.6))))
		      core-length (if (= gender :m)
				    (inc (int (sample-gamma 1 :shape 1 :rate 0.2)))
				    (inc (int (sample-gamma 1 :shape 1 :rate 0.4))))
		      core-capacity (if (= gender :m)
				      (int (+ 3 (/ core-length (+ delay-core delay-sexinterest) 0.28)))
				      (int (+ 3 (/ core-length (+ delay-core delay-sexinterest) 0.14))))]
		  (vec (take (inc (* 1.5 maximum-age))
			     (if core?
			       (if (or (and (= gender :m) (> core-capacity 3)) (and (= gender :f) (> core-capacity 4)))
				 (concat (repeat delay-sexinterest 0) (repeat delay-core 1) (repeat core-length core-capacity) (repeat (* 2 maximum-age) 2))
				 (concat (repeat delay-sexinterest 0) (repeat delay-core 1) (repeat core-length core-capacity) (repeat (* 2 maximum-age) 1)))
			       (concat (repeat delay-sexinterest 0) (repeat (* 2 maximum-age) 1))))))))


;;; RELATIONSHIP TYPE
;;;;;;;;;;;;;;;;;;;;;
(def 
 ^{:draw (fn [] (do
		  (with-data ($where {:gender :m} (to-dataset (flatten (for [age (concat [13] (range 15 65 5)) gender (list :m :f)] (map #(merge {:age age :gender gender} {:type (let [t (first %)] (if (= t :steady) "long-term" (if (= t :casual) "medium-term" (if (= t :short) "short-term" :not)))) :freq (second %)}) (relative-frequencies (relafreqs age gender))))))) (doto (stacked-bar-chart :age :freq :group-by :type :legend true :x-label "age" :y-label "fraction" :title "Preferred relationship duration, Men") (set-y-range 0 1) view))
		  (with-data ($where {:gender :f} (to-dataset (flatten (for [age (concat [13] (range 15 65 5)) gender (list :m :f)] (map #(merge {:age age :gender gender} {:type (let [t (first %)] (if (= t :steady) "long-term" (if (= t :casual) "medium-term" (if (= t :short) "short-term" :not)))) :freq (second %)}) (relative-frequencies (relafreqs age gender))))))) (doto (stacked-bar-chart :age :freq :group-by :type :legend true :x-label "age" :y-label "fraction" :title "Preferred relationship duration, Women") (set-y-range 0 1) view))))}
 relafreqs
 (memoize (fn [^Integer age ^Keyword gender]
	    "Function that describes what kind of relationship people
   are looking over over their age-span. Trying not to capture the
   same behaviour in both gen-capacity and relafreqs, and keep things
   simple"
	    (if (= gender :m)
	      (concat (repeat 12 :steady)
		      (repeat 13 :casual)
		      (repeat 14 :short))
	      (concat (repeat 12 :steady)
		      (repeat 13 :casual)
		      (repeat 14 :short))))))


;;; AGE PREFERENCE
;;;;;;;;;;;;;;;;;;
(defn mean-age-female  [age-female]  (max 1 (- (* 4 (. Math log (- (* 0.6 age-female) 7)))
						 (. Math exp (+ (* 0.07 age-female) -0.4)))))
(defn sd-age-female  [age-female]  (max (- (* 22.5 (. Math log (- (* 0.45 age-female) 7)))
						 (. Math exp (+ (* 0.13 age-female) -0.1)))
					(+ 3.3 (* 2.4 (. Math log (- age-female 12))) (* -1 (. Math exp (* 0.26 (. Math sqrt age-female)))))))
(def
 ^{:draw (fn [] (do (let [r (range minimum-age (inc maximum-age))]
		      (doto (xy-plot r (map mean-age-female r) :y-label "Age disparity" :x-label "age" :series-label "Women, preferred age" :legend true :title "Preferred age disparity")
			(add-lines r (map sd-age-female r) :series-label "Women, deviation tolerance")
			(add-lines [13 17] [-2 -2] :series-label "Men, maximum disparity")
			(set-y-range -2.6 10.8)
			(set-x-range 11.4 67.6)
			(set-stroke-color java.awt.Color/pink :dataset 0)
			(set-stroke-color java.awt.Color/pink :dataset 1)
			(set-stroke-color java.awt.Color/blue :dataset 2)
			(set-stroke :dataset 0 :width 2)
			(set-stroke :dataset 1 :width 2 :dash 3)
			(set-stroke :dataset 2 :width 2)    
			(view :width 550)))
		    (let [r (range minimum-age maximum-age 0.1)]
		      (doto (xy-plot r (map #(chance-age-match (double %) 25) r) :y-label "probability" :x-label "Age of partner" :title "Partnership probability for women of age 25")
			(set-stroke-color java.awt.Color/black :dataset 0) (set-stroke :dataset 0 :width 2) (view :width 600)))))}
 chance-age-match (fn [^Double age-male ^Double age-female] ;; memoizing doubles will result in a huge memory usage.
			     "female choice option. Male choice is limited to a single condition below age 18"
			     (if (and (< age-male 18) (> (- age-female age-male) 2)) 0
				 (* 2 (- 0.5 (abs (- 0.5 (cdf-normal (- age-male age-female) :mean (mean-age-female age-female) :sd (sd-age-female age-female)))))))))


;; Model Structures
;;;;;;;;;;;;;
(defstruct human :id :born :gender :capacity :relas)
(defstruct relation :id :type :start :end)

;; Model Functions
;; Syntax: uses h h1 h2 for hosts rapped in @'s, and host host1 host2 for the maps
;;;;;;;;;;;;;
(defn age [h]
  (/ (- @day (:born @h)) 365.0))

(defn int-age [h]
  (int (/ (- @day (:born @h)) 365.0)))

(defn capacity [h]
  (get (:capacity @h) (int-age h)))

(defn iscore? [h]
  (let [age (int-age h)]
    (true? (and (<= minimum-age age (dec maximum-age)) (> (capacity h) 1))))) 

(defn sexinterest? [h]
  "Is available for new relationships"
  (<= 1 (capacity h) (int-age h)))

(defn current [coll]
    "Returns a list of current events. Starting today or earlier, and not ending today."
    (if-let [current (seq (filter #(and (<= (:start %) @day) (> (:end %) @day)) coll))]
      current
      nil))
  
(defn tail-rel? [rel ^Double tailsize]
  "returns true if a relationship is near its end. Possible extensions
   would be to allow it not in all relationships, but only in longer,
   or mostly at an older age."
  (< (- (:end rel) @day) (* tailsize (- (:end rel) (:start rel)))))

(defn currentrelas-notail [h]
  "returns a list of current relationships that are not in the tail-end."
  (remove #(tail-rel? % (table-tail-relation (:gender @h))) (current (:relas @h))))

(defn count-currentsteadyrelas-notail [h]
  "Returns the number of not-tailing long-term relationships."
  (count (filter #(= (:type %) :steady) (currentrelas-notail h))))

(defn partners? [h1 h2]
  (some #(= (:id %) (:id @h1)) (current (:relas @h2))))

(defn pop-numrels-m [coll]
  (frequencies (mapcat (fn [h] (map #(vector (if (iscore? h) :core :reg) (if (iscore? (world (:id %))) :core :reg)) (current (:relas @h))))
		       (filter #(= (:gender @%) :m) coll))))

(defn pop-numrels-f [coll]
  (frequencies (mapcat (fn [h] (map #(vector (if (iscore? (world (:id %))) :core :reg) (if (iscore? h) :core :reg)) (current (:relas @h))))
		       (filter #(= (:gender @%) :f) coll))))

(defn create-host
  "creates a new host struct, born at day BORN, and placed in position POS in the world vector"
  [born gender core pos]
  (struct-map human
    :id pos 
    :born (+ (* 365 (- born maximum-age)) (mod (* pos 11) 365)) ;; sort of force an orderly spread of birthdays over the year, rather than random.
    :gender gender
    :capacity (vec (gen-capacity gender core))
    :relas nil))

(defn pair-hosts
  "Hosts date and possibly finds a relationship (and an expiration
  date). Returns true if a match was made, false otherwise."
  ;;ASSUMING h1 is male, h2 is female!
  [h1 h2]
  (let [age-h1 (int-age h1)
	age-h2 (int-age h2)
	r1 (if (and (iscore? h1) (<= maxnumsteady (count-currentsteadyrelas-notail h1))) (first (remove #{:steady} (repeatedly #(rand-nth (relafreqs age-h1 :m)))))
	       (rand-nth (relafreqs age-h1 :m)))
	r2 (if (and (iscore? h2) (<= maxnumsteady (count-currentsteadyrelas-notail h2))) (first (remove #{:steady} (repeatedly #(rand-nth (relafreqs age-h2 :f)))))
	       (rand-nth (relafreqs age-h2 :f)))
	attraction? (fn [h1 h2] (< (rand) (chance-age-match (age h1) (age h2))))
	same-plan? (fn [r1 r2] (and (not (= r1 :not)) (not (= r2 :not)) (= r1 r2)))
	burden? (fn [h] (count (currentrelas-notail h)))
	available? (fn [h1 h2]
		     (and (< (burden? h1) (capacity h1))
			  (< (burden? h2) (capacity h2))))]
    (if (and (sexinterest? h1) (sexinterest? h2) (same-plan? r1 r2) (attraction? h1 h2) (not (partners? h1 h2)))
      (dosync 
       (if (available? h1 h2)
	 (let [keep-till (+ @day (exp-decay (table-relation r1)))]
	   (alter h1 assoc :relas (vec (conj (:relas @h1) (struct relation (:id @h2) r1 @day keep-till))))
	   (alter h2 assoc :relas (vec (conj (:relas @h2) (struct relation (:id @h1) r1 @day keep-till))))
	   (vector (:id @h1) (:id @h2)))
	 false))
      false)))


;; Initialization and Simulation
;;;;;;;;;;;;;
(declare world)
(declare male)
(declare female)

(defn dating-this-timestep? [h]
  "Function that can filter who is 'spoken for' for the coming timestep
   so that they do no longer need to participate in the dating
   process. Takes tail-relationships into account."
  (and
   (or (iscore? h) (< (rand) (dating-freq (int-age h) (:gender @h))))
   (< (count (currentrelas-notail h)) (capacity h))))
  

(defn reduce-capacity [h]
  "Reduces the number of relationships of a host (if necessary) to match their capacity. Only does so if they just had their birthda."
  (if (not (= (int-age h) (int (/ (- (- @day timestep) (:born @h)) 365.0))))
    (let [capa (capacity h)]
      (loop [current-relas (currentrelas-notail h)]
	(if (> (count current-relas) capa)
	  (let [end-this-relationship (rand-nth current-relas)
		other-relationships (filter #(not (= end-this-relationship %)) (:relas @h))]
	    (dosync 
	     (alter h assoc :relas (vec (conj other-relationships (struct relation
									  (:id end-this-relationship)
									  (:type end-this-relationship)
									  (:start end-this-relationship)
									  @day)))))
	    (recur (currentrelas-notail h))))))))


(defn make-matches
  "Lazy shuffling of the available daters, limited to candidates number of shuffles in total. So no exhaustive trying of all combinations of dates."
  [males females numrel]
  (let [numtries (* (min retries (int (/ @day 12))) (min (count males) (count females) numrel))
	pairs (map #(vector %1 %2) (take numtries (flatten (repeatedly #(shuffle males)))) (take numtries (flatten (repeatedly #(shuffle females)))))]
    (if (> numtries 0)
      (loop [p pairs n 0]
	(let [tries (vec (take-while (fn [pair] (not (pair-hosts (first pair) (second pair)))) p))
	      leftpairs (drop (count tries) p)]
	  (if (and (seq leftpairs) (< n (dec numrel)))
	    (recur leftpairs (inc n))
	    (if (seq leftpairs) (inc n) n)))))))


(defn setup
  "prepare the world, when there is no previous world to build on."
  [duration]
  (def day (atom 0))
  (let [age-range (- maximum-age minimum-age)
	full-age-range (+ duration age-range)
	per-gender-per-year (/ popsize age-range 2)
	pop (map #(conj %1 %2) (mapcat (fn [year] (let [gpy-m (int-fracround per-gender-per-year)
							gpy-f (int-fracround per-gender-per-year)
							mc (int-fracround (* fraction-genocore-male gpy-m))
							fc (int-fracround (* fraction-genocore-female gpy-f))]
						    (concat (repeat (- gpy-m mc) [year :m false]) (repeat mc [year :m true])
							    (repeat (- gpy-f fc) [year :f false]) (repeat fc [year :f true])))) (range full-age-range)) (range))]
    (def world (vec (map #(ref (apply create-host %)) pop))))
  (def living (atom (vec (filter #(< (- @day (* 365 maximum-age)) (:born @%) (- @day (* 365 minimum-age))) (remove nil? world)))))
  (def dating (atom (vec (filter dating-this-timestep? @living))))
  (def male-regular (atom (vec (filter #(and (not (iscore? %)) (= (:gender @%) :m)) @dating))))
  (def female-regular (atom (vec (filter #(and (not (iscore? %)) (= (:gender @%) :f)) @dating))))
  (def male-core (atom (vec (filter #(and (iscore? %) (= (:gender @%) :m)) @dating))))
  (def female-core (atom (vec (filter #(and (iscore? %) (= (:gender @%) :f)) @dating))))
  nil)

(defn setup2
  "prepare the world when there is a previous world to build on."
  [world duration]
  (def day (atom 36500)) ;; I've used a 100 year burnin/stabilize period in the previously prepared worlds.
  (let [age-range (- maximum-age minimum-age)
	per-gender-per-year (/ popsize age-range 2)
	pop (map #(conj %1 (+ (count world) %2)) (mapcat (fn [year] (let [gpy-m (int-fracround per-gender-per-year)
									      gpy-f (int-fracround per-gender-per-year)
									      mc (int-fracround (* fraction-genocore-male gpy-m))
									      fc (int-fracround (* fraction-genocore-female gpy-f))]
									  (concat (repeat (- gpy-m mc) [year :m false]) (repeat mc [year :m true])
										  (repeat (- gpy-f fc) [year :f false]) (repeat fc [year :f true])))) (range (+ 100 (- maximum-age minimum-age)) (+ 100 (- maximum-age minimum-age) duration))) (range))]
    (def world (vec (concat world (map #(ref (apply create-host %)) pop)))))
  (def living (atom (vec (filter #(< (- @day (* 365 maximum-age)) (:born @%) (- @day (* 365 minimum-age))) (remove nil? world)))))
  (def dating (atom (vec (filter dating-this-timestep? @living))))
  (def male-regular (atom (vec (filter #(and (not (iscore? %)) (= (:gender @%) :m)) @dating))))
  (def female-regular (atom (vec (filter #(and (not (iscore? %)) (= (:gender @%) :f)) @dating))))
  (def male-core (atom (vec (filter #(and (iscore? %) (= (:gender @%) :m)) @dating))))
  (def female-core (atom (vec (filter #(and (iscore? %) (= (:gender @%) :f)) @dating))))
  nil)

(defn simulate
  "launch a thousand vessels, oldschool. Also gets confused if you try to simulate from a day that wasn't the maxday, I think..
   Limitation of 1 date per day per person, max"
  [years]

    ;; go through each day of the year
    (dotimes [d (int (* years 365 (/ timestep)))]

      ;; sunrise
      (swap! day #(+ % timestep))

      ;; categorize the population each timestep
      (when (= (mod @day timestep) 0)
	(reset! living (vec (filter #(< (- @day (* 365 maximum-age)) (:born @%) (- @day (* 365 minimum-age))) (remove nil? world))))
	(reset! dating (vec (filter dating-this-timestep? @living)))
	(reset! male-regular (vec (filter #(and (not (iscore? %)) (= (:gender @%) :m)) @dating)))
	(reset! female-regular (vec (filter #(and (not (iscore? %)) (= (:gender @%) :f)) @dating)))
	(dorun (map reduce-capacity (concat @male-core @female-core)))       ;; reduce relationships that are over capacity. Which only happens in people that were core in the previous timestep.
	(reset! male-core (vec (filter #(and (iscore? %) (= (:gender @%) :m)) @dating)))
	(reset! female-core (vec (filter #(and (iscore? %) (= (:gender @%) :f)) @dating))))

      ;; create new relationships.
      (when (= (mod @day timestep) 0)
	(let [rels (merge-with max (pop-numrels-m @living) (pop-numrels-f @living))
	      missing-reg (int-fracround (- (* (count @living) total-relas-reg) (or (rels [:reg :reg]) 0)))
	      missing-core (int-fracround (- (* (count @living) total-relas-core) (or (rels [:core :core]) 0)))
	      missing-mixed-mc (int-fracround (- (* (count @living) total-relas-mixed-mc) (or (rels [:core :reg]) 0)))
	      missing-mixed-fc (int-fracround (- (* (count @living) total-relas-mixed-fc) (or (rels [:reg :core]) 0)))
	      total-core (count (filter iscore? @living))
	      new-rels (apply merge (map (fn [[k m f n]] (hash-map k (make-matches m f n)))
					 (shuffle (list [:new-reg @male-regular @female-regular missing-reg]
							[:new-core @male-core @female-core missing-core]
							[:new-mixed-mc @male-core @female-regular missing-mixed-mc]
							[:new-mixed-fc @male-regular @female-core missing-mixed-fc]))))]
	  (when (= (mod @day (* 20 timestep)) 0)
	    (let [rels (merge-with max (pop-numrels-m @living) (pop-numrels-f @living))]
              (println "\nYear:" (str (+ 1880 (int (/ @day 365.0))) "." (format "%03d." (mod @day 365))) "Popsize:" (count @living) (format "Core: %.2f%% %.2f%%m %.2f%%f" (/ total-core (count @living) 0.01) (/ (count (filter #(and (iscore? %) (= (:gender @%) :m)) @living)) (count @living) 0.01) (/ (count (filter #(and (iscore? %) (= (:gender @%) :f)) @living)) (count @living) 0.01))  "Seeking:" missing-reg "regs," missing-core "core, and" missing-mixed-mc "mc," missing-mixed-fc "fc mixed relationships in" (count @male-regular) "regular males," (count @female-regular) "regular females, (" (int (/ (+ (count @male-regular) (count @female-regular)) (- (count @living) total-core) 0.01)) "% of total regular pop)," (count @male-core) "core males, and" (count @female-core) "core females. (" (int (/ (+ (count @male-core) (count @female-core)) (if (zero? total-core) 1 total-core) 0.01)) "% of total core pop)")
	      (println "                                            Found:" (new-rels :new-reg) "regs," (new-rels :new-core) "core, and" (new-rels :new-mixed-mc) "mc," (new-rels :new-mixed-fc) "fc mixed relationships.")
	      (println "Relations. reg-reg:" (rels [:reg :reg]) "of" (int (* (count @living) total-relas-reg)) ", core-core" (rels [:core :core]) "of" (int (* (count @living) total-relas-core)) ", mcore-reg" (rels [:core :reg]) "of" (int (* (count @living) total-relas-mixed-mc)) ", reg-fcore" (rels [:reg :core]) "of" (int (* (count @living) total-relas-mixed-fc)) ". Total:" (apply + (vals rels)))
	      (println "Average numrelas living sex-actives. Male Regular:" (mean (map  #(count (current (:relas @%))) (filter #(and (= (:gender @%) :m) (< 0 (capacity %)) (not (iscore? %)))  @living)))
		       "Female Regular:" (mean (map #(count (current (:relas @%))) (filter #(and (= (:gender @%) :f) (< 0 (capacity %)) (not (iscore? %)))  @living)))
		       "Male core:" (mean (map  #(count (current (:relas @%))) (filter #(and (iscore? %) (= (:gender @%) :m)) @living))) (sd (map  #(count (current (:relas @%))) (filter #(and (iscore? %) (= (:gender @%) :m)) @living)))
                       "Female core:" (mean (map  #(count (current (:relas @%))) (filter #(and (iscore? %) (= (:gender @%) :f)) @living))) (sd (map  #(count (current (:relas @%))) (filter #(and (iscore? %) (= (:gender @%) :f)) @living))))
-              ))))))


;; Define how to input/output world files.
(defn slurp-scn
  "read the world from a file into a large vector. Removes nil entries when they exist."
  [filename]
  (let [world (vec (map #(ref %) (read-string (str "[" (apply str (interpose " " (split (slurp filename) #"\n"))) "]"))))
        max-id (inc (apply max (map #(:id @%) world)))]
    (apply assoc (vec (repeat max-id nil)) (interleave (map #(:id @%) world) world))))

(defn spit-scn [filename coll]
  "Spits out the world to a particular file."
  (spit filename (apply str (interpose \newline (map deref (remove nil? world))))))

(defn spit-pruned-scn [filename coll]
  "Serves as a starting template for future runs (rather than starting
   from scratch. Removes past relationships from life histories, and
   removes hosts not connected to the current living population from
   the vector. Assumes atom 'day' to be set."
  (let [living (map #(:id @%) (filter #(< (- @day (* 365 maximum-age)) (:born @%) (- @day (* 365 minimum-age))) (remove nil? coll)))
	current-relas-of-living (mapcat #(map (fn [r] (:id r)) (current (:relas @%))) (map #(coll %) living))]
    (spit filename (apply str (interpose \newline (map #(deref (world %)) (sort (set (concat living current-relas-of-living)))))))))

(defn timestamp []
  (let [date (bean (Date.))]
    (str (inc (date :month)) "m-" (date :date) "d-" (date :hours) "h-" (date :minutes) "m")))

(defn -main []
  (println "syntax: 'java -Xmx2000m -jar sexnetworkplos-1-standalone.jar'. The -Xmx2000m is needed to reserve enough memory.")
  ;; uncomment one or the other, dependent on whether you want to generate a new world. or continue simulating from an old one.
  ;;(comment 
    (setup 100)
    (simulate 100)
    (spit-scn (str "./dutch-default." (timestamp)) world) ;; the ./ is so that windows knows where to spit out the file to as well.
    (spit-pruned-scn (str "./dutch-default-pruned." (timestamp)) world)
  ;;)
  ;; when reading in a template world. 
  (comment
    (setup2 (slurp-scn "dutch-default-pruned.scn") 50)
    (simulate 50)
    (spit-scn (str "./dutch-default.scn-" (timestamp)) world)
  )
)


;; Load analysis functions
;; replace these paths with the path that is relevant for you.
;;;;;;;;;;;;;;;;;;;;;;;;;;
(comment
  (def observed []) ;; I am not free to include the Rutgers' Nisso dataset in here
  (def mirjam-debut ($order :age :asc ($where {:age {:gt 14}} (read-dataset "/home/boris/projects/sexnetworkplos/observables/plot-Debut-mirjam.dat" :delim \space :header true))))
  (def mirjam-A (read-dataset "/home/boris/projects/sexnetworkplos/observables/plot-A-mirjam.dat" :delim \space :header true))
  (def mirjam-B (read-dataset "/home/boris/projects/sexnetworkplos/observables/plot-B-mirjam.dat" :delim \space :header true))
  (def mirjam-B6 (read-dataset "/home/boris/projects/sexnetworkplos/observables/plot-B6-mirjam.dat" :delim \space :header true))
  (def mirjam-C1 (read-dataset "/home/boris/projects/sexnetworkplos/observables/plot-C1-mirjam.dat" :delim \space :header true))
  (def mirjam-C2 (read-dataset "/home/boris/projects/sexnetworkplos/observables/plot-C2-mirjam.dat" :delim \space :header true))
  (def mirjam-D (read-dataset "/home/boris/projects/sexnetworkplos/observables/plot-D-mirjam.dat" :delim \space :header true))
  
  (load-file "/home/boris/projects/sexnetworkplos/src/sexnetworkplos/analyse_scn.clj")

  (def world (slurp-scn "/home/boris/projects/sexnetworkplos/SCNs/dutch-50000/dutch-default.scn"))
  (set-year 1980)
  (def model-output (doall (gen-output world)))
  (def observed model-output) ;; this way the plotting functions still work, despite the RNG dataset being absent.
  
  (plot-agesex observed model-output)
  (plot-A model-output)
  (plot-B model-output model-output)  ;; can't figure out why the two-axis panelB's don't want to clear their background in Incanter.
  (plot-CDD2 model-output)


  ;; additional code for plotting some of the graphs in the supplemental material.
  (defn numdayslastyear [rel]
    "Counts the number of days spend with this particular partnership last year."
    (let [start-day (max (- @day 365) (:start rel))
          end-day (min @day (:end rel))]
      (- end-day start-day)))

  (defn numsexlastyear [rel]
    "using our fit to the drop in coital frequency reported by
     Klusmann et al 2002 to calculate coital frequency. Fitting the
     measure Klusmann used to Nordvik's Coital frequency by dividing
     by 1.6."
   (let [start-day (max (- @day 365) (:start rel))
          end-day (min @day (:end rel))
          age-rel-at-startday (- start-day (:start rel))
          age-rel-at-end (- end-day (:start rel))
          coitusfreq-func (fn [x] (+ 0.38 (* 0.62 (exp (* -0.0038 x)))))]
      (/ (apply + (map coitusfreq-func (range age-rel-at-startday age-rel-at-end))) 1.6))) ;; the div 1.6 is to make it close in numbers to Nordvik.

  ;; need to complex this function, decide how many partnerships someone has had every day during the last year.
  (defn numsexlastyear2 [rel relas]
    (let [currentrelas-perdaylastyear (map (fn [d] (count (history relas d (inc d)))) (range (- @day 365) @day))
          start-day (max (- @day 365) (:start rel))
          end-day (min @day (:end rel))
          age-rel-at-startday (- start-day (:start rel))
          age-rel-at-end (- end-day (:start rel))
          numpartners-range (subvec (vec currentrelas-perdaylastyear) (- start-day (- @day 365)))
          weight-multiple-rels 0.7;;1 ;; 0.7 brings us far closer to what was observed in the swedish population. We use 1 to study its exaggerated effect.
          coitusfreq-func (fn [x c] (/ (+ 0.38 (* 0.62 (exp (* -0.0038 x)))) (pow c weight-multiple-rels)))]
      (/ (apply + (map (fn [r c] (coitusfreq-func r c)) (range age-rel-at-startday age-rel-at-end) numpartners-range)) 1.6))) ;; the div 2 is to make it close in numbers to Nordvik.

  (defn numdaysnorela [relas]
    (count
     (clojure.set/difference (set (range (- @day 364) (inc @day)))
                             (set (mapcat #(range (:start %) (inc (:end %))) relas)))))

  (defn theme-plot-review [plot]
    (.setBackgroundPaint (.getPlot plot) java.awt.Color/white)
    (.setAxisLineVisible (.getRangeAxis (.getPlot plot)) true)
    (.setLabelPaint (.getRangeAxis (.getPlot plot)) java.awt.Color/black)
    (.setTickLabelPaint (.getRangeAxis (.getPlot plot)) java.awt.Color/black)
    (.setTickMarkPaint (.getRangeAxis (.getPlot plot)) java.awt.Color/black)
    (.setAxisLinePaint (.getRangeAxis (.getPlot plot)) java.awt.Color/black)
    (.setLabelFont (.getRangeAxis (.getPlot plot)) (new Font "Arial" Font/PLAIN 12))
    (.setTickLabelFont (.getRangeAxis (.getPlot plot)) (new Font "Arial" Font/PLAIN 12))
    (.setAxisLineVisible (.getDomainAxis (.getPlot plot)) true)
    (.setLabelPaint (.getDomainAxis (.getPlot plot)) java.awt.Color/black)
    (.setTickLabelPaint (.getDomainAxis (.getPlot plot)) java.awt.Color/black)
    (.setTickMarkPaint (.getDomainAxis (.getPlot plot)) java.awt.Color/black)
    (.setAxisLinePaint (.getDomainAxis (.getPlot plot)) java.awt.Color/black)
    (.setLabelFont (.getDomainAxis (.getPlot plot)) (new Font "Arial" Font/PLAIN 12))
    (.setTickLabelFont (.getDomainAxis (.getPlot plot)) (new Font "Arial" Font/PLAIN 12))
    )  

  (defn wrap-list
    "purely here to deal with Incanters' habit to strip the list of a single return after searching with where"
    [coll]
    (if (or (seq? (first coll)) (empty? coll)) coll (list coll)))

  (def living (atom (vec (filter #(and (not (iscore? %)) (< (- @day (* 365 maximum-age)) (:born @%) (- @day (* 365 minimum-age)))) (remove nil? world)))))
  (def nordvik-like-pop (filter #(< 15 (int-age %) 32) @living))
  (def nordvik-like-dataset (to-dataset (map #(hash-map :age (int-age %) :gender (:gender @%) :numrelyear (count (history (:relas @%) (- @day 365) @day))
                                                        :sumpersondays (int (sum (map numdayslastyear (history (:relas @%) (- @day 365) @day))))
                                                        :sumdaysnorela (numdaysnorela (:relas @%))
                                                        :sumsexacts (int (sum (map numsexlastyear (history (:relas @%) (- @day 365) @day))))
                                                        :sumsexacts-reduced (int (sum (map (fn [r] (numsexlastyear2 r (:relas @%))) (history (:relas @%) (- @day 365) @day))))) nordvik-like-pop)))


  (let [data-mmean ($rollup mean :sumsexacts [:numrelyear] ($where {:gender :m} nordvik-like-dataset))
        data-mup ($rollup #(get (vec (quantile %)) 1) :sumsexacts [:numrelyear] ($where {:gender :m} nordvik-like-dataset))
        data-mdown ($rollup #(get (vec (quantile %)) 3) :sumsexacts [:numrelyear] ($where {:gender :m} nordvik-like-dataset))
        data-fmean ($rollup mean :sumsexacts [:numrelyear] ($where {:gender :f} nordvik-like-dataset))
        data-fup ($rollup #(get (vec (quantile %)) 1) :sumsexacts [:numrelyear] ($where {:gender :f} nordvik-like-dataset))
        data-fdown ($rollup #(get (vec (quantile %)) 3) :sumsexacts [:numrelyear] ($where {:gender :f} nordvik-like-dataset))
        getfrom (fn [dataset val] (:sumsexacts (to-map ($where {:numrelyear val} dataset))))
        plot (scatter-plot (minus ($ :numrelyear data-fmean) 0.1) ($ :sumsexacts data-fmean) :series-label "Women" :x-label "Number of partners last year" :y-label "Coital acts last year" :title "Relation between recent number of partners and coital frequency" :legend true)]
    (add-points plot (plus ($ :numrelyear data-mmean) 0.1) ($ :sumsexacts data-mmean) :series-label "Men")
    (set-stroke-color plot java.awt.Color/black :dataset 0)
    (set-stroke-color plot java.awt.Color/red :dataset 1)
    (theme-plot-review plot)
    (doseq [year ($ :numrelyear data-fmean)]
      (add-lines plot (minus [year year] 0.1) (vector (getfrom data-fdown year) (getfrom data-fup year)))
      (remove-from-legend plot 2))
    (doseq [year ($ :numrelyear data-mmean)]
      (add-lines plot (plus [year year] 0.1) (vector (getfrom data-mdown year) (getfrom data-mup year)))
      (remove-from-legend plot 2))
    (doseq [num (range 2 (+ 2 (count ($ :numrelyear data-mmean)) (count ($ :numrelyear data-fmean))))]
      (set-stroke-color plot java.awt.Color/black :dataset num))
    (set-x-range plot -0.5 20)
    (view plot :width 600)
    (set-title plot "No coital dilution")
    (save-pdf plot "sexpernumpar-nocoitaldilution-both.pdf" :width 600))
  
  (let [data-mmean ($rollup mean :sumsexacts-reduced [:numrelyear] ($where {:gender :m} nordvik-like-dataset))
        data-mup ($rollup #(get (vec (quantile %)) 1) :sumsexacts-reduced [:numrelyear] ($where {:gender :m} nordvik-like-dataset))
        data-mdown ($rollup #(get (vec (quantile %)) 3) :sumsexacts-reduced [:numrelyear] ($where {:gender :m} nordvik-like-dataset))
        data-fmean ($rollup mean :sumsexacts-reduced [:numrelyear] ($where {:gender :f} nordvik-like-dataset))
        data-fup ($rollup #(get (vec (quantile %)) 1) :sumsexacts-reduced [:numrelyear] ($where {:gender :f} nordvik-like-dataset))
        data-fdown ($rollup #(get (vec (quantile %)) 3) :sumsexacts-reduced [:numrelyear] ($where {:gender :f} nordvik-like-dataset))
        getfrom (fn [dataset val] (:sumsexacts-reduced (to-map ($where {:numrelyear val} dataset))))
        plot (scatter-plot (minus ($ :numrelyear data-fmean) 0.1) ($ :sumsexacts-reduced data-fmean) :series-label "Women" :x-label "Number of partners last year" :y-label "Coital acts last year" :title "Relation between recent number of partners and coital frequency" :legend true)]
    (add-points plot (plus ($ :numrelyear data-mmean) 0.1) ($ :sumsexacts-reduced data-mmean) :series-label "Men")
    (set-stroke-color plot java.awt.Color/black :dataset 0)
    (set-stroke-color plot java.awt.Color/red :dataset 1)
    (theme-plot-review plot)
    (doseq [year ($ :numrelyear data-fmean)]
      (add-lines plot (minus [year year] 0.1) (vector (getfrom data-fdown year) (getfrom data-fup year)))
      (remove-from-legend plot 2))
    (doseq [year ($ :numrelyear data-mmean)]
      (add-lines plot (plus [year year] 0.1) (vector (getfrom data-mdown year) (getfrom data-mup year)))
      (remove-from-legend plot 2))
    (doseq [num (range 2 (+ 2 (count ($ :numrelyear data-mmean)) (count ($ :numrelyear data-fmean))))]
      (set-stroke-color plot java.awt.Color/black :dataset num))
    (set-x-range plot -0.5 20)
    (view plot :width 600)
    (set-title plot "Coital dilution 0.7")
    (save-pdf plot "sexpernumpar-0.7coitaldilution-both.pdf" :width 600))
  
  
  (let [data-mmean ($rollup mean :sumdaysnorela [:numrelyear] ($where {:gender :m} nordvik-like-dataset))
        data-mup ($rollup #(get (vec (quantile %)) 1) :sumdaysnorela [:numrelyear] ($where {:gender :m} nordvik-like-dataset))
        data-mdown ($rollup #(get (vec (quantile %)) 3) :sumdaysnorela [:numrelyear] ($where {:gender :m} nordvik-like-dataset))
        data-fmean ($rollup mean :sumdaysnorela [:numrelyear] ($where {:gender :f} nordvik-like-dataset))
        data-fup ($rollup #(get (vec (quantile %)) 1) :sumdaysnorela [:numrelyear] ($where {:gender :f} nordvik-like-dataset))
        data-fdown ($rollup #(get (vec (quantile %)) 3) :sumdaysnorela [:numrelyear] ($where {:gender :f} nordvik-like-dataset))
        getfrom (fn [dataset val] (:sumdaysnorela (to-map ($where {:numrelyear val} dataset))))
        plot (scatter-plot (minus ($ :numrelyear data-fmean) 0.1) ($ :sumdaysnorela data-fmean) :series-label "Women" :x-label "Number of partners last year" :y-label "Number of days without partner last year" :title "Relation between recent number of partners and days without partner" :legend true)]
    (add-points plot (plus ($ :numrelyear data-mmean) 0.1) ($ :sumdaysnorela data-mmean) :series-label "Men")
    (set-stroke-color plot java.awt.Color/black :dataset 0)
    (set-stroke-color plot java.awt.Color/red :dataset 1)
    (theme-plot-review plot)
    (doseq [year ($ :numrelyear data-fmean)]
      (add-lines plot (minus [year year] 0.1) (vector (getfrom data-fdown year) (getfrom data-fup year)))
      (remove-from-legend plot 2))
    (doseq [year ($ :numrelyear data-mmean)]
      (add-lines plot (plus [year year] 0.1) (vector (getfrom data-mdown year) (getfrom data-mup year)))
      (remove-from-legend plot 2))
    (doseq [num (range 2 (+ 2 (count ($ :numrelyear data-mmean)) (count ($ :numrelyear data-fmean))))]
      (set-stroke-color plot java.awt.Color/black :dataset num))
    (set-x-range plot -0.5 20)
    (view plot :width 600)
    (set-title plot "")
    (save-pdf plot "timesingle-vs-numpartners-both.pdf" :width 600))


  
  (defn read-scn
    "read the world in year."
    [filename]
    (System/gc) ;; Clear out previous world data
    (let [temp-world (vec (map #(ref %) (read-string (str "[" (apply str (interpose " " (split (slurp filename) #"\n"))) "]"))))
          list-id (map #(:id @%) temp-world)
	max-id (apply max list-id)]
      (apply assoc (vec (repeat (inc max-id) nil)) (interleave list-id temp-world))))
  
  (dotimes [n 10]
    (def world (read-scn (format "/home/boris/projects/sexnetworkplos/SCNs/dutch-50000/dutch-default.scn-%02d" n)))
    (set-year 2010)
    (def model-output (doall (gen-output world)))
    
    ;; Expressing mixing, as per Doherty 2011
    (let [mixing (frequencies (mapcat #(let [rels (history (:relas @%) (- @day 365) @day) amicore (<= 5 (count rels))]
                                         (map (fn [rel] [amicore (<= 5 (count (history (:relas @(world (:id rel))) (- @day 365) @day)))]) rels))
                                      @living))]
      (println mixing)
      (println "From a core's perspective: " (/ (mixing [true false]) (+ (mixing [true true]) (mixing [true false])) 0.01) "% of relationships that core-members have are with moderates")
      (println "core group size is" (/ (count (filter iscore? @living)) (+ (count @living) (count (filter iscore? @living))) 0.01) "%")
      (println "From a core's perspective: " (/ (mixing [true true]) (+ (mixing [true true]) (mixing [true false])) 0.01) "% of relationships that core-members have are with core-group members")  
      (println "expected amount of mixing based on popsize:" (count (filter iscore? @living)) "c," (count @living) "l," (/ (count @living) (+ (count @living) (count (filter iscore? @living))) 0.01) "expected," (+ (mixing [true true]) (mixing [true false])) " rels"))
    
    ;; Mixing matrix e(ij)
    (def eij (relative-frequencies (remove #(< (apply min %) 1) (mapcat #(let [rels (history (:relas @%) (- @day 365) @day)
                                                                               parrels (map (fn [rel] (count (history (:relas @(world (:id rel))) (- @day 365) @day))) rels)]
                                                                           (for [p parrels] [(count rels) p]))
                                                                        @living))))
    (defn ai [i] (sum (map eij (filter #(= i (first %)) (keys eij)))))
    (defn bj [j] (sum (map eij (filter #(= j (second %)) (keys eij)))))
    (println "Assortativity coefficient" 
             (/ (- (sum (remove nil? (map #(eij [% %]) (set (map first (keys eij)))))) (sum (remove nil? (map #(* (ai %) (bj %)) (set (map first (keys eij)))))))
                (- 1 (sum (remove nil? (map #(* (ai %) (bj %)) (set (map first (keys eij)))))))))
    (println "Minimal assortativity possible:"
             (/ (- 0 (sum (remove nil? (map #(* (ai %) (bj %)) (set (map first (keys eij)))))))
                (- 1 (sum (remove nil? (map #(* (ai %) (bj %)) (set (map first (keys eij)))))))))
    )
  ;; mixing results of 10 networks.
  (mean [0.252 0.253 0.255 0.255 0.249 0.249 0.251 0.249 0.253 0.252])
  (sd [0.252 0.253 0.255 0.255 0.249 0.249 0.251 0.249 0.253 0.252]) 
  )
