# Supplementary material for: Determinants of Sexual Network Structure and Their Impact on Cumulative Network Measures
Source: PLoS Comput Biol. 2012 Apr 26;8(4):e1002470. doi: 10.1371/journal.pcbi.1002470 (PMC3343090; doi:10.1371/journal.pcbi.1002470)
Supplement: Protocol S1 — Contains the source code of the individual-based model, together with the directory structure, documentation and the tools necessary to download the libraries and to create standalone JAR files with which to generate sexual network datafiles. (BZ2) [file pcbi.1002470.s007.bz2 › sexnetworkplos/src/sexnetworkplos/analyse_scn.clj]

;;; Analyse SCN
;;;;;;;;;;;;;;;
(defn history
  "Returns a list of events from coll starting and/or ending between
  day [n,m]."
  [coll n m]
    (seq (filter #(and (<= (:start %) m) (> (:end %) n)) coll)))

(defn last-three-relas
   "Returns the duration of the last three relationships, sorted from most recent to older.
    When two or more relationships are still ongoing, shuffles their order."
    [h]
    (map first 
	 (take 3 (reverse (sort-by second (shuffle (map #(vector (- (min (:end %) @day) (:start %)) (min (:end %) @day)) (history (:relas @h) 0 @day))))))))

(defn currentlast-steady-relas
   "Returns the duration of the last three non-short relationships, sorted from most recent to older.
    When two or more relationships are still ongoing, shuffles their order."
    [h]
    (map first (take 1 (reverse (sort-by second (shuffle
						 (map #(vector (- (min (:end %) @day) (:start %)) (min (:end %) @day)) (filter #(or (= (:type %) :steady) (= (:type %) :casual)) (current (:relas @h))))))))))

(defn calc-gaps
   "Returns the gaps between the last three relationships, sorted from most recent to older.
    In contrast to last-three-relas, it orders relationships on their starting day in order to get the right result."
    [h]
    (let [last-three (take 3 (reverse (sort-by first (map #(vector (:start %) (min (:end %) @day)) (history (:relas @h) 0 @day)))))
          gapfn (fn [now prev] (- (first now) (second prev)))]
    (for [i (range (dec (count last-three)))]
        (gapfn ((vec last-three) i) ((vec last-three) (inc i))))))

(defn cumu-survival 
  "translate a coll of numbers (for example, number of relationships) to cumulative survival."
  [coll]
  (let [total (count coll)
        rawdata (sort (frequencies coll))]
    (drop-while #(= (first %) nil) (map #(vector %1 %2) (keys rawdata) (reduce #(conj %1 (- (last %1) %2)) [total] (vals rawdata))))))

(defn scale-surv
  "scales a survival curve to 1.0"
  [coll]
  (map vector (map first coll) (map #(/ (second %) (float (second (first coll)))) coll)))

(defn concurrency-mixing [h world]
  "returns a vector of nil nl, or a vector of 1 (for concurrency) or 0 (for no concurrency)"
    [h]
    (let [current-notshortrels (filter #(= ({:steady :casual} (:type %))) (current (:relas @h)))
	  current-steady (if-not (empty? current-notshortrels) (rand-nth current-notshortrels))] ; randomly decide who is steady. We have a function for this above!
      (if (empty? current-notshortrels)
	(vector 0 0) ;; Even when not having partners in the first place.
	(vector (if (> (count (history (:relas @h) (max (:start current-steady) (- @day 182)) @day)) 1) 1 0) ; concurrent during current steady
		(if (> (count (history (:relas @(world (:id current-steady))) (max (:start current-steady) (- @day 182)) @day)) 1) 1 0))))) ; steady concurrent during current relationship
		

(defn upper-bound-partners [coll]
  ;;  (let [dict (hash-map 1 1 2 2 3 5 6 10 11 20 21 50 51 100)]
  (let [dict (hash-map 1 1 2 2 3 5 6 10 11 20 21 50)]
    (map #(dict %) coll)))

(defn upper-bound-duration [coll]
  (let [dict (hash-map 0 90 91 180 181 365 366 730 731 1825 1826 3650)]
    (map #(dict %) coll)))


(defn sgfilter-00 [window dataseq]
  "Assumes values outside dataseq are 0's. Any values fitted to less than 0 are set to 0."
  (if (= window 0) dataseq
      (let [sg (new mr.go.sgfilter.SGFilter window window)
	    coeff (. mr.go.sgfilter.SGFilter computeSGCoefficients window window (if (< window 2) 2 4))] ; optional  2 or 4
	(map #(if (< % 0) 0 %) (seq (.smooth sg (double-array dataseq) coeff))))))

(defn sgfilter-l0 [window dataseq]
  "Assumes values outside dataseq are 0's on the left, mean values on the right"
  (if (= window 0) dataseq
    (let [sg (new mr.go.sgfilter.SGFilter window window)
	  coeff (. mr.go.sgfilter.SGFilter computeSGCoefficients window window (if (< window 2) 2 4))] ; optional  2 or 4
      (.appendPreprocessor sg (new mr.go.sgfilter.MeanValuePadder window false true))    
      (map #(if (< % 0) 0 %) (seq (.smooth sg (double-array dataseq) coeff))))))

(defn remove-from-legend [plot n]
;;  http://stackoverflow.com/questions/3342406/jfreechart-how-to-hide-items-from-legend
  "Removes the legend item n from a plot."
  (let [oldlegend (.getLegend plot)
	olditems (.getLegendItems (.getPlot plot))
	c (.getItemCount olditems)
	newitems (new org.jfree.chart.LegendItemCollection)]
    (dorun (for [r (range 0 c) :when (not (= r n))]
	     (.add newitems (.get olditems r))))
    (.setFixedLegendItems (.getPlot plot) newitems)))

(defn set-year
  "Sets the current year, assuming that simulations started in 1875."
  [year]
  (def day (atom (* 365 (- year 1880))))
  (def living (atom (vec (filter #(< (- @day (* 365 maximum-age)) (:born @%) (- @day (* 365 minimum-age))) (remove nil? world))))))

(defn gen-output [world]
  (let [living (vec (filter #(< (- @day (* 365 (inc maximum-age))) (:born @%) (- @day (* 365 minimum-age))) (remove nil? world)))]
    (to-dataset (map #(hash-map :gender (:gender @%)
				:age (int-age %)
				:agefirstsex (if-let [sexact (:start (first (:relas @%)))] (if (<= (int (/ (- sexact (:born @%)) 365.0)) (int-age %)) (int (/ (- sexact (:born @%)) 365.0)) "NA") "NA")
				:agepartner (if-let [partner (:id (rand-nth (current (:relas @%))))] (int-age (world partner)) "NA")
				:core? (iscore? %)
				:cancore? (not (nil? (some (fn [c] (< 1 c)) (:capacity @%))))
				:partnerslife (count (history (:relas @%) 0 @day)) ;PanelA
				:partners6mnd (count (history (:relas @%) (- @day 182) @day)) ;RNG
				:partners12mnd (count (history (:relas @%) (- @day 365) @day)) ;PanelB
				:duration-previousrel (if-let [previousrel (second (last-three-relas %))] previousrel "NA")
				:duration-currentsteadyrel (if-let [currentrel (first (currentlast-steady-relas %))] currentrel "NA")
				:gapbetweenrel (first (calc-gaps %))
				:concurrent6mnd (if-let [mixing (first (concurrency-mixing % world))] mixing "NA")
                                :partnerconcurrent6mnd (if-let [mixing (second (concurrency-mixing % world))] mixing "NA")
                                )
		     living))))

(defn theme-plot [plot]
  (.setBackgroundPaint (.getPlot plot) java.awt.Color/white)
  (.setAxisLineVisible (.getRangeAxis (.getPlot plot)) true)
  (.setLabelPaint (.getRangeAxis (.getPlot plot)) java.awt.Color/black)
  (.setTickLabelPaint (.getRangeAxis (.getPlot plot)) java.awt.Color/black)
  (.setTickMarkPaint (.getRangeAxis (.getPlot plot)) java.awt.Color/black)
  (.setAxisLinePaint (.getRangeAxis (.getPlot plot)) java.awt.Color/black)
  (.setLabelFont (.getRangeAxis (.getPlot plot)) (new Font "Arial" Font/PLAIN 12))
  (.setTickLabelFont (.getRangeAxis (.getPlot plot)) (new Font "Arial" Font/PLAIN 12))
  (.setAxisLineVisible (.getDomainAxis (.getPlot plot)) true)
  (.setLabelPaint (.getDomainAxis (.getPlot plot)) java.awt.Color/black)
  (.setTickLabelPaint (.getDomainAxis (.getPlot plot)) java.awt.Color/black)
  (.setTickMarkPaint (.getDomainAxis (.getPlot plot)) java.awt.Color/black)
  (.setAxisLinePaint (.getDomainAxis (.getPlot plot)) java.awt.Color/black)
  (.setLabelFont (.getDomainAxis (.getPlot plot)) (new Font "Arial" Font/PLAIN 12))
  (.setTickLabelFont (.getDomainAxis (.getPlot plot)) (new Font "Arial" Font/PLAIN 12))
  (.setItemFont (.getLegend plot) (new Font "Arial" Font/PLAIN 12))
  (.setItemPaint (.getLegend plot) java.awt.Color/black)
)  

(defn theme-plot2 [plot]
  (.setBackgroundPaint (.getPlot plot) java.awt.Color/white)  
  (.setAxisLineVisible (.getRangeAxis (.getPlot plot) 1) true)
  (.setLabelPaint (.getRangeAxis (.getPlot plot) 1) java.awt.Color/black)
  (.setTickLabelPaint (.getRangeAxis (.getPlot plot) 1) java.awt.Color/black)
  (.setTickMarkPaint (.getRangeAxis (.getPlot plot) 1) java.awt.Color/black)
  (.setAxisLinePaint (.getRangeAxis (.getPlot plot) 1) java.awt.Color/black)
  (.setLabelFont (.getRangeAxis (.getPlot plot) 1) (new Font "Arial" Font/PLAIN 12))
  (.setTickLabelFont (.getRangeAxis (.getPlot plot) 1) (new Font "Arial" Font/PLAIN 12))
  (.setAxisLineVisible (.getRangeAxis (.getPlot plot)) true)
  (.setLabelPaint (.getRangeAxis (.getPlot plot)) java.awt.Color/black)
  (.setTickLabelPaint (.getRangeAxis (.getPlot plot)) java.awt.Color/black)
  (.setTickMarkPaint (.getRangeAxis (.getPlot plot)) java.awt.Color/black)
  (.setAxisLinePaint (.getRangeAxis (.getPlot plot)) java.awt.Color/black)
  (.setLabelFont (.getRangeAxis (.getPlot plot)) (new Font "Arial" Font/PLAIN 12))
  (.setTickLabelFont (.getRangeAxis (.getPlot plot)) (new Font "Arial" Font/PLAIN 12))
  (.setAxisLineVisible (.getDomainAxis (.getPlot plot)) true)
  (.setLabelPaint (.getDomainAxis (.getPlot plot)) java.awt.Color/black)
  (.setTickLabelPaint (.getDomainAxis (.getPlot plot)) java.awt.Color/black)
  (.setTickMarkPaint (.getDomainAxis (.getPlot plot)) java.awt.Color/black)
  (.setAxisLinePaint (.getDomainAxis (.getPlot plot)) java.awt.Color/black)
  (.setLabelFont (.getDomainAxis (.getPlot plot)) (new Font "Arial" Font/PLAIN 12))
  (.setTickLabelFont (.getDomainAxis (.getPlot plot)) (new Font "Arial" Font/PLAIN 12))
  (.setItemFont (.getLegend plot) (new Font "Arial" Font/PLAIN 12))
  (.setItemPaint (.getLegend plot) java.awt.Color/black)
)  
(declare mirjam-debut)
(defn plot-agesex [dset1 dset2]
  ""
  (let [add-delta-age (fn [dataset]
		       "adds a :delta column reflecting the difference between male and female age to a dataset"
		       (to-dataset ($map (fn [a ap g] (hash-map :age a :gender g :delta (if (#{"vrouw" :f ":f"} g) (- ap a) (- a ap)))) [:age :agepartner :gender]
					 ($where {:agepartner {:nin #{"NA" 0}}} dataset))))
	frac-nonNA (fn [coll]
		     "returns the fraction of values that isn't \"NA\""
		     (if-let [nans (count (filter #(or (= % "NA") (= % 0)) coll))]
		       (- 1 (float (/ nans (count coll))))
		       0.0))]
    (let [plot (doto (xy-plot [] [] :legend true :x-label "age" :y-label "fraction sexually active" );:title "Age of sexual debut")
                 (set-x-range 10 40) (set-y-range 0 1.05))]
      (with-data ($rollup frac-nonNA :agefirstsex :age ($where {:gender {:in #{:m ":m" "man"}}} dset1))
	(doto plot (add-lines :age :agefirstsex :series-label "Dutch Men")
	      (set-stroke-color java.awt.Color/blue :dataset 1)
	      (set-stroke :dataset 1 :width 1.5 :dash 3)))
      (with-data ($rollup frac-nonNA :agefirstsex :age ($where {:gender {:in #{:f ":f" "vrouw"}}} dset1))
	(doto plot (add-lines :age :agefirstsex :series-label "Dutch Women")
	      (set-stroke-color java.awt.Color/pink :dataset 2)
	      (set-stroke :dataset 2 :width 1.5 :dash 3)))
      (add-lines plot ($ :age mirjam-debut) ($ :agefirstsex mirjam-debut) :series-label "Kretzschmar")
      (set-stroke-color plot java.awt.Color/gray :dataset 3)
      (set-stroke plot :dataset 3 :width 1.5)      
      (with-data ($rollup frac-nonNA :agefirstsex :age ($where {:gender {:in #{:m ":m" "man"}}} dset2))
	(doto plot (add-lines :age :agefirstsex :series-label "Model Men")
	      (set-stroke-color java.awt.Color/blue :dataset 4)
	      (set-stroke :dataset 4 :width 2)))
      (with-data ($rollup frac-nonNA :agefirstsex :age ($where {:gender {:in #{:f ":f" "vrouw"}}} dset2))
	(doto plot (add-lines :age :agefirstsex :series-label "Model Women")
	      (set-stroke-color java.awt.Color/pink :dataset 5)
	      (set-stroke :dataset 5 :width 2)))
      (remove-from-legend plot 0)
      (theme-plot plot)
      (save-pdf plot "agesexdebut.pdf")
    (view plot))
    
    (let [plot (doto (xy-plot [] [] :legend true :x-label "age" :y-label "mean age disparity" );:title "Actual age disparity")
                 (set-y-range -1 6))]
      (with-data ($rollup mean :delta [:age :gender] ($where {:age {:gt (dec minimum-age) :lt maximum-age} :gender {:in #{:m ":m" "man"}} :delta {:ne nil}} (add-delta-age dset1)))
	(doto plot (add-lines :age :delta :series-label "Dutch Men")
	      (set-stroke-color java.awt.Color/blue :dataset 1)
	      (set-stroke :dataset 1 :width 1.5 :dash 3)))
      (with-data ($rollup mean :delta [:age :gender] ($where {:age {:gt (dec minimum-age) :lt maximum-age} :gender {:in #{:f ":f" "vrouw"}} :delta {:ne nil}} (add-delta-age dset1)))      
	(doto plot (add-lines :age :delta :series-label "Dutch Women")
	      (set-stroke-color java.awt.Color/pink :dataset 2)
	      (set-stroke :dataset 2 :width 1.5 :dash 3)))
      (with-data ($rollup mean :delta [:age :gender] ($where {:age {:gt (dec minimum-age) :lt maximum-age} :gender {:in #{:m ":m" "man"}} :delta {:ne nil}} (add-delta-age dset2)))      
	(doto plot (add-lines :age :delta :series-label "Model Men")
	      (set-stroke-color java.awt.Color/blue :dataset 3)
	      (set-stroke :dataset 3 :width 2)))
      (with-data ($rollup mean :delta [:age :gender] ($where {:age {:gt (dec minimum-age) :lt maximum-age} :gender {:in #{:f ":f" "vrouw"}} :delta {:ne nil}} (add-delta-age dset2)))            
	(doto plot (add-lines :age :delta :series-label "Model Women")
	      (set-stroke-color java.awt.Color/pink :dataset 4)
	      (set-stroke :dataset 4 :width 2)))
      (remove-from-legend plot 0)
      (set-x-range plot 11.4 67.6)
      (theme-plot plot)
      (save-pdf plot "agedispar.pdf")
      (view plot))
    
    (let [plot (doto (xy-plot [] [] :legend true :x-label "age" :y-label "SD age difference (men - women)" );:title "Partner age preference SD")
                 (set-x-range minimum-age (inc maximum-age)) (set-y-range 0.5 7))]
      (with-data ($rollup sd :delta [:age :gender] ($where {:gender {:in #{:m ":m" "man"}} :delta {:ne nil}} (add-delta-age dset1)))
	(doto plot (add-lines :age :delta :series-label "Dutch Men")
	      (set-stroke-color java.awt.Color/blue :dataset 1)
	      (set-stroke :dataset 1 :width 1.5 :dash 3)))
      (with-data ($rollup sd :delta [:age :gender] ($where {:gender {:in #{:f ":f" "vrouw"}} :delta {:ne nil}} (add-delta-age dset1)))      
	(doto plot (add-lines :age :delta :series-label "Dutch Women")
	      (set-stroke-color java.awt.Color/pink :dataset 2)
	      (set-stroke :dataset 2 :width 1.5 :dash 3)))
      (with-data ($rollup sd :delta [:age :gender] ($where {:gender {:in #{:m ":m" "man"}} :delta {:ne nil}} (add-delta-age dset2)))      
	(doto plot (add-lines :age :delta :series-label "Model Men")
	      (set-stroke-color java.awt.Color/blue :dataset 3)
	      (set-stroke :dataset 3 :width 2)))
      (with-data ($rollup sd :delta [:age :gender] ($where {:gender {:in #{:f ":f" "vrouw"}} :delta {:ne nil}} (add-delta-age dset2)))            
	(doto plot (add-lines :age :delta :series-label "Model Women")
	      (set-stroke-color java.awt.Color/pink :dataset 4)
	      (set-stroke :dataset 4 :width 2)))
      (remove-from-legend plot 0)
      (theme-plot plot)
      (save-pdf plot "agedispar-sd.pdf")
	(view plot))))

(defn plot-A [model-output]
  (let [data (scale-surv (cumu-survival ($ :partnerslife ($where {:age {:$gt 15 :lt 45} :partnerslife {:nin #{0 "NA" nil}}} model-output))))
	data2 (scale-surv (cumu-survival ($ :partnerslife ($where {:age {:$gt 15 :lt 45} :partnerslife {:nin #{0 "NA" nil}}} observed))))
	data3 (scale-surv (cumu-survival (upper-bound-partners ($ :partnerslife ($where {:age {:$gt 15 :lt 45} :partnerslife {:nin #{0 "NA" nil}}} observed)))))
	obs-data (read-dataset "/home/boris/projects/sexnetworkplos/observables/panelA-data.csv" :delim \space)
	plot (xy-plot (map first data2) (map second data2) :legend true :series-label "Dutch" )];:title "Lifetime number of partners")]
    (add-lines plot (map first data3) (map second data3) :series-label "Dutch")
    (add-lines plot ($ :col0 obs-data) ($ :col1 obs-data) :series-label "UK")
    (add-lines plot ($ :col-0 mirjam-A) ($ :col-1 mirjam-A) :series-label "Kretzschmar")
    (add-lines plot (map first data) (map second data) :series-label "Model")
    (doto plot 
      (set-stroke-color java.awt.Color/black :dataset 0)
      (set-stroke-color java.awt.Color/black :dataset 1)
      (set-stroke-color java.awt.Color/black :dataset 2)
      (set-stroke-color java.awt.Color/gray :dataset 3)
      (set-stroke-color java.awt.Color/orange :dataset 4)
      (set-stroke :dataset 0 :width 1.5)
      (set-stroke :dataset 1 :width 1.5)
      (set-stroke :dataset 2 :width 1.5 :dash 3)
      (set-stroke :dataset 3 :width 1.5)
      (set-stroke :dataset 4 :width 2))
      (.setRangeAxis (.getPlot plot) (org.jfree.chart.axis.LogarithmicAxis. "Cumulative Distribution"))
      (.setLabelPaint (.getRangeAxis (.getPlot plot)) java.awt.Color/gray)
      (.setTickLabelPaint (.getRangeAxis (.getPlot plot)) java.awt.Color/gray)
      (.setTickMarkPaint (.getRangeAxis (.getPlot plot)) java.awt.Color/gray)
      (.setAxisLinePaint (.getRangeAxis (.getPlot plot)) java.awt.Color/gray)
      (.setLabelFont (.getRangeAxis (.getPlot plot)) (new Font "Tahoma" Font/BOLD 14))
      (.setTickLabelFont (.getRangeAxis (.getPlot plot)) (new Font "Tahoma" Font/PLAIN 12))
      (.setDomainAxis (.getPlot plot) (org.jfree.chart.axis.LogarithmicAxis. "Number of Partners to date"))
      (.setLabelPaint (.getDomainAxis (.getPlot plot)) java.awt.Color/gray)
      (.setTickLabelPaint (.getDomainAxis (.getPlot plot)) java.awt.Color/gray)
      (.setTickMarkPaint (.getDomainAxis (.getPlot plot)) java.awt.Color/gray)
      (.setAxisLinePaint (.getDomainAxis (.getPlot plot)) java.awt.Color/gray)
      (.setLabelFont (.getDomainAxis (.getPlot plot)) (new Font "Tahoma" Font/BOLD 14))
      (.setTickLabelFont (.getDomainAxis (.getPlot plot)) (new Font "Tahoma" Font/PLAIN 12))
      (set-y-range plot 0.0003 1.3)
      (set-x-range plot 0.9 700)
      (theme-plot plot)
      (remove-from-legend plot 0)
      (save-pdf plot "clnp.pdf")
    (view plot))

  (let [dataM (scale-surv (cumu-survival ($ :partnerslife ($where {:gender :m :age {:$gt 15 :lt 45} :partnerslife {:nin #{0 "NA" nil}}} model-output))))
	dataF (scale-surv (cumu-survival ($ :partnerslife ($where {:gender :f :age {:$gt 15 :lt 45} :partnerslife {:nin #{0 "NA" nil}}} model-output))))
	data2 (scale-surv (cumu-survival ($ :partnerslife ($where {:age {:$gt 15 :lt 45} :partnerslife {:nin #{0 "NA" nil}}} observed))))
	data3 (scale-surv (cumu-survival (upper-bound-partners ($ :partnerslife ($where {:age {:$gt 15 :lt 45} :partnerslife {:nin #{0 "NA" nil}}} observed)))))
	obs-data (read-dataset "/home/boris/projects/sexnetworkplos/observables/panelA-data.csv" :delim \space)
	plot (xy-plot (map first data2) (map second data2) :legend true :series-label "Dutch" )];:title "Lifetime number of partners")]
    (add-lines plot (map first data3) (map second data3) :series-label "Dutch")
    (add-lines plot ($ :col0 obs-data) ($ :col1 obs-data) :series-label "UK")
    (add-lines plot ($ :col-0 mirjam-A) ($ :col-1 mirjam-A) :series-label "Kretzschmar")
    (add-lines plot (map first dataM) (map second dataM) :series-label "Model")
    (add-lines plot (map first dataF) (map second dataF) :series-label "Model")
    (doto plot 
      (set-stroke-color java.awt.Color/black :dataset 0)
      (set-stroke-color java.awt.Color/black :dataset 1)
      (set-stroke-color java.awt.Color/black :dataset 2)
      (set-stroke-color java.awt.Color/gray :dataset 3)
      (set-stroke-color java.awt.Color/blue :dataset 4)
      (set-stroke-color java.awt.Color/pink :dataset 5)
      (set-stroke :dataset 0 :width 1.5)
      (set-stroke :dataset 1 :width 1.5)
      (set-stroke :dataset 2 :width 1.5 :dash 3)
      (set-stroke :dataset 3 :width 1.5)
      (set-stroke :dataset 4 :width 2)
      (set-stroke :dataset 5 :width 2))
      (.setRangeAxis (.getPlot plot) (org.jfree.chart.axis.LogarithmicAxis. "Cumulative Distribution"))
      (.setLabelPaint (.getRangeAxis (.getPlot plot)) java.awt.Color/gray)
      (.setTickLabelPaint (.getRangeAxis (.getPlot plot)) java.awt.Color/gray)
      (.setTickMarkPaint (.getRangeAxis (.getPlot plot)) java.awt.Color/gray)
      (.setAxisLinePaint (.getRangeAxis (.getPlot plot)) java.awt.Color/gray)
      (.setLabelFont (.getRangeAxis (.getPlot plot)) (new Font "Tahoma" Font/BOLD 14))
      (.setTickLabelFont (.getRangeAxis (.getPlot plot)) (new Font "Tahoma" Font/PLAIN 12))
      (.setDomainAxis (.getPlot plot) (org.jfree.chart.axis.LogarithmicAxis. "Number of Partners to date"))
      (.setLabelPaint (.getDomainAxis (.getPlot plot)) java.awt.Color/gray)
      (.setTickLabelPaint (.getDomainAxis (.getPlot plot)) java.awt.Color/gray)
      (.setTickMarkPaint (.getDomainAxis (.getPlot plot)) java.awt.Color/gray)
      (.setAxisLinePaint (.getDomainAxis (.getPlot plot)) java.awt.Color/gray)
      (.setLabelFont (.getDomainAxis (.getPlot plot)) (new Font "Tahoma" Font/BOLD 14))
      (.setTickLabelFont (.getDomainAxis (.getPlot plot)) (new Font "Tahoma" Font/PLAIN 12))
      (set-y-range plot 0.0003 1.3)
      (set-x-range plot 0.9 700)
      (remove-from-legend plot 0)
      (theme-plot plot)
      (save-pdf plot "clnp-mf.pdf")
      (view plot))
  )


(defn plot-B [model-output whole-pop]
  ;;PanelB
  ;; everyone, including sexually not active people. (This seems to be the original version)
  (let [data ($order :age :asc ($rollup :mean :partners12mnd :age model-output))
	obs-data (read-dataset "/home/boris/projects/sexnetworkplos/observables/panelB-data.csv" :delim \space)
	plot (xy-plot ($ :col0 obs-data) ($ :col1 obs-data) :legend true :series-label "UK")]; :title "Sexual activity")]
    (doto plot
      (add-lines ($ :col-0 mirjam-B) ($ :col-1 mirjam-B) :series-label "Kretzschmar")
      (add-lines ($ :age data) ($ :partners12mnd data) :series-label "Model")
      (set-stroke-color java.awt.Color/black :dataset 0)
      (set-stroke-color java.awt.Color/gray :dataset 1)
      (set-stroke-color java.awt.Color/orange :dataset 2)
      (set-stroke :dataset 0 :width 1.5)
      (set-stroke :dataset 1 :width 1.5)
      (set-stroke :dataset 2 :width 2)
      (set-y-label "Partners last year")
      (set-y-range 0.7 2.75)
      (set-x-range 13 45)
      (set-x-label "age"))
    (theme-plot plot)
    (save-pdf plot "1year-recentpartners.pdf")
      (view plot))

  ;;PanelB - 6 months.
  ;; everyone, including sexually not active people. (This seems to be the original version)
  (let [data ($order :age :asc ($rollup :mean :partners6mnd :age model-output))
	obs-data ($order :age :asc ($rollup :mean :partners6mnd :age observed))
	plot (xy-plot ($ :age obs-data) ($ :partners6mnd obs-data) :legend true :series-label "Dutch" )];:title "Mean number of recent partners")]
    (doto plot
      (add-lines ($ :age mirjam-B6) ($ :partners6mnd mirjam-B6) :series-label "Kretzschmar")
      (add-lines ($ :age data) ($ :partners6mnd data) :series-label "Model")
      (set-stroke-color java.awt.Color/black :dataset 0)
      (set-stroke-color java.awt.Color/gray :dataset 1)
      (set-stroke-color java.awt.Color/orange :dataset 2)
      (set-stroke :dataset 0 :width 1.5)
      (set-stroke :dataset 1 :width 1.5)
      (set-stroke :dataset 2 :width 2)
      (set-y-label "Partners last 6 months")
      (set-y-range 0.3 1.5)
      (set-x-range 13 45)
      (set-x-label "age"))
    (theme-plot plot)
    (save-pdf plot "6months-recentpartners.pdf")
      (view plot))

  ;; Panel B2
  ;; Male version  
  (let [hash-data (fn [n dset baseline addfilter]
		    (to-dataset (let [total ($order :age :asc ($rollup count :num [:age] ($where {:age {:$gt (dec minimum-age) :lt maximum-age} :gender {:in #{:m "man"}} :partners6mnd {:gt (dec -1)}} baseline)))
				      subset ($order :age :asc ($rollup count :num [:age] ($where {:age {:$gt (dec minimum-age) :lt maximum-age} :gender {:in #{:m "man"}} :partners6mnd {:gt (dec n)}} dset)))]
				  (map (fn [a n] (vector a n)) ($ :age total)
				       (if addfilter
					 (mult 20 (addfilter 5 (map (fn [a n] (float (/ (if (seq (:rows ($where {:age a} subset))) ($ 0 1 ($where {:age a} subset)) 0) n))) ($ :age total) ($ :num total))))
					 (mult 20 (map (fn [a n] (float (/ (if (seq (:rows ($where {:age a} subset))) ($ 0 1 ($where {:age a} subset)) 0) n))) ($ :age total) ($ :num total))))))))
	hash-data-equal (fn [n dset baseline addfilter]
			  (to-dataset (let [total ($order :age :asc ($rollup count :num [:age] ($where {:age {:$gt (dec minimum-age) :lt maximum-age} :gender {:in #{:m "man"}} :partners6mnd {:gt (dec -1)}} baseline)))
					    subset ($order :age :asc ($rollup count :num [:age] ($where {:age {:$gt (dec minimum-age) :lt maximum-age} :gender {:in #{:m "man"}} :partners6mnd n} dset)))]
					(map (fn [a n] (vector a n)) ($ :age total)
					     (mult 20 (addfilter 5 (map (fn [a n] (float (/ (if (seq (:rows ($where {:age a} subset))) ($ 0 1 ($where {:age a} subset)) 0) n))) ($ :age total) ($ :num total))))))))
	obs-1 (hash-data-equal 1 observed observed sgfilter-l0)
	obs-1+ (hash-data 1 observed observed sgfilter-l0)
	obs-2 (hash-data-equal 2 observed observed sgfilter-l0)
	obs-2+ (hash-data 2 observed observed sgfilter-l0)
	obs-3 (hash-data-equal 3 observed observed sgfilter-00)
	obs-3+ (hash-data 3 observed observed sgfilter-00)
	obs-6+ (hash-data 6 observed observed sgfilter-00)
;; Adjusting the over/underreporting at 6 months doesn't really matter that much visibly. Better keep things simple then.	  	
;;	plot (xy-plot ($ :col-0 obs-1+) (div (plus (mult 0.975 ($ :col-1 obs-1)) ($ :col-1 obs-2+)) 2) :series-label "1+" :legend true :x-label "age" :title "Sexual Activity Men")]
;;    (add-lines plot ($ :col-0 obs-2+) (plus (mult 0.915 ($ :col-1 obs-2)) ($ :col-1 obs-3+)) :series-label "2+")
;;    (add-lines plot ($ :col-0 obs-3+) (plus (mult 0.85 ($ :col-1 obs-3)) ($ :col-1 obs-6+)) :series-label "3+")
;;    (add-lines plot ($ :col-0 obs-6+) (mult 0.815 ($ :col-1 obs-6+)) :series-label "6+ relationships in 6 months")
	plot (xy-plot ($ :col-0 obs-1+) (div ($ :col-1 obs-1+) 2) :series-label "1+" :legend true :x-label "age" )];:title "Sexual Activity Men")]
    (add-lines plot ($ :col-0 obs-2+) ($ :col-1 obs-2+) :series-label "2+")
    (add-lines plot ($ :col-0 obs-3+) ($ :col-1 obs-3+) :series-label "3+")
    (add-lines plot ($ :col-0 obs-6+) ($ :col-1 obs-6+) :series-label "6+ partnerships in 6 months")
;;    (with-data (hash-data 1 model-output whole-pop sgfilter-l0) (add-lines plot :col-0 (div ($ :col-1 $data) 2) :series-label ""))
;;    (with-data (hash-data 2 model-output whole-pop sgfilter-l0) (add-lines plot :col-0 :col-1 :series-label ""))
;;    (with-data (hash-data 3 model-output whole-pop sgfilter-00) (add-lines plot :col-0 :col-1 :series-label ""))
;;    (with-data (hash-data 6 model-output whole-pop sgfilter-00) (add-lines plot :col-0 :col-1 :series-label ""))
    (with-data (hash-data 1 model-output whole-pop nil) (add-lines plot :col-0 (div ($ :col-1 $data) 2) :series-label ""))
    (with-data (hash-data 2 model-output whole-pop nil) (add-lines plot :col-0 :col-1 :series-label ""))
    (with-data (hash-data 3 model-output whole-pop nil) (add-lines plot :col-0 :col-1 :series-label ""))
    (with-data (hash-data 6 model-output whole-pop nil) (add-lines plot :col-0 :col-1 :series-label ""))
    (doto plot
      (set-x-range 11.5 66.5)
      (set-stroke-color java.awt.Color/red :dataset 0)
      (set-stroke-color java.awt.Color/blue :dataset 1)
      (set-stroke-color java.awt.Color/green :dataset 2)
      (set-stroke-color java.awt.Color/orange :dataset 3)
      (set-stroke-color java.awt.Color/red :dataset 4)
      (set-stroke-color java.awt.Color/blue :dataset 5)
      (set-stroke-color java.awt.Color/green :dataset 6)
      (set-stroke-color java.awt.Color/orange :dataset 7)
      (set-stroke :dataset 0 :width 1)
      (set-stroke :dataset 1 :width 1)
      (set-stroke :dataset 2 :width 1)
      (set-stroke :dataset 3 :width 1)
      (set-stroke :dataset 4 :width 2)
      (set-stroke :dataset 5 :width 2)
      (set-stroke :dataset 6 :width 2)
      (set-stroke :dataset 7 :width 2)
      view)
    (remove-from-legend plot 7)
    (remove-from-legend plot 6)
    (remove-from-legend plot 5)
    (remove-from-legend plot 4)
    (.setRangeAxis (.getPlot plot) 0 (new org.jfree.chart.axis.SymbolAxis "percentage of population" (into-array ["0%" "5%" "10%" "15%" "20%" "25%" "30%" "35%" "40%" "45%" "50%"])))
    (.setLabelPaint (.getRangeAxis (.getPlot plot)) java.awt.Color/gray)
    (.setTickLabelPaint (.getRangeAxis (.getPlot plot)) java.awt.Color/gray)
    (.setTickMarkPaint (.getRangeAxis (.getPlot plot)) java.awt.Color/gray)
    (.setAxisLineVisible (.getRangeAxis (.getPlot plot)) false)
    (.setLabelFont (.getRangeAxis (.getPlot plot)) (new Font "Tahoma" Font/BOLD 14))
    (.setTickLabelFont (.getRangeAxis (.getPlot plot)) (new Font "Tahoma" Font/PLAIN 12))
    (.setRangeAxis (.getPlot plot) 1 (new org.jfree.chart.axis.SymbolAxis "" (into-array ["0%" "10%" "20%" "30%" "40%" "50%" "60%" "70%" "80%" "90%" "100%"])))    
    (.setLabelPaint (.getRangeAxis (.getPlot plot) 1) java.awt.Color/gray)
    (.setTickLabelPaint (.getRangeAxis (.getPlot plot) 1) java.awt.Color/gray)
    (.setTickMarkPaint (.getRangeAxis (.getPlot plot) 1) java.awt.Color/gray)
    (.setAxisLineVisible (.getRangeAxis (.getPlot plot) 1) false)
    (.setLabelFont (.getRangeAxis (.getPlot plot) 1) (new Font "Tahoma" Font/BOLD 14))
    (.setTickLabelFont (.getRangeAxis (.getPlot plot) 1) (new Font "Tahoma" Font/PLAIN 12))
    (theme-plot2 plot)
    (def myplot plot)
    (save-pdf plot "men-recentpartners.pdf")
    plot)

    ;; Female version.
    (let [hash-data (fn [n dset baseline addfilter]
		    (to-dataset (let [total ($order :age :asc ($rollup count :num [:age] ($where {:age {:$gt (dec minimum-age) :lt maximum-age} :gender {:in #{:f "vrouw"}} :partners6mnd {:gt (dec -1)}} baseline)))
				      subset ($order :age :asc ($rollup count :num [:age] ($where {:age {:$gt (dec minimum-age) :lt maximum-age} :gender {:in #{:f "vrouw"}} :partners6mnd {:gt (dec n)}} dset)))]
				  (map (fn [a n] (vector a n)) ($ :age total)
				       (if addfilter 
					 (mult 20 (addfilter 5 (map (fn [a n] (float (/ (if (seq (:rows ($where {:age a} subset))) ($ 0 1 ($where {:age a} subset)) 0) n))) ($ :age total) ($ :num total))))
					 (mult 20 (map (fn [a n] (float (/ (if (seq (:rows ($where {:age a} subset))) ($ 0 1 ($where {:age a} subset)) 0) n))) ($ :age total) ($ :num total))))))))	    
	hash-data-equal (fn [n dset baseline addfilter]
			  (to-dataset (let [total ($order :age :asc ($rollup count :num [:age] ($where {:age {:$gt (dec minimum-age) :lt maximum-age} :gender {:in #{:f "vrouw"}} :partners6mnd {:gt (dec -1)}} baseline)))
					    subset ($order :age :asc ($rollup count :num [:age] ($where {:age {:$gt (dec minimum-age) :lt maximum-age} :gender {:in #{:f "vrouw"}} :partners6mnd n} dset)))]
					(map (fn [a n] (vector a n)) ($ :age total)
					     (mult 20 (addfilter 5 (map (fn [a n] (float (/ (if (seq (:rows ($where {:age a} subset))) ($ 0 1 ($where {:age a} subset)) 0) n))) ($ :age total) ($ :num total))))))))
	obs-1 (hash-data-equal 1 observed observed sgfilter-l0)
	obs-1+ (hash-data 1 observed observed sgfilter-l0)
	obs-2 (hash-data-equal 2 observed observed sgfilter-l0)
	obs-2+ (hash-data 2 observed observed sgfilter-l0)
	obs-3 (hash-data-equal 3 observed observed sgfilter-00)
	obs-3+ (hash-data 3 observed observed sgfilter-00)
        obs-6+ (hash-data 6 observed observed sgfilter-00)
;; Adjusting the over/underreporting at 6 months doesn't really matter that much visibly. Better keep things simple then.	  
;;	plot (xy-plot ($ :col-0 obs-1+) (div (plus (mult (/ 0.975) ($ :col-1 obs-1)) ($ :col-1 obs-2+)) 2) :series-label "1+" :legend true :x-label "age" :title "Sexual Activity Women")]
;;    (add-lines plot ($ :col-0 obs-2+) (plus (mult (/ 0.915) ($ :col-1 obs-2)) ($ :col-1 obs-3+)) :series-label "2+")
;;    (add-lines plot ($ :col-0 obs-3+) (plus (mult (/ 0.85) ($ :col-1 obs-3)) ($ :col-1 obs-6+)) :series-label "3+")
;;    (add-lines plot ($ :col-0 obs-6+) (mult (/ 0.815) ($ :col-1 obs-6+)) :series-label "6+ relationships in 6 months")
	plot (xy-plot ($ :col-0 obs-1+) (div ($ :col-1 obs-1+) 2) :series-label "1+" :legend true :x-label "age" )];:title "Sexual Activity Women")]
    (add-lines plot ($ :col-0 obs-2+) ($ :col-1 obs-2+) :series-label "2+")
    (add-lines plot ($ :col-0 obs-3+) ($ :col-1 obs-3+) :series-label "3+")
    (add-lines plot ($ :col-0 obs-6+) ($ :col-1 obs-6+) :series-label "6+ partnerships in 6 months")
;;    (with-data (hash-data 1 model-output whole-pop sgfilter-l0) (add-lines plot :col-0 (div ($ :col-1 $data) 2) :series-label ""))
;;    (with-data (hash-data 2 model-output whole-pop sgfilter-l0) (add-lines plot :col-0 :col-1 :series-label ""))
;;    (with-data (hash-data 3 model-output whole-pop sgfilter-00) (add-lines plot :col-0 :col-1 :series-label ""))
;;    (with-data (hash-data 6 model-output whole-pop sgfilter-00) (add-lines plot :col-0 :col-1 :series-label ""))
    (with-data (hash-data 1 model-output whole-pop nil) (add-lines plot :col-0 (div ($ :col-1 $data) 2) :series-label ""))
    (with-data (hash-data 2 model-output whole-pop nil) (add-lines plot :col-0 :col-1 :series-label ""))
    (with-data (hash-data 3 model-output whole-pop nil) (add-lines plot :col-0 :col-1 :series-label ""))
    (with-data (hash-data 6 model-output whole-pop nil) (add-lines plot :col-0 :col-1 :series-label ""))
    (doto plot
      (set-x-range 11.5 66.5)
      (set-stroke-color java.awt.Color/red :dataset 0)
      (set-stroke-color java.awt.Color/blue :dataset 1)
      (set-stroke-color java.awt.Color/green :dataset 2)
      (set-stroke-color java.awt.Color/orange :dataset 3)
      (set-stroke-color java.awt.Color/red :dataset 4)
      (set-stroke-color java.awt.Color/blue :dataset 5)
      (set-stroke-color java.awt.Color/green :dataset 6)
      (set-stroke-color java.awt.Color/orange :dataset 7)
      (set-stroke :dataset 0 :width 1)
      (set-stroke :dataset 1 :width 1)
      (set-stroke :dataset 2 :width 1)
      (set-stroke :dataset 3 :width 1)
      (set-stroke :dataset 4 :width 2)
      (set-stroke :dataset 5 :width 2)
      (set-stroke :dataset 6 :width 2)
      (set-stroke :dataset 7 :width 2)
      view)
    (remove-from-legend plot 7)
    (remove-from-legend plot 6)
    (remove-from-legend plot 5)
    (remove-from-legend plot 4)
    (.setRangeAxis (.getPlot plot) 0 (new org.jfree.chart.axis.SymbolAxis "percentage of population" (into-array ["0%" "5%" "10%" "15%" "20%" "25%" "30%" "35%" "40%" "45%" "50%"])))
    (.setLabelPaint (.getRangeAxis (.getPlot plot)) java.awt.Color/gray)
    (.setTickLabelPaint (.getRangeAxis (.getPlot plot)) java.awt.Color/gray)
    (.setTickMarkPaint (.getRangeAxis (.getPlot plot)) java.awt.Color/gray)
    (.setAxisLineVisible (.getRangeAxis (.getPlot plot)) false)
    (.setLabelFont (.getRangeAxis (.getPlot plot)) (new Font "Tahoma" Font/BOLD 14))
    (.setTickLabelFont (.getRangeAxis (.getPlot plot)) (new Font "Tahoma" Font/PLAIN 12))
    (.setRangeAxis (.getPlot plot) 1 (new org.jfree.chart.axis.SymbolAxis "" (into-array ["0%" "10%" "20%" "30%" "40%" "50%" "60%" "70%" "80%" "90%" "100%"])))    
    (.setLabelPaint (.getRangeAxis (.getPlot plot) 1) java.awt.Color/gray)
    (.setTickLabelPaint (.getRangeAxis (.getPlot plot) 1) java.awt.Color/gray)
    (.setTickMarkPaint (.getRangeAxis (.getPlot plot) 1) java.awt.Color/gray)
    (.setAxisLineVisible (.getRangeAxis (.getPlot plot) 1) false)
    (.setLabelFont (.getRangeAxis (.getPlot plot) 1) (new Font "Tahoma" Font/BOLD 14))
    (.setTickLabelFont (.getRangeAxis (.getPlot plot) 1) (new Font "Tahoma" Font/PLAIN 12))
    (theme-plot2 plot)
    (save-pdf plot "women-recentpartners.pdf")
    plot))

(defn plot-CDD2 [model-output]
  ;;PanelC
  (let [data (scale-surv (cumu-survival ($ :duration-previousrel ($where {:age {:$gt 15 :$lt 45} :duration-previousrel {:nin #{0 "NA" nil}}} model-output))))
	data2 (scale-surv (cumu-survival ($ :duration-currentsteadyrel ($where {:age {:$gt 15 :$lt 45} :duration-currentsteadyrel {:nin #{0 "NA" nil}}} model-output))))
	obs-data (read-dataset "/home/boris/projects/sexnetworkplos/observables/panelC-data-1.csv" :delim \space)
	obs-data3 (scale-surv (cumu-survival ($ :durationcurrentrel ($where {:age {:$gt 15 :$lt 45} :durationcurrentrel {:nin #{0 "NA" nil}}} observed))))
	obs-data4 (scale-surv (cumu-survival (upper-bound-duration ($ :durationcurrentrel ($where {:age {:$gt 15 :$lt 45} :durationcurrentrel {:nin #{0 "NA" nil}}} observed)))))
	plot (xy-plot (map first obs-data3) (map second obs-data3) :series-label "Dutch" :legend true )];:title "Partnership duration")]
	(add-lines plot (map first obs-data4) (map second obs-data4) :series-label "")
	(add-lines plot ($ :col0 obs-data) ($ :col1 obs-data) :series-label "UK")
	(add-lines plot ($ :col-0 mirjam-C1) ($ :col-1 mirjam-C1) :series-label "Kretzschmar")
	(add-lines plot ($ :col-0 mirjam-C2) ($ :col-1 mirjam-C2) :series-label "")
	(add-lines plot (map first data) (map second data) :series-label "Model")
	(add-lines plot (map first data2) (map second data2) :series-label "")
    (.setRangeAxis (.getPlot plot) (org.jfree.chart.axis.LogarithmicAxis. "Cumulative Distribution"))
    (set-y-range plot 0.002 1)
    (set-stroke-color plot java.awt.Color/black :dataset 0)
    (set-stroke-color plot java.awt.Color/black :dataset 1)
    (set-stroke-color plot java.awt.Color/black :dataset 2)
    (set-stroke-color plot java.awt.Color/gray :dataset 3)
    (set-stroke-color plot java.awt.Color/gray :dataset 4)
    (set-stroke-color plot java.awt.Color/orange :dataset 5)
    (set-stroke-color plot java.awt.Color/orange :dataset 6)
    (set-stroke plot :dataset 0 :width 1.5)
    (set-stroke plot :dataset 1 :width 1.5)
    (set-stroke plot :dataset 2 :width 1.5 :dash 3)
    (set-stroke plot :dataset 3 :width 1.5)
    (set-stroke plot :dataset 4 :width 1.5 :dash 3)
    (set-stroke plot :dataset 5 :width 2)
    (set-stroke plot :dataset 6 :width 2 :dash 3)
    (set-x-label plot "days")
    (.setLabelFont (.getRangeAxis (.getPlot plot)) (new Font "Tahoma" Font/PLAIN 16))
    (.setTickLabelFont (.getRangeAxis (.getPlot plot)) (new Font "Tahoma" Font/PLAIN 12))
    (remove-from-legend plot 6)
    (remove-from-legend plot 4)
    (remove-from-legend plot 1)
      (theme-plot plot)    
    (save-pdf plot "duration-rel.pdf")
    (view plot))
  
  ;;PanelD
  (let [data (concat (list [-1000 1.0]) (sort-by first (scale-surv (cumu-survival ($ :gapbetweenrel ($where {:age {:$gt 15 :$lt 45} :gapbetweenrel {:nin #{"NA" nil}}} model-output))))))
	obs-data (read-dataset "/home/boris/projects/sexnetworkplos/observables/natsal-data/panelD-data-0.csv" :delim \space)
	plot (xy-plot ($ :col0 obs-data) ($ :col1 obs-data) :legend true :series-label "UK" )];:title "Gap length")]
    (add-lines plot ($ :col-0 mirjam-D) ($ :col-1 mirjam-D) :series-label "Kretzschmar")
    (add-lines plot (map first data) (map second data) :series-label "Model")
    (set-stroke-color plot java.awt.Color/black :dataset 0)
    (set-stroke-color plot java.awt.Color/gray :dataset 1)
    (set-stroke-color plot java.awt.Color/orange :dataset 2)
    (set-stroke plot :dataset 0 :width 1.5)
    (set-stroke plot :dataset 1 :width 1.5)
    (set-stroke plot :dataset 2 :width 1.5)
    (set-y-range plot 0.0 1.02)
    (set-y-label plot "Cumulative Distribution")
    (set-x-label plot "days")
    (set-x-range plot -550 1050)
      (theme-plot plot)    
    (save-pdf plot "duration-gap.pdf")
    (view plot))
    
  ;;PanelD, Two genders
  (let [rawdata-m (to-dataset ($map (fn [a g v vp] (hash-map :age a :gender g :vreemdgaan (if (= v "ja") 1 0) :vreemdgaanpartner (if (= vp "ja") 1 0))) [:age :gender :vreemdgaan :vreemdgaanpartner] ($where {:gender {:in #{:m ":m" "man"}} :vreemdgaanpartner {:$ne 0} :vreemdgaan {:$ne 0} :age {:$gt 12 :$lt 66}} observed)))
	rawdata-f (to-dataset ($map (fn [a g v vp] (hash-map :age a :gender g :vreemdgaan (if (= v "ja") 1 0) :vreemdgaanpartner (if (= vp "ja") 1 0))) [:age :gender :vreemdgaan :vreemdgaanpartner] ($where {:gender {:in #{:f ":f" "vrouw"}} :vreemdgaanpartner {:$ne 0} :vreemdgaan {:$ne 0} :age {:$gt 12 :$lt 66}} observed)))
	data-om ($order :age :asc ($rollup mean :vreemdgaan :age rawdata-m))	
	data-of ($order :age :asc ($rollup mean :vreemdgaan :age rawdata-f))
	data-mm ($order :age :asc ($rollup mean :concurrent6mnd :age ($where {:concurrent6mnd {:$ne "NA"} :gender {:in #{:m ":m" "man"}}} model-output)))
	data-mf ($order :age :asc ($rollup mean :concurrent6mnd :age ($where {:concurrent6mnd {:$ne "NA"} :gender {:in #{:f ":f" "vrouw"}}}  model-output)))
	plot (xy-plot ($ :age data-om) (mult 100 (sgfilter-00 5 ($ :vreemdgaan data-om))) :legend true :x-label "age" :y-label "Concurrency %" :series-label "Dutch men")]
    (add-lines plot ($ :age data-of) (mult 100 (sgfilter-00 5 ($ :vreemdgaan data-of))) :series-label "Dutch women")
    (add-lines plot ($ :age data-mm) (mult 100 (sgfilter-00 5 ($ :concurrent6mnd data-mm))) :series-label "Model men")
    (add-lines plot ($ :age data-mf) (mult 100 (sgfilter-00 5 ($ :concurrent6mnd data-mf))) :series-label "Model women")
    (doto plot
      (set-stroke :dataset 0 :width 2 :dash 5)
      (set-stroke :dataset 1 :width 2 :dash 5)
      (set-stroke :dataset 2 :width 2)
      (set-stroke :dataset 3 :width 2)
      (set-x-range 11 67)
      (set-y-range 0 10)
      ;(set-title "Transitional concurrency")
      (set-stroke-color java.awt.Color/blue :dataset 0)
      (set-stroke-color java.awt.Color/pink :dataset 1)
      (set-stroke-color java.awt.Color/blue :dataset 2)
      (set-stroke-color java.awt.Color/pink :dataset 3))
          (theme-plot plot)
    (save-pdf plot "trans-concurrency.pdf")
    (view plot))
)


  
  
