# Supplementary material for: Determinants of Sexual Network Structure and Their Impact on Cumulative Network Measures
Source: PLoS Comput Biol. 2012 Apr 26;8(4):e1002470. doi: 10.1371/journal.pcbi.1002470 (PMC3343090; doi:10.1371/journal.pcbi.1002470)
Supplement: Protocol S1 — Contains the source code of the individual-based model, together with the directory structure, documentation and the tools necessary to download the libraries and to create standalone JAR files with which to generate sexual network datafiles. (BZ2) [file pcbi.1002470.s007.bz2 › sexnetworkplos/src/sexnetworkplos/epi-sexnetwork.clj]

;; Namespace, Libraries, Flags
;;;;;;;;;;;;
(ns user ;; this file is typically run in a IDE/repl
  (:gen-class)
  (:use [clojure.string :only (split)])
  (:use [incanter.core])
  (:use [incanter.charts :exclude (set-stroke-color)])
  (:use [incanter.io :only (read-dataset)])
  (:use [incanter.stats])
  (:use [incanter.pdf])
  (:import [java.awt Dimension BasicStroke Font]))
(remove-method print-method clojure.lang.IDeref)       ; to prevent recursion when @ agents.
(set! *warn-on-reflection* true)                       ; gives a warning where to put in type-hints

;; Load SCN Parameters and init world
;;;;;;;;;;;;;;;;;;;;;;;;;;;;;;;;;;;;;
(declare world)
(def day (atom 0))

;; Model Functions
;;;;;;;;;;;;;
(defn exp-decay [val]
  "Exponential decay function that starts at 1 with rate r"
  (Math/ceil (sample-exp 1 :rate val)))

(defn age-class
  "translates age to age-class, as was used in the original Kretzschmar model."
  [born & atday]
  (let [age (/ (- (if atday atday @day) born) 365.0)]
    (if (< age 15) 0
      (if (< age 25) 1
        (if (< age 35) 2
          (if (< age 45) 3
            (if (< age 55) 4
              (if (< age 65) 5 6))))))))  ; ageclass 0 and 6 for those ages that do not participate in dating.


(defn cumu [coll]
  (reductions + coll))

(defn history
  "Returns a list of events from coll starting and/or ending between
  day [n,m]."
  [coll n m]
  (seq (filter #(and (<= (:start %) m) (> (:end %) n)) coll)))

(defn current
  "Returns a list of current events."
  [coll]
  (if-let [current (seq (filter #(and (<= (:start %) @day) (> (:end %) @day)) coll))]
    current
    nil))

;; REPORTING
;;
;; Helper Functions & Statistics, 
;;;;;;;;;;;;;
(defn cumu-survival 
  "translate a coll of numbers (for example, number of relationships) to cumulative survival."
  [coll]
  (let [total (count coll)
        rawdata (sort (frequencies coll))]
    (drop-while #(= (first %) nil) (map #(vector %1 %2) (keys rawdata) (reduce #(conj %1 (- (last %1) %2)) [total] (vals rawdata))))))

(defn last-three-relas
   "Returns the duration of the last three relationships, sorted from most recent to older.
    When two or more relationships are still ongoing, shuffles their order."
    [host]
      (map first 
        (take 3 (reverse (sort-by second (shuffle (map #(vector (- (min (:end %) @day) (:start %)) (min (:end %) @day)) (:relas @host))))))))

(defn calc-gaps
   "Returns the gaps between the last three relationships, sorted from most recent to older.
    In contrast to last-three-relas, it orders relationships on their starting day."
    [host]
    (let [last-three (take 3 (reverse (sort-by first (map #(vector (:start %) (min (:end %) @day)) (:relas @host)))))
          gapfn (fn [now prev] (- (first now) (second prev)))]
    (for [i (range (dec (count last-three)))]
        (gapfn ((vec last-three) i) ((vec last-three) (inc i))))))

(defstruct infection :type :start :end :source)

(def table-transmission
  ; transmission modifier early / late in the relationship. No difference between genders in Althaus' version.
  (hash-map :early 0.5 :late 0.143))

(def table-symptoms 
  ; fraction asymptomatic
  (hash-map :m 0.75 :f 0.75)) ; Althaus

(def table-incubationtime
  ; incubation time of chlamydia in days
  (hash-map :m 14 :f 14)) ; Althaus

(def table-recovery
  ; recovery chance / exponential decay length of infection. Symptomatics recover faster because they seek treatment (not explicitely modeled)
  (hash-map [:m :a] 0.00231 [:m :s] 0.0286 [:f :a] 0.00231 [:f :s] 0.0286)) ; Althaus, latest version (the 433 days)

(declare transmission-rate)

(declare multiplier-partner-coitus)

(declare with-immunity)

(declare has-been-asymp-inf)

(defn infect-hosts
  "infect other hosts from this host, chance depends on table-transmission. Althaus version"
  [host]  
  (let [inf (first (current (:inf @host)))]                                                 ; can only have 1 current infection
    (when (and inf (< (table-incubationtime (:gender @host)) (- @day (:start inf))))          ; host is infectious
      ;;(println "host infectious")
      (let [currentrel (current (:relas @host))]
        (doseq [rel currentrel]
;;	(println "host has a partner")
          (when (and (if with-immunity (not (has-been-asymp-inf (world (:id rel)))) true) (< (rand) (if (< (- @day (:start rel)) 15) (* (/ transmission-rate (pow (count currentrel) multiplier-partner-coitus))  (table-transmission :early)) (* (/ transmission-rate (pow (count currentrel) multiplier-partner-coitus)) (table-transmission :late)))))
;;	  (println "program tries to transmit, unless partner already infected")
            (dosync
             (when (empty? (first (current (:inf @(world (:id rel))))))                                ; partner currently uninfected
               ;;	     (println "partner currently uninfected, now being infected")
               (alter (world (:id rel)) assoc :inf 
                      (conj (:inf @(world (:id rel)))
                            (struct infection (if (< (rand) (table-symptoms (:gender @(world (:id rel))))) :a :s) @day (+ @day (exp-decay (table-recovery [(:gender @(world (:id rel))) (:type inf)]))) host)))))))))))

(def latest-partner-treatment 0.4)
(def screening-chance-day 0.0006114) ; 20% 

(defn prevalence
  [coll]
  (float (/ (apply + (map #(count (current (:inf @%))) coll)) 0.01 (count coll))))

(defn clear-chlam
  "Clears the last chlamydia infection from a host."
     [host]
     (if (seq (current (:inf @host)))
       (do
	 (dosync
	  (alter host assoc :inf (conj (clojure.set/difference (set (:inf @host))
							       (set (current (:inf @host))))
				       (assoc (first (current (:inf @host))) :end @day))))
       true)
       false))

(defn treatment
  "screening + partner notification"
  [host]
   (when (clear-chlam host)
     (dosync 
      (let [lastrel (last (:relas @host))] ; last relationship is always (last (:rel @host)).
	(if (and lastrel (< (rand) latest-partner-treatment))
	  (clear-chlam (world (:id lastrel))))))))

(defn int-age [h] (int (/ (- @day (:born @h)) 365.0)))

(def minimum-age 13)
(def maximum-age 65)
(defn iscore? [h]
  (let [age (int-age h)]
    (and (<= minimum-age age maximum-age) (> ((:capacity @h) (int-age h)) 1.0))))

(defn setup-inf
  []
  (reset! day (* 365 100))
  (doseq [i world] (if i (dosync (alter i assoc :inf []))))
  (doseq [h world] (if h (dosync (alter h assoc :ageclass (age-class (:born @h))))))

  (def male (atom (vec (filter #(and (< (:ageclass @%) 6) (> (:ageclass @%) 0) (= (:gender @%) :m)) (remove nil? world)))))
  (def female (atom (vec (filter #(and (< (:ageclass @%) 6) (> (:ageclass @%) 0) (= (:gender @%) :f)) (remove nil? world)))))
  (def living (atom (concat @male @female)))

  (dotimes [i 100]
    (let [case-zero (rand-nth (filter iscore? @living))]
      (println "New Seed is"(:gender @case-zero) (:ageclass @case-zero) (iscore? case-zero))
      (dosync 
       (alter case-zero assoc :inf (conj (:inf @case-zero) (struct infection :a @day (+ @day (exp-decay (table-recovery [(:gender @case-zero) :a]))) :import)))))))


(defn start-outbreak
  "Chlam outbreak, no treatment!"
  [numyears]

  (setup-inf)
  (let [until-day (+ @day (* 365 numyears))]
    (while (< @day until-day)

    ; sunrise
    (swap! day inc)
      
    ; celebrate birthdays
    (if (= (mod @day 365) 0)
      (do
	(doseq [h world] (if h (dosync (alter h assoc :ageclass (age-class (:born @h))))))
	(reset! male (vec (filter #(and (< (:ageclass @%) 6) (> (:ageclass @%) 0) (= (:gender @%) :m)) (remove nil? world))))
	(reset! female (vec (filter #(and (< (:ageclass @%) 6) (> (:ageclass @%) 0) (= (:gender @%) :f)) (remove nil? world))))
	(reset! living (concat @male @female))))

    ; Go to work, check if the epidemic is still ongoing.
    (if (= (mod @day 30) 0)
      (let [numinf (apply + (map #(count (current (:inf @%))) @living))]
	(println (format "year %.1f" (float (+ 1880 (/ @day 365)))) "infected:" numinf) ;; assumes that the SCNs are based on a 150 year SCN, ending 2030.
	(if (or (= 0 numinf) 
		; guarantee to have a decent-sized outbreak at the end of 'start-outbreak'
		(and (<= (- until-day @day) 30) (< numinf 80))) 
	  (setup-inf))))
      
    ; get infected at night
    (doseq [i @living] (infect-hosts i)))))

(declare count-prev)

(defn continue-outbreak
  "continue a chlam outbreak, optional treatment!"
  [numyears treatment?]

  (let [until-day (+ @day (* 365 numyears))]
    (while (< @day until-day)
    
    ; sunrise
    (swap! day inc)

    ; celebrate birthdays, and update ageclasses.
    (if (= (mod @day 365) 0)
      (do
	(doseq [h world] (if h (dosync (alter h assoc :ageclass (age-class (:born @h))))))
	(reset! male (vec (filter #(and (< (:ageclass @%) 6) (> (:ageclass @%) 0) (= (:gender @%) :m)) (remove nil? world))))
	(reset! female (vec (filter #(and (< (:ageclass @%) 6) (> (:ageclass @%) 0) (= (:gender @%) :f)) (remove nil? world))))
	(reset! living (concat @male @female))))

    ; offer screening in the morning
    (if (= treatment? :true)
      (doseq [h (filter #(= 1 (:ageclass @%)) (remove nil? world))]
	(if (< (rand) screening-chance-day) (treatment h))))

    ; Go to work, check if the epidemic is still ongoing.
    (if (= (mod @day 30) 0)
      (let [numinf (apply + (map #(count (current (:inf @%))) @living))]
	(println (format "year %.1f" (float (+ 1880 (/ @day 365)))) "infected:" numinf " with screening?" treatment?)
	(println "prevalence 16-25" (prevalence (filter #(and (> (- @day (* 16 365)) (:born @%)) (< (- @day (* 25 365)) (:born @%))) (remove nil? world))))
	(swap! count-prev (fn [n] (conj n (prevalence (filter #(and (> (- @day (* 16 365)) (:born @%)) (< (- @day (* 45 365)) (:born @%))) (remove nil? world))))))
	(println "prevalence 16-45" (last @count-prev))))
	

    ; get infected at night
    (doseq [i (concat @living)] (infect-hosts i)))))


(defn calc-panelE []
  (let [coll (filter #(< 17 (int-age %) 45) @living)
	data (to-dataset (map #(hash-map :sexact (min 5 (count (history (:relas @%) (- @day 365) @day))) :inf (count (current (:inf @%)))) coll))
	popdist ($order :sexact :asc ($rollup #(float (/ (count %) (count coll))) :count :sexact data))
	prevdist ($order :sexact :asc ($rollup mean :inf :sexact data))]
    (col-names (conj-cols popdist ($ :inf prevdist)) [:sexact :popfrac :prev])))

(declare panelE-data)


(defn measure-outbreak
  "continue a chlam outbreak, optional treatment!"
  [numyears treatment?]

  (let [until-day (+ @day (* 365 numyears))]
    (while (< @day until-day)
    
    ; sunrise
    (swap! day inc)

    ; celebrate birthdays, and update ageclasses.
    (if (= (mod @day 365) 0)
      (do
	(doseq [h world] (if h (dosync (alter h assoc :ageclass (age-class (:born @h))))))
	(reset! male (vec (filter #(and (< (:ageclass @%) 6) (> (:ageclass @%) 0) (= (:gender @%) :m)) (remove nil? world))))
	(reset! female (vec (filter #(and (< (:ageclass @%) 6) (> (:ageclass @%) 0) (= (:gender @%) :f)) (remove nil? world))))
	(reset! living (concat @male @female))))

    ; offer screening in the morning
    (if (= treatment? :true)
      (doseq [h (filter #(= 1 (:ageclass @%)) (remove nil? world))]
	(if (< (rand) screening-chance-day) (treatment h))))

    ; Go to work, check if the epidemic is still ongoing.
    (when (= (mod @day 30) 0)
      (swap! panelE-data #(conj % (calc-panelE)))
      (let [numinf (apply + (map #(count (current (:inf @%))) @living))]
	(println (format "year %.1f" (float (+ 1880 (/ @day 365)))) "infected:" numinf " with screening?" treatment?)
	(println "prevalence 16-25" (prevalence (filter #(and (> (- @day (* 16 365)) (:born @%)) (< (- @day (* 25 365)) (:born @%))) (remove nil? world))))
	(swap! count-prev (fn [n] (conj n (prevalence (filter #(and (> (- @day (* 16 365)) (:born @%)) (< (- @day (* 45 365)) (:born @%))) (remove nil? world))))))
	(println "prevalence 16-45" (last @count-prev))))

    ; get infected at night
    (doseq [i (concat @living)] (infect-hosts i)))))

(defn set-stroke-color
  "Now with keyword dataset as well. Report this bug to Incanter."
  ([chart color & options]
     (let [{:keys [series dataset]
	    :or {series 0 dataset 0}} (apply hash-map options)
	    renderer (-> chart .getPlot (.getRenderer dataset))]
       (.setSeriesPaint renderer series color)
            chart)))

(declare observed)
(declare mirjam-A)
(declare mirjam-B)
(declare mirjam-B6)
(declare mirjam-C1)
(declare mirjam-C2)
(declare mirjam-D)
(load-file "src/sexnetworkplos/analyse_scn.clj")

(defn draw-panelE [coll]
  (let [popdist (for [sexact (range 6)] (mean (map #($ sexact :popfrac %) coll)))
	prevdist (for [sexact (range 6)] (mean (map #($ sexact :prev %) coll)))
	x-axis (butlast (concat [0 0] (mapcat #(vector % % %) (cumu popdist))))
	y-axis (concat (mapcat #(vector 0 % %) prevdist) [0])
	text-coord (map #(vector (mean [%1 %2]) %3 %4) (concat [0] (cumu popdist)) (cumu popdist) prevdist (range 6))	
	obs-data (read-dataset "/home/boris/projects/sexnetworkplos/observables/panel-E-natsal.csv" :delim \space :header true)
	x-axis-obs (butlast (concat [0 0] (mapcat #(vector % % %) (cumu ($ :popfrac obs-data)))))
	y-axis-obs (concat (mapcat #(vector 0 % %) ($ :prev obs-data)) [0])
	text-coord-obs (map #(vector (mean [%1 %2]) %3 %4) (concat [0] (cumu ($ :popfrac obs-data))) (cumu ($ :popfrac obs-data)) ($ :prev obs-data) (range 6))]
    (let [plot (xy-plot x-axis-obs y-axis-obs :series-label "Natsal" :legend true :x-label "proportion of population, sorted on # partners" :y-label "prevalence of C. trachomatis")]
      (set-y-range plot 0 0.10)
      (set-x-range plot -0.05 1.05)
      (add-lines plot [0 1] [0.017 0.017] :series-label "")
      (add-lines plot [0 1] [(sum (map #(* %1 %2) popdist prevdist)) (sum (map #(* %1 %2) popdist prevdist))] :series-label "")
      (add-lines plot x-axis y-axis :series-label "Model")
      (doseq [coord text-coord-obs]
	(add-text plot (first coord) (second coord) (str (if (= 5 (last coord)) "5+" (last coord)))))
      (doseq [coord text-coord]
	(if (< 3 (last coord))
	  (add-text plot (first coord) (second coord) (str (if (= 5 (last coord)) "5+" (last coord))))))
      (set-stroke-color plot java.awt.Color/gray :dataset 0)
      (set-stroke plot :dataset 0 :width 1.5)
      (set-stroke-color plot java.awt.Color/gray :dataset 1)
      (set-stroke plot :dataset 1 :width 1.5 :dash 4)
      (set-stroke-color plot java.awt.Color/orange :dataset 2)
      (set-stroke plot :dataset 2 :width 1.5 :dash 3)
      (set-stroke-color plot java.awt.Color/orange :dataset 3)
      (set-stroke plot :dataset 3 :width 2)
      (add-text plot 0.04 0.02 "1.7%")
      ;;(add-text plot 0.2 0.04 (format "Prevalence model: %.2f%%" (* (sum (map #(* %1 %2) popdist prevdist)) 100)))
      (remove-from-legend plot 2)
      (remove-from-legend plot 1)
      (view plot)
      plot)))

(def day (atom 0))
(def panelE-data (atom []))

(defn read-scn
  "read the world in year."
  [filename]
  (System/gc) ;; Clear out previous world data
  (let [temp-world (vec (map #(ref %) (read-string (str "[" (apply str (interpose " " (split (slurp filename) #"\n"))) "]"))))
	list-id (map #(:id @%) temp-world)
	max-id (apply max list-id)]
    (apply assoc (vec (repeat (inc max-id) nil)) (interleave list-id temp-world))))


;; Original simulations, model.
(def table-transmission (hash-map :early 0.5 :late 0.143))
(def multiplier-partner-coitus 0) ;; 0 is equal to the main manuscript situation.
(def with-immunity false)
(def transmission-rate 0.025)
(def count-prev (atom []))
(def panelE-data (atom []))
(dotimes [n 10]
  (def world (read-scn (format "/home/boris/projects/sexnetworkplos/SCNs/dutch-50000/dutch-default.scn-%02d" n)))
  (start-outbreak 35)
  (measure-outbreak 15 false)
  (draw-panelE @panelE-data)
  (println n))
(spit "panelE-data-dutch-0.025.dat" (vec (map (comp to-map) @panelE-data)))
(save-pdf (draw-panelE @panelE-data) "panelE-data-dutch-0.025.pdf")
(save-pdf (doto (draw-panelE @panelE-data) (set-y-range 0 0.25)) "panelE-data-dutch-0.025-zoomedout.pdf")


;; Simulations with the assumption of a constant transmission chance per day (that is, an equal decline in coital frequency, as in condom use)
(def table-transmission {:early 1.0 :late 1.0}) ;; need to set these to 1 and 1, as Althaus et. al. has Ct transmission scheme that already incorporates some degree of coital frequency decline.
(def multiplier-partner-coitus 0) ;; 0 is equal to the main manuscript situation.
(def with-immunity false)
(def transmission-rate 0.005)
(def count-prev (atom []))
(def panelE-data (atom []))
(dotimes [n 10]
  (def world (read-scn (format "/home/boris/projects/sexnetworkplos/SCNs/dutch-50000/dutch-default.scn-%02d" n)))
  (start-outbreak 35)
  (measure-outbreak 15 false)
  (draw-panelE @panelE-data)
  (println n))
(spit "panelE-data-dutch-constanttransmission-0.005.dat" (vec (map (comp to-map) @panelE-data)))
(save-pdf (draw-panelE @panelE-data) "panelE-data-dutch-constanttransmission-0.005.pdf")
(save-pdf (doto (draw-panelE @panelE-data) (set-y-range 0 0.25)) "panelE-data-dutch-constanttransmission-0.005-zoomedout.pdf")


;; Now with coital dilution modelled after the swedish population, and immunity after undergoing an asymptomatic Ct infection.
(def table-transmission {:early 1.0 :late 1.0}) ;; need to set these to 1 and 1, as Althaus et. al. has Ct transmission scheme that already incorporates some degree of coital frequency decline.
(defn has-been-asymp-inf [host] (some #{:a} (map :type (:inf @host))))
(def with-immunity true) ;; immunity means that once you've seen an asymp infection, you are protected for life.
(def multiplier-partner-coitus 0.7) ;; 0 is old situation. 0.7 is fitted to sweden, 1 would be a constant max coital frequency, regardless of num partners.
(def transmission-rate 1.0)
(def count-prev (atom []))
(def panelE-data (atom []))
(dotimes [n 10]
  (def world (read-scn (format "/home/boris/projects/sexnetworkplos/SCNs/dutch-50000/dutch-default.scn-%02d" n)))
  (start-outbreak 35)
  (measure-outbreak 15 false)
  (draw-panelE @panelE-data)
  (println n))
(spit "panelE-data-dutch-coitusdilution0.7-asympimmune-ct1.0.dat" (vec (map (comp to-map) @panelE-data)))
(save-pdf (draw-panelE @panelE-data) "panelE-data-dutch-coitusdilution0.7-asympimmune-ct1.0.pdf")
(save-pdf (doto (draw-panelE @panelE-data) (set-y-range 0 0.27)) "panelE-data-dutch-coitusdilution0.7-asympimmune-ct1.0-zoomedout.pdf")

;; idem, but with immunity that last 5 years
(def table-transmission {:early 1.0 :late 1.0}) ;; need to set these to 1 and 1, as Althaus et. al. has Ct transmission scheme that already incorporates some degree of coital frequency decline.
(defn has-been-asymp-inf [host] (some #{:a} (map :type (history (:inf @host) (- @day (* 5 365)) @day))))
(def with-immunity true) ;; immunity means that once you've seen an asymp infection, you are protected for life.
(def multiplier-partner-coitus 0.7) ;; 0 is old situation. 0.7 is fitted to sweden, 1 would be a constant max coital frequency, regardless of num partners.
(def transmission-rate 0.11)
(def count-prev (atom []))
(def panelE-data (atom []))
(dotimes [n 10]
  (def world (read-scn (format "/home/boris/projects/sexnetworkplos/SCNs/dutch-50000/dutch-default.scn-%02d" n)))
  (start-outbreak 35)
  (measure-outbreak 15 false)
  (draw-panelE @panelE-data)
  (println n))
(spit "panelE-data-dutch-coitusdilution0.7-asympimmune5y-ct0.11.dat" (vec (map (comp to-map) @panelE-data)))
(save-pdf (draw-panelE @panelE-data) "panelE-data-dutch-coitusdilution0.7-asympimmune5y-ct0.11.pdf")
(save-pdf (doto (draw-panelE @panelE-data) (set-y-range 0 0.27)) "panelE-data-dutch-coitusdilution0.7-asympimmune5y-ct0.11-zoomedout.pdf")


;; without immunity, but with a constant per day transmission chance, and with a lower coitus frequency per partner when with multiple partners, need a quite a bit higher transmission rate to get the right average still.
(def table-transmission {:early 1.0 :late 1.0}) ;; need to set these to 1 and 1, as Althaus et. al. has Ct transmission scheme that already incorporates some degree of coital frequency decline.
;; HAVE TO REDO THIS NUMBER.
(def multiplier-partner-coitus 0.7)
(def with-immunity false)
(def transmission-rate 0.011)
(def count-prev (atom []))
(def panelE-data (atom []))
(dotimes [n 10]
  (def world (read-scn (format "/home/boris/projects/sexnetworkplos/SCNs/dutch-50000/dutch-default.scn-%02d" n)))
  (start-outbreak 35)
  (measure-outbreak 15 false)
  (draw-panelE @panelE-data)
  (println n))
(spit "panelE-data-dutch-coitusdilution0.7-0.011.dat" (vec (map (comp to-map) @panelE-data)))
(save-pdf (draw-panelE @panelE-data) "panelE-data-dutch-coitusdilution0.7-0.011.pdf")
(save-pdf (doto (draw-panelE @panelE-data) (set-y-range 0 0.27)) "panelE-data-dutch-coitusdilution0.7-0.011-zoomedout.pdf")


(comment
;; For disassortative networks, we need a higher transmission rate to keep the same Ct prevalence in the population.
(def table-transmission (hash-map :early 0.5 :late 0.143))
(def multiplier-partner-coitus 0)
(def with-immunity false)
(def transmission-rate 0.0365)
(def count-prev (atom []))
(def panelE-data (atom []))
(dotimes [n 5]
  (def world (read-scn (str "/home/boris/projects/sexnetworkplos/SCNs/dutch-disassortative.scn-0" n)))
  (start-outbreak 35)
  (measure-outbreak 15 false)
  (draw-panelE @panelE-data)
  (println n))
(spit "panelE-data-dutch-disassortative-0.0365.dat" (vec (map (comp to-map) @panelE-data)))
(save-pdf (draw-panelE @panelE-data) "panelE-data-dutch-disassortative-0.0365.pdf")
(save-pdf (doto (draw-panelE @panelE-data) (set-y-range 0 0.25)) "panelE-data-dutch-disassortative-0.0365-zoomedout.pdf")

;; For assortative networks, we need a lower transmission rate to keep the same Ct prevalence in the population.
(def table-transmission (hash-map :early 0.5 :late 0.143))
(def multiplier-partner-coitus 0)
(def with-immunity false)
(def transmission-rate 0.02)
(def count-prev (atom []))
(def panelE-data (atom []))
(dotimes [n 5]
  (def world (read-scn (str "/home/boris/projects/sexnetworkplos/SCNs/dutch-assortative.scn-0" n)))
  (start-outbreak 35)
  (measure-outbreak 15 false)
  (draw-panelE @panelE-data)
  (println n))
(spit "panelE-data-dutch-assortative-0.02.dat" (vec (map (comp to-map) @panelE-data)))
(save-pdf (draw-panelE @panelE-data) "panelE-data-dutch-assortative-0.02.pdf")
(save-pdf (doto (draw-panelE @panelE-data) (set-y-range 0 0.25)) "panelE-data-dutch-assortative-0.02-zoomedout.pdf")
)


;; read the various panelE-derived datasets
;; calculate the average panelE value's from it.
;; plot those as lines.
(defn prep-panelE-data [file]
  (let [rawdata (read-string (slurp file)) 
        meanprev (div (apply map + (map :prev rawdata)) (count rawdata)) ;; all the maps are ordered the same way (0,1,2,3,4,5), therefore we can just do this.
        meanpopfrac (div (apply map + (map :popfrac rawdata)) (count rawdata)) ;; all the maps are ordered the same way (0,1,2,3,4,5), therefore we can just do this.
        cumpopfrac (reductions + meanpopfrac)
        dec-cumpopfrac (concat [0] cumpopfrac)]
    (vector (map #(mean [%1 %2]) dec-cumpopfrac cumpopfrac) (mult 100 meanprev) meanpopfrac)))

(let [data1 (prep-panelE-data "/home/boris/projects/sexnetworkplos/panelE-data-dutch-0.025.dat")
      ;;(sum (apply map (fn [a b c] (* b c)) (prep-panelE-data "/home/boris/projects/sexnetworkplos/panelE-data-dutch-coitusdilution0.7-asympimmune5y-ct0.11.dat")))
      ;;(sum (apply map (fn [a b c] (* b c)) (prep-panelE-data "/home/boris/projects/sexnetworkplos/panelE-data-dutch-coitusdilution0.7-0.011.dat")))
      x-axis [-0.5 -0.5 0.5 0.5 0.5 1.5 1.5 1.5 2.5 2.5 2.5 3.5 3.5 3.5 4.5 4.5 4.5 5.5 5.5]
      x-axis2 [0 1 2 3 4 5]
      y-axis (concat (mapcat #(vector 0 % %) (second data1)) [0])
      data2 (prep-panelE-data "/home/boris/projects/sexnetworkplos/panelE-data-dutch-coitusdilution0.7-asympimmune-ct1.0.dat") ;;1.4\%
      data3 (prep-panelE-data "/home/boris/projects/sexnetworkplos/panelE-data-dutch-constanttransmission-0.005.dat") ;; 1.77\%
      data4 (prep-panelE-data "/home/boris/projects/sexnetworkplos/panelE-data-dutch-coitusdilution0.7-0.011.dat") ;; 1.71\%
      data5 (prep-panelE-data "/home/boris/projects/sexnetworkplos/panelE-data-dutch-coitusdilution0.7-asympimmune5y-ct0.11.dat") ;; 1.77\%
      plot (xy-plot x-axis y-axis :legend true :series-label "Main model"  :x-label "number of partners last year" :y-label "prevalence of C. trachomatis")]
  (set-stroke-color plot java.awt.Color/orange :dataset 0)
  (set-stroke plot :dataset 0 :width 1.5)
  (set-x-range plot -0.5 5.6)
  (set-y-range plot 0 23)
  (add-lines plot x-axis2 (second data3) :series-label "Constant transmission")
  (add-lines plot x-axis2 (second data4) :series-label "Coitus dilution")
  (add-lines plot x-axis2 (second data2) :series-label "Lifelong immunity")
  (add-lines plot x-axis2 (second data5) :series-label "5y immunity")
  (set-stroke-color plot java.awt.Color/black :dataset 4)
  (theme-plot plot)
  (save-pdf plot "compare-ctdist-numparts.pdf" :width 400 :height 500)
  (view plot :width 400 :height 500))
