# Supplementary material for: Determinants of Sexual Network Structure and Their Impact on Cumulative Network Measures
Source: PLoS Comput Biol. 2012 Apr 26;8(4):e1002470. doi: 10.1371/journal.pcbi.1002470 (PMC3343090; doi:10.1371/journal.pcbi.1002470)
Supplement: Protocol S1 — Contains the source code of the individual-based model, together with the directory structure, documentation and the tools necessary to download the libraries and to create standalone JAR files with which to generate sexual network datafiles. (BZ2) [file pcbi.1002470.s007.bz2 › sexnetworkplos/observables/panel-E-natsal.csv]

sexact popfrac prev
0 0.0657 0.00301418
1 0.7544 0.0111209
2 0.0848 0.0265346
3 0.0365 0.0813693
4 0.0195 0.0494862
5 0.0389 0.0617892
