# Supplementary material for: Determinants of Sexual Network Structure and Their Impact on Cumulative Network Measures
Source: PLoS Comput Biol. 2012 Apr 26;8(4):e1002470. doi: 10.1371/journal.pcbi.1002470 (PMC3343090; doi:10.1371/journal.pcbi.1002470)
Supplement: Protocol S1 — Contains the source code of the individual-based model, together with the directory structure, documentation and the tools necessary to download the libraries and to create standalone JAR files with which to generate sexual network datafiles. (BZ2) [file pcbi.1002470.s007.bz2 › sexnetworkplos/observables/plot-A-mirjam.dat]

col-0 col-1
1 1.0
2 0.9262163
3 0.84861743
4 0.7722436
5 0.69940495
6 0.6319916
7 0.5658383
8 0.500665
9 0.44084704
10 0.3862093
11 0.33552676
12 0.29271963
13 0.25428772
14 0.21893595
15 0.18767938
16 0.16163808
17 0.14070703
18 0.12362618
19 0.10668533
20 0.094014704
21 0.08351418
22 0.07518376
23 0.06842842
24 0.06272314
25 0.057892896
26 0.055372767
27 0.052887645
28 0.051242564
29 0.049562477
30 0.048267413
31 0.04742737
32 0.04644732
33 0.046097305
34 0.045432273
35 0.04480224
36 0.044452224
37 0.04424221
38 0.044067204
39 0.043682184
40 0.04357718
41 0.043542176
42 0.04340217
43 0.043297164
44 0.043227162
45 0.043157157
46 0.042912144
47 0.04280714
48 0.042667132
49 0.042457122
50 0.04242212
51 0.042352118
52 0.042247113
53 0.041932095
54 0.04179209
55 0.041652083
56 0.041477073
57 0.041267063
58 0.04116206
59 0.040882044
60 0.04081204
61 0.040707037
62 0.04060203
63 0.04056703
64 0.040532026
65 0.040287014
66 0.04018201
67 0.039972
68 0.039831992
69 0.03979699
70 0.03965698
71 0.039516974
72 0.03937697
73 0.039271962
74 0.039166957
75 0.039061952
76 0.038956948
77 0.038851943
78 0.038746938
79 0.038711935
80 0.038466923
81 0.038326915
82 0.038046904
83 0.037871893
84 0.03776689
85 0.03759188
86 0.037486874
87 0.037346866
88 0.03724186
89 0.037066855
91 0.03685684
92 0.036681835
93 0.03657683
94 0.036296815
95 0.03626181
96 0.03619181
97 0.036121804
98 0.035841793
99 0.035631783
100 0.035491776
101 0.03542177
102 0.035281762
103 0.035071753
104 0.03503675
105 0.03500175
106 0.034861743
107 0.03482674
108 0.034651734
109 0.03444172
110 0.03437172
111 0.034266714
112 0.034126706
113 0.034091704
114 0.0339867
115 0.033916697
116 0.03384669
117 0.033741686
118 0.03360168
119 0.033531677
120 0.033496674
121 0.033321667
122 0.03318166
123 0.033076655
124 0.033041652
125 0.03297165
126 0.032936648
127 0.032901645
128 0.03258663
129 0.032516625
130 0.032376617
131 0.03220161
132 0.032061603
133 0.0319916
134 0.031886593
135 0.031676583
136 0.03160658
137 0.031536575
138 0.03139657
139 0.031326566
140 0.031291563
141 0.031116556
142 0.03101155
143 0.030976549
145 0.030871544
146 0.030696535
147 0.030486524
148 0.030311516
149 0.03020651
150 0.030031502
151 0.0299965
152 0.029926496
153 0.029716486
154 0.029611481
155 0.029506475
156 0.029366469
157 0.029226461
158 0.029156458
159 0.029086454
160 0.028946448
161 0.028841441
162 0.028736437
163 0.028561428
164 0.028456423
165 0.028351417
166 0.028176408
167 0.028071404
168 0.028036403
169 0.0280014
170 0.027826391
171 0.027686384
173 0.027546378
174 0.027441371
175 0.027336366
176 0.027126357
177 0.02698635
178 0.026916346
179 0.026776338
180 0.026636332
181 0.026566328
182 0.026461324
183 0.02639132
184 0.026356317
185 0.026321316
186 0.026111305
187 0.026041303
188 0.025866292
189 0.02558628
190 0.025551278
191 0.025481274
192 0.025306266
193 0.025131257
194 0.02499125
195 0.024921246
196 0.024816241
197 0.024641233
198 0.024536226
199 0.02439622
200 0.024361217
201 0.024186209
202 0.0240112
203 0.023871193
204 0.02359118
205 0.023486175
206 0.023346167
207 0.023241162
208 0.02299615
209 0.022751138
210 0.02261113
211 0.022541126
212 0.022436121
213 0.02219111
214 0.022086104
215 0.021701084
216 0.02138607
217 0.021071054
218 0.020756038
219 0.020546027
220 0.020301014
221 0.020056004
222 0.019740988
223 0.019425971
224 0.019250963
225 0.018725935
226 0.018480925
227 0.01820091
228 0.017955897
229 0.017500876
230 0.01722086
231 0.016975848
232 0.016555827
233 0.016275814
234 0.016065802
235 0.015890794
236 0.015435772
237 0.015050752
238 0.014840742
239 0.014455723
240 0.014105706
241 0.013895695
242 0.013685685
243 0.013300665
244 0.0129856495
245 0.012775639
246 0.012495625
247 0.012355618
248 0.0122506125
249 0.012040602
250 0.0118655935
251 0.011585579
252 0.011410571
253 0.011025552
254 0.010885544
255 0.010710536
256 0.010465523
257 0.0103605185
258 0.010220511
259 0.009940497
260 0.009625481
261 0.009275463
262 0.009100455
263 0.008890444
264 0.008820441
265 0.008645432
266 0.008330417
267 0.008015401
268 0.007700385
269 0.0074553727
270 0.0070703537
271 0.006860343
272 0.0067903395
273 0.006615331
274 0.0063703186
275 0.0060903043
276 0.0058102906
277 0.005740287
278 0.005425271
279 0.0052152607
280 0.005040252
281 0.0046902345
282 0.004375219
283 0.0041652084
284 0.0038151909
285 0.003640182
286 0.0033951697
287 0.003220161
288 0.0030101505
289 0.0027651382
290 0.0026951348
291 0.0024501225
292 0.002240112
293 0.002100105
294 0.0018900945
295 0.001820091
296 0.0016100805
297 0.0015050753
298 0.001260063
299 0.0010500525
300 8.7504374E-4
301 8.0504024E-4
302 7.00035E-4
303 6.6503324E-4
305 6.300315E-4
306 5.9502973E-4
307 5.2502623E-4
310 4.900245E-4
311 4.5502276E-4
313 3.8501926E-4
314 3.500175E-4
315 2.80014E-4
316 2.100105E-4
317 1.40007E-4
320 1.0500525E-4
321 7.00035E-5
325 3.500175E-5
