# Supplementary material for: Determinants of Sexual Network Structure and Their Impact on Cumulative Network Measures
Source: PLoS Comput Biol. 2012 Apr 26;8(4):e1002470. doi: 10.1371/journal.pcbi.1002470 (PMC3343090; doi:10.1371/journal.pcbi.1002470)
Supplement: Protocol S1 — Contains the source code of the individual-based model, together with the directory structure, documentation and the tools necessary to download the libraries and to create standalone JAR files with which to generate sexual network datafiles. (BZ2) [file pcbi.1002470.s007.bz2 › sexnetworkplos/observables/plot-C2-mirjam.dat]

col-0 col-1
1 1.0
2 0.9996547
3 0.9990134
4 0.9981255
5 0.9972869
6 0.9967443
7 0.99620163
8 0.9960537
9 0.99565905
10 0.9949191
11 0.9946725
12 0.9943271
13 0.99412984
14 0.9936859
15 0.99348855
16 0.9929459
17 0.992206
18 0.9913674
19 0.9910221
20 0.9908741
21 0.99062747
22 0.9901342
23 0.98973954
24 0.9888023
25 0.9886543
26 0.988161
27 0.9879637
28 0.9874211
29 0.9871251
30 0.9861878
31 0.98579323
32 0.9853986
33 0.98500395
34 0.98456
35 0.9836721
36 0.98312944
37 0.9825375
38 0.9820935
39 0.9815016
40 0.98095894
41 0.9807123
42 0.97982436
43 0.9792818
44 0.9788378
45 0.9779992
46 0.9777032
47 0.9773579
48 0.97716063
49 0.9769633
50 0.976766
51 0.976322
52 0.97568077
53 0.9753848
54 0.9748915
55 0.9745462
56 0.9735596
57 0.97291833
58 0.972573
59 0.9720304
60 0.9717344
61 0.97133976
62 0.97055054
63 0.96995854
64 0.9693666
65 0.96897197
66 0.9684294
67 0.9679361
68 0.9676401
69 0.9672948
70 0.9667028
71 0.9663575
72 0.9657656
73 0.9654696
74 0.96507496
75 0.964483
76 0.96428573
77 0.9637431
78 0.96285516
79 0.9621646
80 0.96176994
81 0.96147394
82 0.96127665
83 0.96103
84 0.9606847
85 0.9603887
86 0.9597968
87 0.9595008
88 0.9592048
89 0.95841557
90 0.9577249
91 0.95703435
92 0.95639306
93 0.9561957
94 0.95550513
95 0.95515984
96 0.95451856
97 0.9544692
98 0.95368
99 0.95298934
100 0.9527427
101 0.95220006
102 0.9516575
103 0.95141083
104 0.95096684
105 0.95076954
106 0.9501776
107 0.9498816
108 0.9495856
109 0.9492403
110 0.9491417
111 0.9488457
112 0.94840175
113 0.94790846
114 0.9478098
115 0.94746447
116 0.94657654
117 0.94573796
118 0.9453433
119 0.944702
120 0.94430745
121 0.94401145
122 0.94366616
123 0.9433208
124 0.9429755
125 0.9427289
126 0.9420876
127 0.9417423
128 0.94149566
129 0.940953
130 0.9404597
131 0.9400651
132 0.9395718
133 0.93912786
134 0.93883187
135 0.93838793
136 0.93804264
137 0.93725336
138 0.93705606
139 0.93661207
140 0.9361188
141 0.9359215
142 0.9356255
143 0.9346882
144 0.9342936
145 0.9334057
146 0.9328137
147 0.9318765
148 0.93113655
149 0.930298
150 0.929854
151 0.92960733
152 0.92881805
153 0.92832476
154 0.9277328
155 0.9271409
156 0.92625296
157 0.925809
158 0.92521703
159 0.92452645
160 0.9237865
161 0.9231945
162 0.9224053
163 0.921912
164 0.92156667
165 0.92097473
166 0.92082673
167 0.9203828
168 0.9197415
169 0.9191989
170 0.9191002
171 0.91860694
172 0.9182123
173 0.917719
174 0.9170284
175 0.91559786
176 0.9152032
177 0.91510457
178 0.9144633
179 0.91406864
180 0.9133287
181 0.91303277
182 0.91219413
183 0.9117502
184 0.9110596
185 0.9109609
186 0.9105663
187 0.90997434
188 0.9095304
189 0.9090371
190 0.9083465
191 0.9078039
192 0.90711325
193 0.9062747
194 0.9058307
195 0.90558404
196 0.90509075
197 0.9048441
198 0.9041042
199 0.9034136
200 0.9031176
201 0.9029696
202 0.90257496
203 0.9019337
204 0.9014404
205 0.9010458
206 0.9004538
207 0.8999605
208 0.8996646
209 0.89926994
210 0.8988753
211 0.89848065
212 0.8976421
213 0.89724743
214 0.8968035
215 0.89626086
216 0.8957182
217 0.8952743
218 0.8949783
219 0.89409035
220 0.8936957
221 0.8933998
222 0.89300513
223 0.8925612
224 0.89236385
225 0.8919199
226 0.8914759
227 0.8911306
228 0.89093333
229 0.89044
230 0.88984805
231 0.8890095
232 0.8887135
233 0.88826954
234 0.8878749
235 0.88748026
236 0.886691
237 0.8861977
238 0.88609904
239 0.88560575
240 0.8848658
241 0.8843232
242 0.88387924
243 0.88294196
244 0.8826953
245 0.88230073
246 0.88170874
247 0.88151145
248 0.88072217
249 0.8803769
250 0.8796863
251 0.87929165
252 0.87850237
253 0.8777131
254 0.87697315
255 0.87647986
256 0.8759866
257 0.875296
258 0.87495065
259 0.87460536
260 0.8740627
261 0.8738654
262 0.87337214
263 0.8727802
264 0.87238556
265 0.8718923
266 0.8715963
267 0.87051105
268 0.8698204
269 0.8695738
270 0.86898184
271 0.86883384
272 0.8682419
273 0.867798
274 0.867502
275 0.86710733
276 0.86631805
277 0.86612076
278 0.86562747
279 0.86503553
280 0.86454225
281 0.8641969
282 0.8639996
283 0.86390096
284 0.8635063
285 0.8631117
286 0.8624704
287 0.86202645
288 0.86153316
289 0.8613358
290 0.86064523
291 0.86015195
292 0.85965866
293 0.85936266
294 0.8590174
295 0.8583761
296 0.8580801
297 0.85763615
298 0.85719216
299 0.8566002
300 0.85595894
301 0.8558603
302 0.85561365
303 0.85526836
304 0.8547751
305 0.8544298
306 0.8539365
307 0.8533445
308 0.85290056
309 0.85260457
310 0.85201263
311 0.851322
312 0.85068077
313 0.8503354
314 0.8501381
315 0.84969413
316 0.8495462
317 0.84900355
318 0.84851027
319 0.848165
320 0.847721
321 0.8468824
322 0.8463891
323 0.8460931
324 0.8456492
325 0.8451559
326 0.8446626
327 0.8442186
328 0.84397197
330 0.8437253
331 0.8435773
332 0.8432814
333 0.84288675
334 0.8421961
335 0.8417028
336 0.84120953
337 0.8408149
338 0.84051895
339 0.8402723
340 0.84002566
341 0.8395324
342 0.8390884
343 0.8383978
344 0.8377565
345 0.8373125
346 0.8371646
347 0.83676994
348 0.83647394
349 0.83593136
350 0.835438
351 0.8351421
352 0.8346981
353 0.8343528
354 0.83405685
355 0.83341557
356 0.8331196
357 0.8327249
358 0.83252764
359 0.83218235
360 0.8317877
361 0.8308504
362 0.83050513
363 0.8298145
364 0.8293212
365 0.82843333
366 0.8280387
367 0.82729876
368 0.8268055
369 0.8263615
370 0.8260655
371 0.82576954
372 0.82532555
373 0.82498026
374 0.8247336
375 0.8245856
376 0.8243883
377 0.82394433
378 0.82340175
379 0.8232044
380 0.8228591
381 0.8224152
382 0.8221685
383 0.8219219
384 0.82152724
385 0.82123125
386 0.82103395
387 0.82073796
388 0.8203433
389 0.819998
390 0.819702
391 0.81935674
392 0.8188141
393 0.8184688
394 0.8181729
395 0.81733423
396 0.81684095
397 0.8165943
398 0.815953
399 0.8155091
400 0.81526244
401 0.81481844
402 0.81427586
403 0.8138812
404 0.81338793
405 0.81289464
406 0.8125
407 0.8120067
408 0.8115134
409 0.8111188
410 0.8108228
411 0.8104282
412 0.81023085
413 0.8098362
414 0.8096882
415 0.8094909
416 0.8090963
417 0.8085537
418 0.80830705
419 0.8080604
420 0.80751777
421 0.8071725
422 0.8070245
423 0.8067285
424 0.80648184
425 0.8060872
426 0.80579126
427 0.80534726
428 0.80519927
429 0.8049033
430 0.80441004
431 0.80391675
432 0.80347276
433 0.80297947
434 0.8023382
435 0.80194354
436 0.80154896
437 0.8009077
438 0.8005624
439 0.80021703
440 0.7999704
441 0.79957575
442 0.7991318
443 0.79903316
444 0.7989345
445 0.7981945
446 0.7978986
447 0.7972573
448 0.796912
449 0.7963694
450 0.7958761
451 0.7953828
452 0.7950375
453 0.79484016
454 0.7942976
455 0.7939522
456 0.793311
457 0.7930643
458 0.7926697
459 0.7921271
460 0.79153514
461 0.7911405
462 0.7908445
463 0.7903019
464 0.7899073
465 0.7897099
466 0.78921664
467 0.78887135
468 0.78857535
469 0.7884767
470 0.78823006
471 0.7877861
472 0.7875888
473 0.7873915
474 0.7870462
475 0.7866022
476 0.78650355
477 0.78615826
478 0.7855663
480 0.7854676
481 0.7850237
482 0.78443176
483 0.7840371
484 0.7837411
485 0.7834451
486 0.7828532
487 0.78245854
488 0.78226125
489 0.7815706
490 0.7811267
491 0.78053474
492 0.7796961
493 0.7793015
494 0.7792028
495 0.7788575
496 0.77821624
497 0.7779696
498 0.77767366
499 0.7773283
500 0.776983
501 0.7760458
502 0.77565116
503 0.7751085
504 0.7748125
505 0.7746152
506 0.7742206
507 0.77397394
508 0.773678
510 0.773234
511 0.77254343
512 0.77205014
513 0.77190214
514 0.7715075
515 0.7708662
516 0.7703236
517 0.7698303
518 0.76958364
519 0.7689917
520 0.7686464
521 0.76785713
522 0.7677585
523 0.76701856
524 0.76652527
525 0.7659826
526 0.76529205
527 0.76514405
528 0.7647494
529 0.7645521
530 0.76435477
531 0.7636642
532 0.76341754
533 0.76331884
534 0.76282555
535 0.7622336
536 0.7620856
537 0.7616417
538 0.76124704
539 0.76104975
540 0.76075375
541 0.7603591
542 0.7597672
543 0.7595698
544 0.7592739
545 0.75922453
546 0.75907654
547 0.7588299
548 0.7582873
549 0.75808996
550 0.7569061
551 0.75670874
552 0.7559195
553 0.75557417
554 0.7554755
555 0.7551796
556 0.7545383
557 0.75434095
558 0.7539463
559 0.7535517
560 0.7531571
561 0.75305843
562 0.75212115
563 0.75162786
564 0.7510359
565 0.75054264
566 0.749852
567 0.7493094
568 0.7485694
569 0.74817485
570 0.74787885
572 0.74753356
573 0.74738556
574 0.74708956
575 0.7469909
576 0.7467443
577 0.745955
578 0.7456097
579 0.7454617
580 0.7452644
581 0.7449191
582 0.74412984
583 0.7438832
584 0.74363655
585 0.74319255
586 0.74269927
587 0.74205804
588 0.7417127
589 0.7413674
590 0.7411701
591 0.7406768
592 0.74018353
593 0.7396902
594 0.73954225
595 0.73895025
596 0.7388516
597 0.7382597
598 0.7381117
599 0.7378157
600 0.7374211
601 0.73702645
602 0.7364838
603 0.7361385
604 0.7355466
605 0.7349053
606 0.7346093
607 0.7344613
608 0.7340174
609 0.7336721
610 0.73332673
611 0.7332281
612 0.73278415
613 0.73248816
614 0.7316989
615 0.7313536
616 0.7311563
617 0.73046565
618 0.73012036
619 0.7296271
620 0.7294298
621 0.72888714
622 0.72859114
623 0.7284925
624 0.7282952
625 0.72794986
626 0.7274073
627 0.72701263
628 0.72666734
629 0.72651935
630 0.72607535
631 0.7257794
632 0.7254341
633 0.7249901
634 0.7247435
635 0.72469413
636 0.72420084
637 0.7239542
638 0.7237569
639 0.72336227
640 0.7226717
641 0.7222277
642 0.72212905
643 0.72163576
644 0.7212411
645 0.7209451
646 0.7198599
647 0.71931726
648 0.71897197
649 0.71867603
650 0.71838003
651 0.7177881
652 0.7173441
653 0.71690017
654 0.71616024
655 0.71551895
656 0.7149763
657 0.7144337
658 0.7138911
659 0.71329916
660 0.7129045
661 0.7120659
662 0.71162194
663 0.71127665
664 0.710882
665 0.71048737
666 0.7100927
667 0.7093528
668 0.7092048
669 0.70831686
670 0.7081196
671 0.7079223
672 0.7074783
673 0.706985
674 0.706689
675 0.70639306
676 0.7063437
677 0.70594907
678 0.7057024
679 0.70550513
680 0.70486385
681 0.70456785
682 0.7041239
683 0.7036306
684 0.703088
685 0.7027427
686 0.70215076
687 0.7016081
688 0.7011642
689 0.70096684
690 0.70042425
691 0.7000296
692 0.6995363
693 0.699191
694 0.6985004
695 0.6982044
696 0.6976618
697 0.6972672
698 0.6970698
699 0.6969712
700 0.6964779
701 0.69603395
702 0.6959353
703 0.6956393
704 0.6950967
705 0.6947514
706 0.69465274
707 0.6939128
708 0.69337016
709 0.6931729
710 0.69243294
711 0.6919396
712 0.6914463
713 0.691249
714 0.6910517
715 0.6906571
716 0.6901638
717 0.68976915
718 0.6893745
719 0.6892265
720 0.6887332
721 0.6879933
722 0.6878453
723 0.687352
724 0.6868094
725 0.6865134
726 0.6862174
727 0.6858228
728 0.68552685
729 0.6849349
730 0.6846389
731 0.6842443
732 0.684047
733 0.683751
734 0.683455
735 0.68315905
736 0.68286306
737 0.6824684
738 0.6821725
739 0.6821231
740 0.68177783
741 0.68143255
742 0.6809392
743 0.68069255
744 0.6804459
745 0.68019927
746 0.679706
747 0.67960733
748 0.6793607
749 0.6791634
750 0.6787194
751 0.67842346
752 0.67797947
753 0.6775848
754 0.6771902
755 0.6766476
756 0.6762036
757 0.6759077
758 0.6754144
759 0.67516774
760 0.67472374
761 0.6744278
762 0.67403316
763 0.67373717
764 0.6736385
765 0.6730466
766 0.6726026
767 0.67250395
768 0.6719613
769 0.67186266
770 0.67132
771 0.6710734
773 0.67082673
774 0.67033345
775 0.6700868
776 0.66964287
777 0.6691496
778 0.66890293
779 0.66845894
780 0.668015
781 0.6675217
782 0.66742307
783 0.6670284
784 0.6668311
785 0.66653514
786 0.6663378
787 0.66623914
788 0.6657952
789 0.66554856
790 0.6651539
791 0.6644633
792 0.664118
793 0.6637727
794 0.6631314
795 0.6627861
796 0.66229284
797 0.66199684
798 0.6618982
799 0.66165155
800 0.6612569
801 0.6611089
802 0.6608129
803 0.6606156
804 0.6604676
805 0.6601717
806 0.6596784
807 0.65962905
808 0.6592344
809 0.65879047
810 0.6585438
811 0.6581492
812 0.65775454
813 0.65740925
814 0.6568666
815 0.65676796
816 0.6566693
817 0.65617603
818 0.6558307
819 0.6554361
820 0.65504146
821 0.6546961
822 0.65440017
823 0.6542028
824 0.6537589
826 0.65351224
827 0.6532656
828 0.6529696
829 0.65252566
830 0.652131
831 0.6519337
832 0.6517364
833 0.6510951
834 0.6507498
835 0.6504538
836 0.6502565
837 0.6500592
838 0.6496152
839 0.64897394
840 0.6487273
841 0.64833266
842 0.6477407
843 0.6471488
844 0.64695144
845 0.6467048
846 0.64660615
847 0.64645815
848 0.64581686
849 0.6456196
850 0.64517564
851 0.64502764
852 0.64473164
853 0.644337
854 0.6434984
855 0.6433998
856 0.6430545
857 0.64285713
858 0.6426105
859 0.64236385
860 0.6421172
861 0.6419199
862 0.64187056
863 0.64167327
864 0.6414266
865 0.6411306
866 0.640884
867 0.64063734
868 0.64048934
869 0.63999605
870 0.63984805
871 0.6396014
873 0.6392561
874 0.6391081
875 0.63891083
876 0.6385655
877 0.63812155
878 0.6376776
879 0.63748026
880 0.63728297
881 0.6370856
882 0.6368883
883 0.6364937
884 0.6363457
885 0.6362964
886 0.63590175
887 0.63555646
888 0.6350631
889 0.63496447
890 0.6349152
891 0.6346685
892 0.63417524
893 0.63387924
894 0.63353395
895 0.6334353
896 0.6331393
897 0.6328433
898 0.6325967
899 0.632202
900 0.6321034
901 0.6316101
902 0.63136345
903 0.6309688
904 0.6306729
905 0.6304755
906 0.6300316
907 0.6295876
908 0.62934095
909 0.62899566
910 0.62884766
911 0.62865037
912 0.62850237
913 0.6283051
914 0.6279597
915 0.6275651
916 0.6273678
917 0.6270225
918 0.6265785
919 0.6262826
920 0.6259373
922 0.62573993
923 0.6256906
924 0.62544394
925 0.62475336
926 0.62411207
927 0.6237668
928 0.62366813
929 0.6234215
930 0.62317485
931 0.6229775
932 0.6226322
933 0.62253356
934 0.6222869
935 0.62208956
936 0.621547
937 0.62134963
938 0.621103
939 0.62070835
940 0.62001777
941 0.6196231
942 0.6191792
943 0.61878455
945 0.61829126
946 0.6177486
948 0.6173047
949 0.61641675
950 0.61592346
951 0.61582476
952 0.6151342
953 0.6146409
954 0.6142956
955 0.6138023
956 0.6135063
957 0.613013
958 0.61286503
959 0.6126184
960 0.61222374
961 0.6119771
962 0.6116318
963 0.61153316
964 0.6113358
965 0.6112865
966 0.6108425
967 0.61029994
968 0.61015195
969 0.60985595
971 0.6094613
972 0.609116
973 0.6087214
974 0.6086227
975 0.6083761
977 0.6081788
978 0.6077348
979 0.6073895
980 0.60714287
981 0.6069455
982 0.60655093
983 0.60605764
984 0.6055643
986 0.6051697
987 0.605071
988 0.6047751
989 0.6041338
990 0.60388714
991 0.6034925
992 0.6031472
993 0.60290056
994 0.6026539
995 0.6022099
996 0.6021113
997 0.6018153
998 0.60166734
999 0.60147
1000 0.60117406
1001 0.6009274
1002 0.6004834
1003 0.6001875
1004 0.5994475
1005 0.59915155
1006 0.59865826
1007 0.5982636
1008 0.5979676
1009 0.597869
1010 0.597573
1011 0.59742504
1012 0.5973757
1013 0.5972277
1014 0.5970797
1015 0.59678376
1016 0.5965864
1017 0.59619176
1018 0.5958958
1019 0.59559983
1020 0.59525454
1021 0.59505725
1023 0.59490925
1024 0.59461325
1025 0.59441596
1027 0.59426796
1028 0.59367603
1029 0.59318274
1030 0.59273875
1031 0.5922948
1032 0.5919988
1033 0.5917028
1034 0.5913575
1035 0.5912589
1036 0.59101224
1037 0.5906176
1038 0.5904696
1039 0.5902723
1040 0.5895324
1041 0.5894337
1042 0.5890884
1043 0.58884174
1044 0.58820045
1045 0.58765787
1046 0.5873125
1047 0.5867206
1048 0.58632594
1049 0.585882
1050 0.58563536
1051 0.5850927
1052 0.58459944
1053 0.58445144
1054 0.5838595
1055 0.58341557
1056 0.5831689
1057 0.5828729
1058 0.58267564
1059 0.58252764
1060 0.58188635
1061 0.58173835
1062 0.5812944
1063 0.58109707
1064 0.5806038
1065 0.5804065
1066 0.58020914
1067 0.58001184
1068 0.5799132
1069 0.57966655
1070 0.57902527
1071 0.5787293
1072 0.5781867
1073 0.5775947
1074 0.57720006
1075 0.57670677
1076 0.5766081
1077 0.5760162
1078 0.57532555
1080 0.5752269
1081 0.57478297
1082 0.5745856
1083 0.5743883
1084 0.57394433
1085 0.57325375
1086 0.57295775
1087 0.5726618
1088 0.5722178
1089 0.57172453
1090 0.57152724
1091 0.57137924
1092 0.57103395
1093 0.5707873
1094 0.57054067
1095 0.569998
1096 0.5697514
1097 0.5694554
1098 0.56886345
1099 0.5684195
1100 0.5683208
1101 0.5681729
1102 0.5678769
1104 0.5675809
1105 0.56713694
1106 0.56684095
1108 0.56615037
1109 0.5659037
1110 0.5655091
1111 0.56541044
1112 0.5650158
1113 0.56442386
1114 0.5642265
1115 0.5639306
1117 0.5637826
1118 0.5635359
1119 0.5631906
1120 0.56309193
1122 0.562796
1123 0.56259865
1124 0.56254935
1125 0.5625
1126 0.562204
1127 0.56195736
1128 0.5618587
1129 0.5616614
1130 0.5612174
1131 0.5610694
1132 0.56057614
1133 0.5602802
1134 0.5597869
1135 0.5596389
1136 0.5592936
1137 0.55899763
1138 0.5584057
1139 0.5579617
1140 0.5577644
1141 0.55766577
1142 0.55736977
1143 0.5571725
1144 0.5569751
1145 0.55692583
1146 0.5566792
1147 0.5561859
1148 0.5559392
1149 0.55569255
1150 0.55534726
1151 0.5549526
1152 0.554854
1153 0.55441004
1155 0.5543114
1156 0.5540154
1157 0.55396605
1158 0.5537194
1159 0.5535221
1160 0.55327547
1161 0.5531768
1162 0.55297947
1163 0.5524862
1164 0.5521409
1165 0.5517956
1166 0.5514996
1167 0.5510063
1168 0.5507103
1169 0.55021703
1170 0.55001974
1171 0.54972374
1172 0.5494278
1173 0.5493291
1174 0.5491318
1175 0.5487865
1176 0.54858917
1177 0.54829323
1179 0.5481945
1180 0.5480466
1181 0.54784924
1182 0.5476026
1183 0.54715866
1184 0.54706
1185 0.546912
1186 0.54671466
1187 0.5465174
1188 0.5462214
1189 0.5460241
1190 0.5455801
1191 0.54543215
1192 0.5452348
1193 0.5447415
1194 0.5445442
1195 0.5444455
1196 0.5438536
1197 0.54340965
1198 0.54311365
1199 0.5430643
1200 0.542571
1201 0.54242307
1202 0.5418804
1203 0.54168314
1204 0.5414365
1205 0.54094315
1206 0.54059786
1207 0.54054856
1208 0.53980863
1209 0.539414
1210 0.539118
1211 0.5386247
1212 0.53852606
1213 0.5384274
1214 0.53823006
1215 0.5378848
1216 0.5377368
1217 0.53734213
1218 0.5365529
1219 0.5360596
1220 0.5357636
1221 0.5354676
1222 0.5351717
1223 0.5345304
1224 0.53428376
1225 0.5338891
1227 0.53369176
1228 0.5333958
1229 0.5332972
1230 0.53305054
1231 0.53290254
1232 0.5325079
1233 0.5320146
1234 0.53161997
1235 0.5314227
1237 0.53102803
1238 0.53073204
1239 0.5303374
1240 0.5301401
1241 0.5298441
1242 0.5294988
1243 0.5291042
1244 0.5290055
1245 0.5285616
1246 0.5284136
1247 0.5283149
1248 0.52821624
1249 0.5279696
1250 0.5274763
1251 0.52737767
1252 0.527279
1253 0.52708167
1254 0.5268844
1255 0.5267364
1256 0.5265884
1257 0.5265391
1259 0.5264404
1260 0.52614444
1261 0.52584845
1262 0.5254538
1263 0.5252565
1264 0.5251085
1265 0.5249112
1266 0.5245659
1267 0.5240726
1268 0.52382594
1269 0.523382
1270 0.52313536
1271 0.52298737
1272 0.5226421
1273 0.52239543
1274 0.5222968
1275 0.52205014
1276 0.5220008
1277 0.5215075
1278 0.52126086
1279 0.52111286
1280 0.5208662
1281 0.5206196
1282 0.5203729
1283 0.5203236
1284 0.5201263
1285 0.5198303
1286 0.51958364
1287 0.519337
1288 0.5192877
1289 0.51904106
1290 0.5188437
1291 0.5185478
1292 0.5183504
1293 0.51800513
1294 0.51770914
1295 0.5176105
1296 0.51751184
1297 0.5172652
1298 0.51701856
1299 0.51652527
1300 0.5163773
1301 0.5161306
1302 0.51593333
1303 0.51548934
1304 0.51529205
1305 0.51514405
1306 0.5148974
1307 0.51470006
1308 0.51450276
1309 0.5140095
1310 0.51361483
1311 0.51346684
1312 0.5133682
1313 0.51297355
1314 0.5126776
1315 0.51243097
1316 0.5118883
1317 0.511691
1318 0.51139504
1319 0.51109904
1320 0.51075375
1321 0.51060575
1322 0.51040846
1323 0.5103098
1324 0.50996447
1325 0.5095698
1326 0.5092739
1327 0.5091259
1328 0.5086326
1329 0.50853395
1330 0.5083366
1332 0.50804067
1333 0.50789267
1334 0.50774467
1335 0.507498
1336 0.50730073
1337 0.50700474
1338 0.5065608
1339 0.50636345
1340 0.50616616
1341 0.50601816
1342 0.5057715
1343 0.5054262
1344 0.50513023
1345 0.50483423
1346 0.50478494
1347 0.5044396
1348 0.50379837
1350 0.503453
1351 0.50305843
1352 0.50291044
1353 0.50276244
1354 0.5025158
1355 0.5023678
1356 0.50192386
1357 0.5017265
1358 0.5013812
1359 0.5012826
1360 0.5010359
1361 0.5007893
1362 0.500296
1363 0.49970403
1364 0.4996547
1365 0.4989641
1366 0.49876678
1367 0.49871746
1368 0.49822414
1369 0.49787885
1370 0.49773085
1371 0.49738556
1372 0.4970896
1373 0.49664563
1374 0.4964483
1375 0.49620166
1376 0.49595502
1377 0.49580702
1378 0.49536306
1379 0.4949191
1380 0.4944258
1381 0.49432716
1382 0.49412984
1383 0.49383387
1384 0.49363655
1385 0.49343923
1387 0.49319258
1388 0.49304458
1389 0.49235398
1390 0.49215665
1391 0.49195936
1392 0.49171272
1393 0.49161404
1394 0.49117008
1395 0.49107143
1396 0.49092343
1397 0.49077547
1398 0.49038082
1399 0.49023283
1400 0.48973954
1401 0.4894929
1402 0.48939425
1403 0.48904893
1404 0.48850632
1405 0.48835832
1406 0.4879637
1407 0.48776639
1408 0.48742107
1409 0.48702645
1410 0.48653314
1411 0.48618785
1412 0.48584256
1413 0.48564523
1414 0.48554656
1415 0.4852506
1416 0.4851026
1417 0.48470798
1418 0.48455998
1420 0.4842147
1421 0.48382005
1422 0.4833761
1423 0.48327744
1424 0.48293212
1425 0.4822415
1426 0.4820442
1427 0.48184687
1428 0.48164958
1429 0.48150158
1430 0.4812056
1431 0.4810576
1432 0.48095897
1433 0.48046568
1434 0.480219
1435 0.48012036
1436 0.47997236
1437 0.4798244
1438 0.4796764
1439 0.47952843
1440 0.47923243
1441 0.4790351
1442 0.47859117
1443 0.4778512
1444 0.4774566
1445 0.4769633
1447 0.47647
1448 0.4762727
1449 0.47622335
1450 0.4759767
1451 0.4755821
1452 0.4754341
1454 0.47523677
1456 0.4749408
1457 0.47454616
1458 0.47429952
1459 0.47395423
1460 0.4737569
1461 0.47365823
1462 0.47346094
1463 0.47326362
1464 0.47286898
1465 0.47277033
1466 0.47262233
1467 0.47207972
1469 0.4720304
1470 0.47193173
1471 0.4717344
1473 0.47153708
1474 0.47143844
1475 0.4710438
1476 0.47089583
1477 0.47084647
1478 0.4705505
1479 0.47005722
1480 0.46976125
1481 0.4691693
1482 0.46897197
1483 0.46892264
1484 0.468676
1485 0.46862668
1486 0.46842936
1487 0.46793607
1488 0.46783742
1489 0.46754143
1490 0.4671468
1491 0.46690017
1492 0.4668015
1493 0.46675217
1494 0.46670285
1495 0.4664562
1496 0.46625888
1497 0.46606156
1498 0.4652723
1499 0.465075
1500 0.4649763
1501 0.46468034
1502 0.46448302
1503 0.46418706
1504 0.4637924
1505 0.46349645
1506 0.46344712
1507 0.46329913
1508 0.4632498
1509 0.46285516
1510 0.46265784
1511 0.4625592
1512 0.46236187
1513 0.46167126
1515 0.4615233
1516 0.46132597
1517 0.4612273
1518 0.4608327
1520 0.46058604
1521 0.46038872
1522 0.46029004
1523 0.46009275
1524 0.4600434
1525 0.4596981
1526 0.4595008
1527 0.45905682
1528 0.45876086
1529 0.45871153
1530 0.4585142
1531 0.4583169
1532 0.45811957
1533 0.45802093
1534 0.45772493
1536 0.45752764
1537 0.45718232
1538 0.45693567
1539 0.4566397
1540 0.45639306
1541 0.45599842
1542 0.45560378
1543 0.45535713
1544 0.45506117
1545 0.45496252
1546 0.45466653
1547 0.45437056
1548 0.4541239
1549 0.4539266
1550 0.45377862
1551 0.45363063
1552 0.4532853
1554 0.45318666
1555 0.4528907
1556 0.45269337
1557 0.45229873
1558 0.45190412
1559 0.4515588
1560 0.4512135
1561 0.45096686
1562 0.4509175
1563 0.45076954
1564 0.45047355
1565 0.45027626
1566 0.4500296
1567 0.44998026
1568 0.44978294
1569 0.44938833
1570 0.449191
1571 0.44894436
1572 0.44874704
1573 0.4485004
1574 0.44820443
1575 0.4478591
1577 0.44756314
1579 0.44736582
1580 0.44721785
1581 0.4468232
1582 0.44672453
1583 0.44652724
1584 0.44637924
1585 0.4462806
1586 0.44593528
1587 0.44588596
1588 0.4456393
1589 0.445442
1590 0.44524467
1591 0.44489938
1592 0.4448007
1593 0.44470206
1594 0.44420877
1595 0.44406077
1596 0.44401145
1597 0.44366613
1598 0.44332084
1599 0.44317284
1600 0.4429262
1601 0.44282755
1602 0.44263023
1603 0.44233426
1605 0.44203827
1606 0.44184098
1607 0.44164366
1608 0.44144633
1609 0.44115037
1610 0.44085437
1611 0.4404104
1612 0.44031176
1613 0.44026244
1614 0.44006512
1615 0.43991712
1616 0.43947315
1617 0.43942383
1618 0.4388319
1619 0.4386839
1620 0.4385359
1621 0.43828925
1622 0.4381906
1623 0.43789464
1624 0.43759865
1625 0.43710536
1626 0.43690804
1627 0.43661207
1628 0.43636543
1629 0.43621746
1630 0.43606946
1631 0.43587214
1632 0.43572414
1633 0.43537885
1634 0.4352802
1635 0.4351322
1636 0.43503353
1637 0.43483624
1638 0.43463892
1639 0.43409628
1640 0.433751
1641 0.43345502
1642 0.43335634
1643 0.4331097
1644 0.43306038
1646 0.43286306
1647 0.43266574
1648 0.43251777
1649 0.43246844
1650 0.43236977
1651 0.43202448
1652 0.4319258
1653 0.43162984
1654 0.4315312
1655 0.43128452
1656 0.43079123
1657 0.43049526
1658 0.43039662
1659 0.42980465
1660 0.42960733
1661 0.42941
1663 0.4293607
1664 0.42911404
1665 0.42891672
1667 0.42862076
1668 0.4283741
1669 0.42802882
1671 0.42763418
1672 0.42748618
1673 0.42743686
1674 0.4271902
1675 0.42709157
1676 0.4268449
1677 0.42645028
1678 0.4263516
1679 0.42571035
1680 0.4254637
1681 0.42526639
1682 0.42501974
1684 0.42482242
1685 0.4246251
1686 0.4242798
1687 0.4241318
1688 0.42383584
1689 0.42373717
1690 0.4234412
1691 0.42314523
1692 0.42299724
1693 0.4227506
1696 0.42265195
1697 0.42220798
1698 0.4217147
1699 0.42161602
1700 0.4214187
1701 0.42136937
1702 0.42067876
1703 0.42048144
1704 0.4203828
1705 0.4198402
1706 0.41949487
1707 0.41934687
1709 0.41890293
1710 0.41865626
1711 0.4185083
1712 0.41821232
1713 0.418015
1714 0.41776836
1715 0.41747236
1716 0.41707775
1717 0.4166831
1718 0.41638714
1719 0.41628847
1720 0.41589385
1721 0.4154992
1722 0.41515392
1723 0.41500592
1724 0.41490725
1725 0.41475928
1726 0.41470996
1727 0.41456196
1728 0.4144633
1729 0.414266
1730 0.41406867
1731 0.41392067
1732 0.41337806
1733 0.41298342
1734 0.41283545
1735 0.4127861
1736 0.41268745
1737 0.41234216
1738 0.41214484
1739 0.41179952
1740 0.41170087
1741 0.4116022
1742 0.4114049
1744 0.4112076
1745 0.4109116
1746 0.41046765
1747 0.41027033
1748 0.4100237
1751 0.4098757
1752 0.40967837
1753 0.40948105
1754 0.40913576
1756 0.40879044
1757 0.40849447
1758 0.40795186
1759 0.40755722
1760 0.40745857
1761 0.40721193
1762 0.4068173
1763 0.40657064
1764 0.40627468
1765 0.40588003
1766 0.4058307
1767 0.4056827
1768 0.40558407
1769 0.40538675
1770 0.40523875
1771 0.40474546
1772 0.40454814
1773 0.40425217
1774 0.40375888
1775 0.40351224
1776 0.40331492
1777 0.40306827
1778 0.40267363
1779 0.4024763
1781 0.40222967
1782 0.40198302
1783 0.4015884
1784 0.4013911
1786 0.40119377
1787 0.40099645
1788 0.40079913
1789 0.40055248
1790 0.40030584
1791 0.40015784
1792 0.39996055
1793 0.39981255
1794 0.39976323
1795 0.3995659
1796 0.39926994
1797 0.3987273
1798 0.39862865
1799 0.39853
1800 0.398382
1801 0.3980367
1802 0.3976914
1804 0.39734608
1806 0.39724743
1807 0.3970501
1808 0.39675415
1809 0.39660615
1810 0.3965075
1811 0.39626086
1812 0.39606354
1813 0.3958169
1814 0.39576757
1815 0.39561957
1816 0.39542225
1817 0.39512628
1819 0.39497828
1820 0.39468232
1821 0.39453432
1822 0.39438635
1823 0.39428768
1825 0.39389306
1826 0.39384374
1827 0.39364642
1830 0.39320245
1831 0.39290646
1832 0.3928078
1834 0.3926105
1836 0.39256117
1837 0.39246252
1838 0.39221588
1839 0.3921172
1840 0.39187056
1841 0.39167324
1842 0.39152527
1843 0.39147592
1844 0.39122927
1845 0.39088398
1847 0.3907853
1848 0.39058802
1849 0.39019337
1850 0.38984805
1851 0.38965076
1852 0.3895521
1853 0.38940412
1854 0.38910812
1855 0.38900948
1856 0.3889108
1857 0.3887135
1858 0.38846686
1859 0.38812155
1860 0.38807222
1861 0.38792422
1862 0.3878749
1863 0.3877269
1864 0.38762826
1865 0.3875296
1867 0.3873816
1868 0.386691
1869 0.38649368
1870 0.3861484
1871 0.38595107
1872 0.38560575
1873 0.38540843
1875 0.38521114
1876 0.3849645
1879 0.38476717
1880 0.38456985
1881 0.3842739
1882 0.38382992
1883 0.3836326
1884 0.38353392
1885 0.38333663
1886 0.38323796
1887 0.38318864
1888 0.382794
1890 0.38259667
1891 0.3824487
1892 0.38235003
1893 0.38210338
1894 0.38195542
1895 0.38165942
1898 0.3816101
1900 0.38146213
1902 0.38106748
1904 0.3809688
1905 0.38072217
1906 0.38032755
1907 0.38022888
1908 0.3799329
1909 0.3797849
1910 0.37968627
1911 0.37929162
1912 0.37914366
1913 0.37904498
1914 0.37899566
1915 0.37884766
1916 0.378601
1917 0.37830505
1919 0.3780584
1920 0.37786108
1921 0.37781176
1922 0.37756512
1923 0.3773678
1924 0.37731847
1925 0.3772198
1926 0.37712115
1927 0.37697315
1928 0.37682518
1929 0.3767265
1930 0.37647986
1931 0.37628254
1933 0.3760359
1934 0.37588793
1935 0.37573993
1936 0.3756906
1937 0.3756413
1938 0.3754933
1939 0.37539464
1940 0.37519732
1941 0.37509865
1942 0.374852
1943 0.37475336
1944 0.37460536
1945 0.3743094
1946 0.37376678
1947 0.3736681
1948 0.37356946
1949 0.37337214
1950 0.3732735
1951 0.3731255
1952 0.37292817
1953 0.3724842
1954 0.37218824
1955 0.3720896
1957 0.37204024
1958 0.37169495
1959 0.37154695
1960 0.371251
1961 0.3709057
1962 0.37070838
1963 0.37065902
1964 0.37046173
1965 0.37036306
1966 0.37031373
1967 0.37016574
1968 0.37001777
1969 0.3694258
1970 0.36937648
1971 0.36917916
1972 0.3687352
1973 0.36863655
1974 0.3683899
1975 0.36789662
1976 0.36730465
1977 0.3668607
1978 0.36666337
1979 0.36646608
1980 0.36626875
1981 0.36597276
1982 0.3658741
1984 0.3658248
1985 0.36543015
1986 0.3650355
1987 0.36493686
1988 0.3646409
1989 0.36454222
1990 0.36424625
1991 0.3641476
1992 0.3638516
1994 0.363457
1995 0.36325967
1996 0.363161
1997 0.3629637
1998 0.3626184
1999 0.36242107
2000 0.36217442
2003 0.36182913
2004 0.36153314
2005 0.36103985
2006 0.36099052
2007 0.36074388
2008 0.3604479
2009 0.36034924
2010 0.36000395
2011 0.3599053
2013 0.35955998
2014 0.35931334
2015 0.35916534
2016 0.3590667
2017 0.35901737
2018 0.3589187
2020 0.35862273
2022 0.3584254
2023 0.35827744
2025 0.35817876
2026 0.3580308
2027 0.35768548
2028 0.3573402
2029 0.35729083
2031 0.35714287
2032 0.35694554
2033 0.35664958
2034 0.35660022
2035 0.35625494
2036 0.35615626
2037 0.3560576
2038 0.35581097
2040 0.35561365
2041 0.35556433
2042 0.35541633
2043 0.35526836
2044 0.35507104
2045 0.35497236
2046 0.3546764
2047 0.35447907
2049 0.35428175
2050 0.3540351
2051 0.35378847
2052 0.35373914
2053 0.3534925
2054 0.35339385
2055 0.35319653
2056 0.3528512
2057 0.35270324
2058 0.3524566
2059 0.35225928
2060 0.3521606
2061 0.35211128
2062 0.35201263
2063 0.351766
2064 0.35156867
2066 0.35142067
2067 0.3512727
2068 0.35087806
2069 0.35068074
2070 0.35048342
2071 0.35038477
2072 0.35023677
2073 0.3497435
2074 0.34954616
2075 0.34944752
2076 0.3491022
2077 0.3489049
2078 0.3487569
2079 0.34836227
2081 0.34831294
2082 0.3479183
2083 0.34777033
2084 0.34767166
2085 0.3475237
2086 0.3472277
2087 0.34717837
2089 0.3468824
2090 0.34678373
2091 0.34653708
2092 0.3463891
2093 0.3460438
2094 0.34564918
2096 0.3451559
2097 0.34505722
2098 0.34495857
2099 0.3448599
2100 0.34471193
2101 0.3444653
2102 0.34411997
2104 0.34392264
2105 0.343824
2106 0.34338003
2107 0.34323204
2108 0.34288675
2109 0.3424921
2110 0.34219614
2111 0.34190017
2112 0.3418015
2113 0.34155485
2115 0.34135753
2116 0.3411602
2117 0.34106156
2118 0.34096292
2119 0.34071627
2120 0.3404696
2121 0.34037095
2122 0.339927
2123 0.33987767
2124 0.33982834
2125 0.33972967
2126 0.3395817
2127 0.33948302
2128 0.33898973
2129 0.33884177
2130 0.33854577
2131 0.33815116
2132 0.33800316
2133 0.3379045
2134 0.33780584
2135 0.33760852
2136 0.33731255
2137 0.3372139
2139 0.3369179
2140 0.33681926
2141 0.33676994
2142 0.33657262
2143 0.3363753
2144 0.33612865
2146 0.3358327
2147 0.335734
2149 0.3356847
2150 0.33538872
2151 0.33524072
2152 0.33514208
2154 0.33494475
2155 0.3346981
2156 0.3343528
2157 0.33430347
2158 0.33420482
2159 0.33410615
2160 0.33390883
2161 0.33371153
2162 0.33361286
2163 0.3334649
2164 0.3331689
2166 0.33272493
2167 0.33247828
2168 0.332281
2169 0.33193567
2170 0.33173835
2171 0.3316397
2172 0.33139306
2173 0.33109707
2175 0.33099842
2176 0.33065313
2177 0.33060378
2178 0.3301598
2179 0.3297652
2180 0.32951856
2181 0.32932124
2182 0.32922256
2184 0.32917324
2185 0.32902527
2186 0.32882795
2187 0.32877862
2188 0.32863063
2189 0.32833466
2191 0.32813734
2193 0.32803866
2195 0.32769337
2196 0.3275947
2197 0.3270521
2198 0.32690412
2199 0.32680544
2202 0.32675612
2203 0.3264108
2204 0.32631215
2205 0.32611483
2206 0.3260655
2207 0.32576954
2208 0.32557222
2210 0.32527626
2211 0.32512826
2212 0.32493094
2213 0.3248323
2214 0.3245363
2215 0.32438833
2216 0.32424033
2217 0.32414168
2218 0.32389504
2219 0.32345107
2222 0.3230071
2224 0.32295778
2226 0.32290843
2228 0.3228098
2229 0.32276046
2230 0.32251382
2231 0.32226717
2232 0.3221685
2233 0.32187253
2234 0.3214779
2235 0.32123125
2236 0.32093528
2237 0.32083663
2238 0.32068864
2239 0.3204913
2240 0.320294
2241 0.32009667
2242 0.3198007
2244 0.31975138
2245 0.31935674
2247 0.31930742
2248 0.31901145
2249 0.31891277
2250 0.3186168
2251 0.31832084
2252 0.31812352
2254 0.31782755
2255 0.31772888
2256 0.31763023
2257 0.3175809
2258 0.31733426
2259 0.3172849
2260 0.31708762
2261 0.3168903
2262 0.3167423
2263 0.31664366
2264 0.31654498
2265 0.31615037
2266 0.3160517
2267 0.31575572
2268 0.3155584
2269 0.31550908
2272 0.3154104
2273 0.31516376
2274 0.31496647
2275 0.31491712
2276 0.31476915
2277 0.31467047
2278 0.3143745
2279 0.31427586
2280 0.3141772
2281 0.31407854
2282 0.31402922
2283 0.31378254
2284 0.31348658
2285 0.31338793
2286 0.31309196
2287 0.3129933
2288 0.31289464
2290 0.31274664
2291 0.31259865
2292 0.31240135
2293 0.31220403
2295 0.3121547
2296 0.31171075
2297 0.31141475
2298 0.31102014
2299 0.31097078
2300 0.31067482
2301 0.31057617
2302 0.3104775
2303 0.31037885
2304 0.31032953
2305 0.31003353
2307 0.3099842
2308 0.30973756
2309 0.3094416
2310 0.30904695
2311 0.30884963
2312 0.308751
2313 0.30870166
2314 0.30845502
2315 0.3082577
2316 0.30806038
2317 0.30796173
2318 0.3077644
2319 0.30746844
2320 0.30712312
2321 0.30677783
2322 0.30667916
2324 0.30648184
2326 0.30603787
2327 0.30584058
2328 0.30544594
2329 0.30534726
2330 0.3051993
2331 0.30510062
2332 0.304706
2333 0.30460733
2334 0.3045087
2335 0.30441
2336 0.30421272
2337 0.30411404
2338 0.30391672
2339 0.30381808
2342 0.30347276
2343 0.3033741
2344 0.30312747
2347 0.30288082
2348 0.30278215
2349 0.3026835
2350 0.3025355
2352 0.30243686
2353 0.30228886
2355 0.3021409
2356 0.3019929
2357 0.30194357
2358 0.3018449
2360 0.30179557
2361 0.30169693
2362 0.30154893
2363 0.30140096
2364 0.30105564
2365 0.30085832
2366 0.30071035
2367 0.30026639
2368 0.3001677
2369 0.30006906
2370 0.2997731
2371 0.2996251
2372 0.29952645
2373 0.2994771
2374 0.2992798
2375 0.29918113
2376 0.29903314
2377 0.2989345
2379 0.29883584
2380 0.2987865
2382 0.2985892
2383 0.29839188
2384 0.2982932
2385 0.29819456
2386 0.29799724
2387 0.2977506
2389 0.29765195
2390 0.29730663
2392 0.29715863
2394 0.2965667
2395 0.29646805
2396 0.29612273
2397 0.29602408
2399 0.29597473
2400 0.29582676
2401 0.29562944
2402 0.2955308
2403 0.29518548
2406 0.29508683
2407 0.29498816
2408 0.2948895
2409 0.2946922
2411 0.29444554
2412 0.29439622
2413 0.29385358
2415 0.29375494
2416 0.2935576
2417 0.29331097
2420 0.29321232
2422 0.29311365
2423 0.292867
2424 0.29276836
2425 0.29252172
2426 0.29242304
2428 0.29237372
2430 0.2921764
2431 0.29207775
2432 0.29197907
2433 0.29188043
2434 0.2916831
2435 0.29158446
2436 0.29138714
2437 0.29123914
2438 0.29079518
2439 0.29069653
2440 0.2903512
2441 0.29025257
2442 0.29010457
2443 0.29000592
2444 0.2898086
2445 0.2894633
2446 0.289266
2448 0.28906867
2449 0.28892067
2450 0.28887135
2451 0.2887727
2452 0.28837806
2453 0.28818074
2454 0.2880821
2455 0.2877861
2457 0.2875888
2458 0.28749013
2459 0.2872928
2460 0.28719416
2461 0.28714484
2462 0.28699684
2463 0.28679952
2464 0.2866022
2465 0.28645423
2466 0.28635556
2468 0.28630623
2469 0.2861089
2470 0.28601027
2471 0.28581294
2472 0.2857143
2473 0.28551698
2474 0.28531966
2475 0.28522098
2476 0.28497434
2477 0.2848757
2478 0.28477705
2481 0.28467837
2482 0.2843824
2483 0.28403708
2484 0.28374112
2485 0.2835438
2486 0.28314918
2487 0.2828532
2488 0.28270522
2489 0.2826559
2490 0.28245857
2491 0.28231058
2492 0.28206393
2494 0.2818173
2495 0.28157064
2496 0.28147197
2497 0.28127468
2498 0.281176
2499 0.28088003
2500 0.2806827
2501 0.2805347
2502 0.28043607
2503 0.27989346
2505 0.27979478
2506 0.27959746
2507 0.27940017
2508 0.2793015
2509 0.27920285
2510 0.27890685
2511 0.27856156
2512 0.2782656
2513 0.27816692
2514 0.2777723
2515 0.2776243
2516 0.277427
2517 0.27737767
2518 0.2769337
2519 0.27673638
2520 0.2765884
2521 0.27648973
2522 0.2762431
2523 0.27614444
2524 0.27599645
2525 0.2757498
2526 0.2754045
2528 0.27530584
2529 0.2752072
2530 0.27510852
2531 0.2749112
2532 0.27486187
2533 0.27481255
2534 0.2745659
2535 0.27436858
2536 0.27426994
2537 0.27407262
2539 0.27377665
2540 0.27353
2541 0.27348065
2543 0.27313536
2544 0.2730367
2545 0.27279004
2547 0.27264208
2548 0.2725434
2549 0.27224743
2550 0.2721488
2551 0.2718528
2552 0.27175415
2553 0.2716555
2554 0.2715075
2555 0.27140883
2556 0.2710142
2557 0.27091554
2558 0.27071825
2560 0.27052093
2561 0.27022493
2562 0.27012628
2563 0.27002764
2564 0.26983032
2565 0.269781
2566 0.26958367
2568 0.26953432
2569 0.26943567
2570 0.2691397
2573 0.26909038
2574 0.2687944
2575 0.26854774
2576 0.2684491
2577 0.26815313
2578 0.26805446
2579 0.2679558
2581 0.2676598
2582 0.26746252
2583 0.26741317
2586 0.26716653
2587 0.26701856
2588 0.26691988
2589 0.26672256
2590 0.26627862
2591 0.26598263
2592 0.26588398
2593 0.26583466
2594 0.26573598
2595 0.26548934
2597 0.26534137
2598 0.26529202
2599 0.26504537
2600 0.2647494
2601 0.2646014
2602 0.26450276
2603 0.26425612
2604 0.26396015
2605 0.2637135
2606 0.26361483
2607 0.2635162
2608 0.2634175
2609 0.26312155
2610 0.2630229
2611 0.26292422
2612 0.2628749
2614 0.2627269
2615 0.26257893
2616 0.26248026
2617 0.2623816
2618 0.2621843
2619 0.26213497
2620 0.26208565
2621 0.26198697
2622 0.261839
2623 0.26164168
2624 0.26144436
2625 0.2611484
2627 0.26104972
2628 0.2610004
2629 0.26095107
2630 0.26080307
2631 0.26075375
2633 0.26055643
2634 0.26040843
2635 0.2603098
2636 0.26021114
2638 0.26006314
2639 0.26001382
2640 0.2598165
2643 0.25971785
2644 0.25947118
2646 0.25937253
2647 0.25902724
2648 0.25887924
2649 0.2584846
2650 0.25833663
2651 0.2579913
2653 0.25789267
2655 0.25759667
2656 0.25739938
2657 0.2573007
2658 0.25710338
2659 0.25700474
2660 0.25695542
2661 0.25685674
2662 0.25670877
2664 0.25636345
2665 0.25606748
2667 0.25601816
2668 0.25572217
2669 0.25567284
2670 0.2555742
2671 0.2554262
2672 0.25503156
2673 0.2549329
2674 0.25468627
2676 0.25458762
2678 0.25453827
2679 0.2543903
2680 0.25429162
2683 0.25414366
2685 0.25399566
2686 0.253897
2687 0.253601
2688 0.25340372
2689 0.2532064
2691 0.25310773
2692 0.25295976
2693 0.25266376
2694 0.2523678
2695 0.25231847
2697 0.2520225
2698 0.25192383
2699 0.2517265
2700 0.25152922
2701 0.2511839
2702 0.25108525
2703 0.25078925
2704 0.25059196
2705 0.2503453
2706 0.25024664
2708 0.25004932
2709 0.24995068
2710 0.24970402
2711 0.2496547
2712 0.24950671
2715 0.24921073
2717 0.24901342
2718 0.24891476
2720 0.24871744
2722 0.24856946
2724 0.24852012
2725 0.24842148
2726 0.24832281
2727 0.2481255
2728 0.24787885
2729 0.24768153
2730 0.24748422
2731 0.24738556
2734 0.2472869
2735 0.24718824
2736 0.24704026
2737 0.24689226
2738 0.24684294
2740 0.24644831
2741 0.24634965
2742 0.24605367
2743 0.245955
2744 0.24580702
2745 0.2457577
2746 0.2456097
2747 0.24551105
2749 0.2454124
2750 0.24531373
2751 0.24477111
2752 0.2445738
2753 0.24437648
2754 0.2442285
2755 0.24412984
2756 0.24383385
2757 0.2437352
2758 0.24353789
2759 0.24343923
2761 0.24319258
2762 0.24314325
2764 0.24309392
2765 0.24274862
2766 0.24264996
2767 0.24250197
2769 0.24240331
2770 0.24220599
2771 0.24200869
2772 0.24191003
2773 0.24166338
2774 0.24156472
2775 0.24131808
2776 0.2411701
2777 0.2410221
2779 0.24087411
2780 0.2405288
2782 0.24023284
2783 0.24008484
2784 0.23973954
2785 0.23964088
2787 0.2394929
2788 0.23929559
2789 0.23904893
2790 0.23875296
2795 0.23860498
2797 0.23835833
2798 0.23825967
2799 0.23816101
2801 0.23776637
2803 0.23766772
2805 0.23722376
2806 0.2371251
2807 0.23692778
2808 0.23668113
2809 0.23658247
2810 0.23643449
2811 0.23623717
2813 0.23613852
2814 0.23603986
2815 0.23574388
2816 0.23549724
2817 0.23539858
2819 0.23529992
2820 0.23520127
2823 0.23510261
2824 0.23500395
2826 0.23485596
2827 0.23470797
2829 0.23465864
2831 0.23431334
2832 0.23411602
2833 0.23391871
2834 0.23362273
2835 0.23347475
2837 0.2332281
2838 0.23303078
2839 0.23293212
2840 0.23283346
2841 0.23278414
2842 0.2325375
2843 0.23234017
2844 0.23194554
2845 0.23164956
2846 0.2313536
2848 0.23115627
2849 0.23110695
2850 0.23095895
2851 0.23081097
2852 0.23031768
2853 0.23021902
2854 0.2301697
2855 0.2298244
2856 0.22962707
2858 0.22952841
2859 0.22913378
2860 0.22873914
2861 0.2286405
2863 0.22854184
2864 0.22844318
2866 0.22839384
2867 0.22829519
2869 0.22809787
2871 0.22794989
2872 0.22785123
2873 0.22775257
2874 0.22755525
2875 0.22716062
2876 0.22711128
2877 0.22706196
2878 0.22701263
2879 0.2269633
2880 0.22681531
2881 0.22647001
2882 0.22627269
2883 0.22597672
2884 0.22587806
2887 0.22568074
2890 0.22563142
2891 0.22523677
2892 0.22513813
2893 0.22503947
2894 0.22489147
2895 0.22479282
2896 0.22469416
2897 0.22449684
2899 0.22420087
2900 0.22405288
2902 0.2239049
2903 0.22385557
2904 0.22375691
2906 0.22355959
2907 0.22336227
2908 0.22326362
2909 0.22296764
2910 0.22286898
2911 0.22277032
2912 0.22262233
2913 0.22242501
2916 0.22222771
2917 0.22203039
2918 0.22193173
2919 0.2218824
2921 0.2217344
2922 0.2215371
2924 0.22143844
2926 0.22133978
2927 0.2211918
2928 0.22109313
2930 0.22089581
2932 0.2206985
2933 0.22050118
2934 0.22040252
2937 0.2202052
2939 0.2200079
2942 0.2198599
2943 0.21966259
2944 0.21951461
2945 0.21926795
2947 0.21911997
2948 0.2190213
2951 0.21892264
2952 0.218824
2953 0.21872534
2955 0.21857736
2956 0.21852802
2958 0.21842936
2959 0.21828137
2960 0.21803473
2961 0.21783741
2962 0.21773875
2963 0.2176401
2964 0.21759076
2965 0.2174921
2967 0.21734412
2968 0.21724546
2969 0.2169495
2971 0.21675217
2972 0.21655485
2973 0.21645619
2974 0.21635754
2977 0.21625888
2978 0.21616022
2980 0.21606156
2981 0.2159629
2982 0.2157656
2983 0.21542029
2986 0.21527229
2988 0.21517363
2989 0.21492699
2990 0.21482833
2991 0.21472968
2992 0.21458168
2995 0.21448304
2996 0.2144337
2997 0.21413773
2998 0.21403907
3000 0.21398973
3001 0.21374309
3002 0.2135951
3003 0.21334846
3004 0.21315114
3005 0.21295382
3006 0.21285518
3008 0.21275651
3009 0.21241121
3012 0.21221389
3014 0.21216457
3015 0.21211523
3017 0.21181926
3018 0.2117206
3019 0.21162194
3020 0.21152328
3021 0.2113753
3023 0.21117797
3025 0.21098067
3026 0.21083267
3027 0.21063536
3028 0.21048737
3029 0.21038872
3030 0.2101914
3033 0.21004342
3034 0.20979677
3035 0.20969811
3036 0.20945147
3037 0.20930347
3038 0.20920481
3040 0.2090075
3043 0.20876086
3044 0.20871152
3046 0.20846488
3047 0.20836622
3048 0.20821823
3049 0.20816891
3050 0.20807025
3051 0.20797159
3052 0.20792225
3053 0.20787293
3054 0.20777427
3055 0.20757696
3056 0.20708366
3058 0.206985
3059 0.20693567
3060 0.20683701
3061 0.20668903
3062 0.20659037
3065 0.20649171
3067 0.20624506
3068 0.2061464
3069 0.20599842
3071 0.20589976
3073 0.2056038
3075 0.20555446
3077 0.20550513
3078 0.20530781
3079 0.20520915
3080 0.20501184
3081 0.20471586
3082 0.2046172
3085 0.20456788
3086 0.20437056
3088 0.20422257
3091 0.2039266
3092 0.20382795
3093 0.20372929
3094 0.20353197
3095 0.20313734
3096 0.20303868
3097 0.20289068
3099 0.20279203
3100 0.20249605
3101 0.20244673
3103 0.20229873
3104 0.20210142
3105 0.2019041
3108 0.20180544
3109 0.20175612
3111 0.20165746
3112 0.2015588
3113 0.20146014
3114 0.20116417
3115 0.20086819
3116 0.20067088
3117 0.20052288
3119 0.2003749
3121 0.20027624
3122 0.20017758
3124 0.20012826
3125 0.2000296
3126 0.19993094
3127 0.19973363
3128 0.19963497
3130 0.19948697
3132 0.19938833
3133 0.19928966
3134 0.19909234
3135 0.19904302
3136 0.19894436
3137 0.19864838
3138 0.19859906
3139 0.1985004
3141 0.19840173
3142 0.19820441
3143 0.1980071
3144 0.19790845
3145 0.19785912
3146 0.19741516
3147 0.1973165
3148 0.19721784
3149 0.19706985
3150 0.1969712
3151 0.19687253
3152 0.19657657
3153 0.1963299
3154 0.19623126
3155 0.19618192
3156 0.1961326
3157 0.19603394
3159 0.19583662
3160 0.19568864
3161 0.19554065
3163 0.19534333
3165 0.19529401
3166 0.19519535
3167 0.19509669
3168 0.1948007
3169 0.1946034
3170 0.19455406
3172 0.19415943
3176 0.19401145
3178 0.19391279
3180 0.19381413
3181 0.19371547
3182 0.19337016
3183 0.19322218
3184 0.19302486
3186 0.19277821
3187 0.19267955
3188 0.19243291
3189 0.19213694
3190 0.1918903
3192 0.1917423
3193 0.191545
3194 0.19134767
3195 0.19124901
3196 0.19115035
3200 0.19105169
3201 0.19100237
3202 0.19075572
3203 0.1905584
3204 0.19026244
3205 0.19006512
3206 0.18981847
3207 0.18971981
3208 0.18952249
3209 0.18942383
3210 0.1893745
3212 0.18917719
3213 0.1890292
3214 0.18897988
3216 0.18883188
3218 0.18873324
3222 0.18853591
3223 0.18848658
3226 0.18838793
3227 0.18819061
3228 0.18809195
3229 0.18799329
3230 0.18789463
3231 0.18769732
3232 0.1875
3234 0.18740134
3236 0.18725336
3238 0.18685873
3239 0.1866614
3240 0.18656275
3241 0.18636543
3242 0.18616812
3243 0.18592148
3244 0.18572415
3246 0.18542817
3248 0.18523087
3249 0.18503354
3251 0.18483622
3252 0.18473756
3256 0.18463892
3257 0.18454026
3259 0.1844416
3260 0.18434294
3261 0.18429361
3263 0.18419495
3264 0.18399763
3265 0.18375099
3266 0.183603
3267 0.18350434
3268 0.18330702
3269 0.18315904
3270 0.18286306
3271 0.18256709
3272 0.18232045
3274 0.18222179
3275 0.1820738
3276 0.1819258
3277 0.18187648
3278 0.18167916
3280 0.18153118
3282 0.18143252
3283 0.18133385
3284 0.1812352
3286 0.18113655
3287 0.18103789
3289 0.18064325
3290 0.18049526
3292 0.1803966
3293 0.18029794
3294 0.1801993
3296 0.18014996
3297 0.18010063
3298 0.18000197
3301 0.17990331
3302 0.17970599
3303 0.17950869
3304 0.17945935
3305 0.17936069
3307 0.17926204
3308 0.17906472
3309 0.1790154
3310 0.17891674
3311 0.17876874
3312 0.17871942
3313 0.17862076
3314 0.1785221
3315 0.17842343
3320 0.17832479
3325 0.17827545
3326 0.17822613
3327 0.1780288
3328 0.17797948
3329 0.17778216
3330 0.17763418
3331 0.17743686
3332 0.1773382
3334 0.17714088
3335 0.17704223
3337 0.17694357
3338 0.17674625
3339 0.17654893
3340 0.1764996
3342 0.17625296
3343 0.17605564
3346 0.17585833
3347 0.175809
3348 0.17571034
3350 0.17566101
3354 0.17561167
3355 0.17546369
3357 0.17521705
3358 0.17501973
3359 0.17482242
3360 0.17472376
3361 0.17457578
3364 0.17437845
3366 0.17423047
3367 0.17418113
3368 0.17388517
3369 0.17383583
3370 0.17353986
3371 0.17334254
3373 0.17324388
3377 0.1730959
3378 0.17299724
3379 0.17294791
3381 0.17275059
3382 0.17265193
3383 0.17235596
3384 0.17230663
3385 0.17201066
3386 0.17196132
3388 0.17181334
3389 0.17166536
3390 0.1715667
3391 0.17146803
3392 0.17127071
3393 0.17117205
3394 0.1710734
3395 0.17102407
3397 0.17092541
3398 0.17062944
3399 0.17053078
3400 0.1703828
3401 0.17033346
3402 0.1700375
3403 0.16993883
3404 0.16964285
3405 0.16959353
3406 0.16949487
3408 0.16924822
3409 0.16914956
3411 0.1690509
3413 0.1688536
3414 0.16860695
3416 0.16850829
3417 0.16840963
3418 0.16831097
3419 0.16821231
3420 0.16811365
3421 0.16796567
3424 0.16776834
3426 0.16757104
3428 0.16747238
3429 0.16742304
3432 0.16737372
3433 0.1671764
3435 0.16707775
3436 0.16688043
3437 0.16673245
3440 0.16653512
3441 0.16643646
3444 0.16638714
3445 0.16628848
3446 0.16618982
3448 0.1659925
3449 0.16589384
3450 0.16559787
3451 0.16540055
3452 0.16520323
3453 0.16505525
3455 0.16495658
3458 0.16475928
3459 0.16466062
3460 0.16456196
3462 0.1644633
3463 0.16431531
3466 0.16426598
3468 0.16421665
3470 0.16387135
3471 0.16382203
3472 0.16347672
3476 0.16337806
3479 0.16308208
3480 0.16298343
3482 0.16283543
3484 0.16273677
3485 0.16253947
3486 0.16234215
3487 0.16224349
3489 0.16214482
3492 0.1620955
3495 0.16194752
3497 0.16165154
3498 0.16155288
3499 0.1614049
3500 0.16125691
3502 0.16115825
3503 0.16105959
3504 0.16086227
3507 0.16076362
3508 0.16066496
3511 0.16046764
3512 0.16041832
3515 0.16002367
3516 0.15997435
3517 0.15987569
3518 0.15967837
3520 0.15957971
3523 0.15943173
3524 0.1592344
3525 0.15913576
3531 0.1590371
3533 0.15893844
3535 0.15883978
3537 0.1586918
3538 0.15834649
3539 0.15824783
3540 0.1580505
3542 0.15800118
3543 0.15775454
3548 0.1575079
3550 0.15740924
3552 0.15726125
3553 0.15716259
3554 0.15686661
3555 0.15676795
3556 0.1566693
3558 0.15647198
3559 0.15627466
3560 0.15607736
3562 0.15568271
3564 0.15553473
3565 0.15533741
3566 0.15518942
3567 0.1551401
3569 0.1549921
3570 0.15484412
3573 0.15474546
3575 0.15454814
3577 0.1544495
3578 0.15435083
3579 0.15415351
3580 0.15410419
3581 0.15400553
3587 0.15390687
3590 0.1538082
3591 0.15370955
3592 0.15351224
3593 0.15341358
3594 0.15331492
3595 0.1531176
3598 0.15306827
3600 0.15296961
3603 0.15287095
3605 0.15267363
3606 0.15232833
3608 0.15222968
3610 0.15203236
3612 0.15173638
3614 0.15134175
3615 0.15124309
3616 0.15104578
3618 0.15099645
3620 0.15089779
3621 0.15084846
3622 0.15079913
3624 0.15065114
3629 0.15050316
3630 0.15025651
3631 0.1500592
3632 0.14986187
3633 0.14981255
3634 0.14966457
3636 0.14946724
3637 0.14931926
3638 0.1492206
3639 0.14917128
3640 0.14907262
3641 0.14897396
3643 0.14857931
3645 0.14828335
3649 0.14823402
3652 0.14798737
3653 0.14788872
3654 0.14779006
3656 0.1476914
3657 0.1473461
3658 0.14724743
3660 0.14700079
3662 0.14680347
3663 0.14670481
3666 0.14655682
3667 0.14645816
3669 0.1461622
3671 0.14596488
3672 0.14581689
3674 0.14576755
3675 0.14571823
3676 0.14557025
3678 0.14547159
3679 0.14527427
3682 0.1449783
3683 0.1448303
3687 0.14473166
3689 0.144633
3690 0.14458366
3691 0.14453433
3693 0.14443567
3695 0.14438635
3697 0.14428769
3698 0.14409037
3700 0.14394239
3704 0.14389305
3705 0.14384373
3706 0.14374506
3708 0.1436464
3709 0.14354774
3711 0.1434491
3712 0.14339976
3714 0.1433011
3717 0.14325178
3719 0.14305446
3722 0.1429558
3723 0.14265983
3726 0.14256117
3727 0.1424625
3728 0.14236385
3729 0.14231452
3731 0.14221586
3733 0.1421172
3736 0.14201854
3737 0.14187056
3739 0.1417719
3741 0.14162391
3744 0.1414266
3745 0.14122929
3748 0.14108129
3749 0.14083464
3751 0.14068666
3752 0.140588
3753 0.14048934
3754 0.14039068
3755 0.14029203
3760 0.14019337
3765 0.13999605
3767 0.13989739
3769 0.13970008
3770 0.13950276
3771 0.1394041
3772 0.13930544
3773 0.13925612
3776 0.13920678
3779 0.13900948
3781 0.13881215
3782 0.13876283
3784 0.13866417
3786 0.13851617
3787 0.13836819
3792 0.13817088
3796 0.13797356
3798 0.1378749
3799 0.13772692
3801 0.13762826
3803 0.1375296
3804 0.13738161
3806 0.13728295
3808 0.13718429
3809 0.13703631
3811 0.13683899
3812 0.13664167
3813 0.13654302
3814 0.13629638
3815 0.13619772
3816 0.13590173
3817 0.13580307
3818 0.13570441
3819 0.13560577
3822 0.13535912
3823 0.13511246
3828 0.13491516
3829 0.13471784
3830 0.13442187
3831 0.13437253
3832 0.13417521
3835 0.1339779
3836 0.13387924
3837 0.13378058
3838 0.13358326
3841 0.1334846
3842 0.1332873
3843 0.13313931
3844 0.13308997
3845 0.13289265
3846 0.13279401
3847 0.13274467
3848 0.13264601
3849 0.13235004
3852 0.13225138
3853 0.13215272
3857 0.13200474
3858 0.13185675
3859 0.13170876
3861 0.1316101
3862 0.13141279
3863 0.13121547
3864 0.13106748
3865 0.13096882
3867 0.1309195
3868 0.13082084
3869 0.13072218
3873 0.13067284
3877 0.13047554
3878 0.13037688
3879 0.13027821
3881 0.13017955
3885 0.1300809
3886 0.12998225
3887 0.12983425
3888 0.12973559
3889 0.12953828
3892 0.12943962
3895 0.12929164
3898 0.1292423
3899 0.129045
3901 0.12894633
3902 0.12884767
3906 0.12879834
3907 0.12865035
3908 0.12855169
3909 0.12845305
3911 0.12830505
3913 0.12820639
3914 0.12810774
3915 0.12800908
3918 0.12791042
3920 0.12781176
3924 0.12776244
3925 0.12766378
3926 0.12756512
3927 0.1273678
3928 0.12697317
3930 0.1268745
3931 0.12677585
3934 0.12667719
3935 0.12657852
3937 0.1265292
3941 0.12638122
3944 0.12628256
3945 0.12598658
3946 0.12588793
3949 0.12569061
3952 0.12559195
3953 0.12539463
3954 0.1253453
3956 0.12524664
3958 0.12514798
3960 0.12509866
3961 0.12495067
3962 0.12485201
3963 0.124753356
3965 0.124654695
3967 0.124556035
3971 0.12445738
3972 0.12426006
3973 0.12416141
3974 0.12406275
3976 0.12401342
3978 0.1238161
3980 0.12352013
3981 0.12342147
3984 0.12327348
3985 0.123174824
3986 0.12307616
3988 0.12302683
3989 0.12287885
3990 0.122582875
3995 0.122484215
3996 0.122385554
3998 0.1222869
3999 0.12223757
4000 0.12204025
4002 0.121842936
4005 0.121744275
4006 0.12164562
4007 0.12149763
4008 0.1214483
4009 0.12115233
4010 0.12100434
4011 0.12090568
4014 0.12070837
4015 0.12065904
4016 0.12056038
4018 0.12046172
4024 0.120363064
4025 0.12021507
4028 0.12016574
4029 0.11996843
4031 0.11986977
4033 0.119672455
4035 0.119623125
4036 0.119573794
4037 0.11947514
4039 0.11942581
4040 0.11937648
4041 0.11927782
4042 0.119080506
4043 0.118883185
4047 0.11878453
4049 0.11868587
4050 0.1183899
4053 0.11819258
4055 0.11789661
4056 0.11784728
4058 0.11774862
4061 0.117551304
4062 0.11735398
4063 0.11715667
4066 0.116910025
4068 0.116811365
4072 0.11661405
4074 0.11656472
4075 0.11651539
4077 0.11641673
4078 0.1163674
4079 0.11626875
4082 0.116219416
4084 0.116120756
4087 0.11582478
4088 0.11572613
4089 0.11557814
4091 0.11547948
4093 0.11538082
4094 0.11533149
4095 0.11523283
4098 0.11513417
4100 0.11503552
4101 0.11493686
4103 0.114788875
4104 0.114690214
4105 0.114640884
4106 0.11444357
4108 0.11439424
4111 0.11429558
4114 0.11419692
4116 0.114048935
4120 0.11375296
4121 0.1136543
4122 0.11345699
4123 0.11321034
4124 0.11311168
4125 0.11301302
4126 0.11296369
4127 0.11286504
4128 0.11271705
4129 0.112569064
4131 0.11232241
4132 0.11222376
4133 0.1121251
4136 0.111927785
4137 0.111878455
4138 0.111730464
4139 0.11163181
4140 0.11138516
4141 0.11133584
4143 0.111138515
4145 0.111089185
4147 0.11099053
4148 0.11084254
4149 0.11069456
4151 0.1105959
4154 0.110447906
4157 0.11025059
4159 0.11005328
4161 0.10995462
4163 0.10985596
4164 0.10965864
4165 0.10960931
4167 0.10946132
4168 0.10926401
4170 0.109066695
4171 0.109017365
4172 0.108918704
4173 0.108869374
4175 0.10882005
4176 0.10862273
4177 0.108425416
4178 0.108228095
4179 0.10812944
4181 0.10803078
4182 0.10798145
4188 0.1078828
4191 0.10778414
4192 0.107586816
4193 0.10743883
4194 0.10729084
4197 0.10724152
4198 0.10714286
4200 0.10699487
4201 0.106896214
4202 0.106846884
4204 0.10679755
4205 0.10674822
4206 0.10669889
4207 0.10660024
4210 0.10650158
4211 0.106254935
4213 0.106156275
4215 0.106057614
4218 0.106008284
4219 0.10590963
4220 0.10581097
4225 0.10571231
4228 0.10566299
4230 0.105564326
4233 0.105465665
4234 0.10536701
4236 0.10512036
4237 0.10492305
4239 0.104775056
4241 0.1046764
4247 0.10457774
4248 0.10452841
4249 0.1043311
4250 0.10423244
4251 0.10413378
4252 0.104035124
4254 0.10393646
4259 0.1034925
4260 0.103393845
4263 0.103295185
4265 0.103196524
4266 0.1031472
4268 0.10304854
4270 0.10294988
4271 0.10285123
4272 0.10275257
4274 0.102653906
4275 0.102604575
4276 0.10250592
4277 0.10245659
4279 0.10235793
4285 0.10206196
4288 0.1019633
4290 0.10186464
4292 0.10161799
4293 0.10142068
4294 0.101223364
4295 0.101124704
4297 0.10092739
4300 0.10073007
4301 0.10068074
4303 0.100631416
4304 0.100532755
4305 0.100384764
4306 0.10033544
4308 0.10028611
4310 0.10023678
4313 0.10013812
4314 0.10008879
4315 0.09999014
4318 0.09989148
4320 0.099842146
4321 0.09969416
4322 0.0995955
4323 0.09944751
4324 0.09934886
4326 0.09920087
4331 0.09900355
4336 0.09890489
4339 0.09870758
4341 0.09860892
4343 0.09851026
4346 0.098312944
4347 0.09801697
4348 0.09796764
4349 0.09786898
4353 0.097770326
4354 0.097671665
4357 0.097573005
4359 0.097523674
4360 0.09732636
4364 0.0972277
4365 0.09717838
4366 0.096981056
4368 0.096931726
4371 0.09678374
4372 0.09668508
4375 0.09648777
4378 0.09633978
4381 0.09629045
4383 0.09619179
4384 0.0960438
4385 0.09579716
4387 0.095550515
4389 0.095451854
4390 0.095402524
4393 0.09535319
4394 0.09525454
4396 0.09515588
4401 0.09505722
4402 0.094859906
4406 0.094761245
4407 0.09456393
4408 0.09446527
4410 0.09441594
4411 0.09431729
4412 0.09426796
4418 0.09421863
4421 0.09402131
4422 0.09397198
4426 0.09387332
4428 0.09382399
4435 0.09372534
4437 0.09367601
4438 0.09357735
4439 0.093429364
4441 0.0933307
4442 0.09328137
4443 0.09308406
4444 0.09293607
4447 0.09283741
4453 0.092590764
4454 0.09249211
4455 0.09239345
4457 0.09234412
4458 0.09229479
4460 0.09219613
4461 0.091998816
4463 0.091949485
4464 0.09185083
4465 0.09165351
4466 0.09160418
4469 0.09150553
4472 0.09140687
4474 0.09130821
4475 0.09120955
4476 0.09111089
4478 0.09101223
4481 0.09091358
4483 0.09086425
4485 0.09076559
4486 0.09071626
4488 0.090518944
4490 0.09042028
4491 0.0902723
4492 0.09017364
4494 0.09007498
4498 0.09002565
4500 0.089926995
4505 0.089877665
4506 0.089779004
4509 0.089680344
4512 0.08953236
4513 0.08928572
4514 0.089236386
4515 0.089039065
4518 0.08884175
4521 0.08874309
4522 0.08869377
4524 0.08854578
4526 0.08839779
4528 0.08829913
4530 0.08820047
4532 0.08815114
4534 0.08805249
4535 0.08800316
4536 0.0879045
4540 0.08780584
4541 0.087707184
4543 0.087657854
4544 0.08755919
4546 0.08750986
4547 0.08736188
4549 0.08731255
4551 0.087115236
4552 0.087065905
4557 0.086967245
4558 0.086868584
4559 0.08657261
4560 0.08647396
4562 0.086375296
4563 0.086276636
4566 0.08617798
4567 0.08612865
4568 0.08578335
4569 0.08573402
4570 0.08563536
4571 0.0855367
4577 0.08543804
4578 0.08533938
4581 0.08524073
4583 0.084944755
4589 0.08474743
4591 0.08455012
4592 0.08445146
4594 0.084254146
4600 0.084155485
4605 0.084056824
4606 0.08395817
4610 0.08385951
4614 0.08381018
4616 0.08371152
4619 0.08361287
4624 0.083415546
4625 0.08331689
4626 0.08321823
4628 0.08307025
4631 0.08297159
4634 0.08287293
4637 0.0828236
4641 0.082724944
4643 0.08267561
4645 0.08262628
4646 0.08252762
4652 0.08242897
4655 0.08223165
4657 0.082083665
4658 0.081985004
4659 0.081935674
4661 0.08183701
4662 0.08178769
4663 0.08173836
4664 0.08168903
4670 0.08159037
4672 0.081491716
4673 0.081393056
4674 0.081343725
4675 0.08114641
4676 0.08109708
4677 0.08104775
4678 0.08099842
4679 0.08094909
4682 0.08085044
4685 0.08075178
4686 0.08070245
4688 0.080653116
4690 0.0804558
4691 0.08040647
4692 0.08035714
4694 0.08030781
4695 0.0801105
4696 0.08001184
4697 0.07996251
4704 0.079863854
4705 0.0796172
4706 0.07951855
4707 0.07946922
4711 0.07941989
4712 0.07937056
4713 0.07932123
4715 0.079271905
4716 0.079173245
4718 0.079074584
4724 0.07897593
4727 0.07887727
4731 0.07872928
4732 0.07867995
4734 0.078581296
4735 0.078482635
4737 0.07833465
4738 0.07818666
4740 0.078088
4741 0.07798935
4743 0.07789069
4744 0.077742696
4747 0.07764404
4750 0.07749605
4751 0.07744672
4752 0.0773974
4757 0.07729874
4763 0.07715075
4765 0.077101424
4767 0.077002764
4770 0.0769041
4772 0.07680544
4774 0.07665746
4775 0.076262824
4777 0.07611484
4784 0.07601618
4789 0.07596685
4790 0.07586819
4791 0.07581887
4796 0.075769536
4797 0.075670876
4798 0.075572215
4799 0.07552289
4803 0.07547356
4808 0.07542423
4810 0.07532557
4811 0.07527624
4812 0.07517759
4817 0.0750296
4818 0.07473362
4820 0.07463496
4823 0.07453631
4825 0.07443765
4827 0.07433899
4828 0.074240334
4832 0.074141674
4834 0.07404301
4837 0.07379637
4842 0.07374704
4844 0.073648386
4845 0.073500395
4853 0.073401734
4854 0.073352404
4855 0.07330308
4856 0.07325375
4858 0.07315509
4860 0.07305643
4865 0.072859116
4866 0.072760455
4867 0.0726618
4868 0.07256314
4869 0.07246448
4870 0.07236583
4872 0.07226717
4875 0.07202052
4876 0.07197119
4878 0.07187253
4880 0.07152723
4881 0.071428575
4883 0.071329914
4884 0.071280584
4889 0.0711326
4897 0.07103394
4902 0.07093528
4903 0.07083662
4904 0.070787296
4907 0.070589975
4911 0.07044199
4914 0.07039266
4917 0.07034333
4920 0.070294
4923 0.07024467
4929 0.07014602
4932 0.07009669
4935 0.069998026
4939 0.069899365
4942 0.06970205
4944 0.06965272
4945 0.06960339
4954 0.06940608
4957 0.06920876
4960 0.06901144
4961 0.06891279
4963 0.06866614
4965 0.068567485
4966 0.068468824
4967 0.06832083
4968 0.06822218
4973 0.06812352
4979 0.06802486
4981 0.067975536
4987 0.067926206
4988 0.067827545
4989 0.067728885
4990 0.06763023
4991 0.0675809
4992 0.06743291
4999 0.06733426
5002 0.06728493
5003 0.067186266
5004 0.06698895
5008 0.06684096
5011 0.06669298
5016 0.06659432
5017 0.06644633
5023 0.06624901
5027 0.06615035
5035 0.06600237
5038 0.06590371
5039 0.065706395
5040 0.065558404
5041 0.06541042
5046 0.06531176
5049 0.0652131
5050 0.06516378
5051 0.065114446
5052 0.065015785
5053 0.064966455
5054 0.064867795
5055 0.06481847
5056 0.06471981
5058 0.06447317
5060 0.06437451
5061 0.064275846
5067 0.06407853
5068 0.06397987
5076 0.06388122
5077 0.06373323
5079 0.06363457
5084 0.06348658
5087 0.06338792
5088 0.06328926
5090 0.06319061
5091 0.06299329
5094 0.062894635
5098 0.062845305
5099 0.062697314
5100 0.06259866
5102 0.0625
5103 0.06245067
5107 0.062352013
5109 0.062253356
5121 0.062204026
5122 0.062154695
5125 0.06200671
5130 0.061957378
5132 0.06190805
5138 0.06185872
5140 0.061760064
5141 0.061661404
5144 0.061562747
5145 0.06146409
5146 0.06136543
5151 0.061217442
5152 0.06116811
5153 0.060970798
5155 0.060921468
5165 0.06072415
5172 0.060526837
5174 0.060477506
5185 0.06037885
5187 0.06032952
5190 0.06023086
5194 0.060033545
5195 0.059984215
5199 0.059885558
5200 0.059836227
5201 0.05973757
5202 0.05963891
5205 0.059589583
5206 0.059490923
5207 0.059441593
5208 0.059392266
5210 0.059293605
5211 0.05919495
5215 0.058948305
5216 0.058898974
5217 0.058701657
5218 0.058603
5220 0.05855367
5221 0.058455013
5222 0.058405682
5224 0.058356352
5228 0.058307026
5230 0.058208365
5232 0.058060378
5233 0.05801105
5235 0.05791239
5238 0.057813734
5241 0.057764404
5246 0.057665747
5248 0.057567086
5249 0.05746843
5257 0.05727111
5258 0.057172455
5262 0.057073798
5266 0.057024468
5268 0.056975137
5270 0.05687648
5272 0.05677782
5275 0.056679163
5278 0.056629833
5279 0.05643252
5284 0.0562352
5285 0.05618587
5288 0.056087214
5292 0.055988554
5293 0.055939227
5294 0.055840567
5300 0.05579124
5303 0.05569258
5307 0.055593923
5308 0.055544592
5312 0.055445936
5314 0.05534728
5315 0.055248618
5318 0.055199288
5326 0.05510063
5328 0.055001974
5329 0.054903314
5332 0.054804657
5336 0.054508682
5337 0.054262035
5338 0.054163378
5340 0.05406472
5346 0.05401539
5347 0.053916734
5350 0.053867403
5353 0.053768747
5354 0.05362076
5358 0.05357143
5365 0.0535221
5371 0.05332478
5374 0.053275455
5375 0.053176794
5382 0.05297948
5386 0.05288082
5387 0.052732833
5388 0.052535515
5395 0.05243686
5403 0.0523382
5404 0.05223954
5405 0.052140884
5406 0.052091554
5412 0.051992897
5418 0.05189424
5419 0.05184491
5423 0.05174625
5428 0.051696923
5429 0.051499605
5430 0.05140095
5432 0.05120363
5438 0.051055644
5439 0.050956987
5440 0.050858326
5443 0.05075967
5444 0.05066101
5448 0.050611682
5454 0.050463695
5455 0.050414365
5463 0.050266378
5466 0.05001973
5469 0.049970403
5474 0.049921073
5478 0.049871743
5481 0.049822416
5486 0.04967443
5487 0.04957577
5494 0.04947711
5495 0.049378455
5501 0.049329124
5503 0.049230468
5504 0.049181137
5506 0.049131807
5508 0.04898382
5513 0.048885163
5524 0.048835833
5529 0.048687845
5530 0.04858919
5531 0.04853986
5532 0.048490528
5533 0.04839187
5534 0.04834254
5536 0.04829321
5539 0.048194554
5541 0.048145223
5553 0.048095897
5557 0.048046567
5558 0.04794791
5560 0.04784925
5564 0.047799923
5565 0.047750592
5570 0.047651935
5572 0.047602605
5576 0.047553275
5579 0.047503944
5580 0.047454618
5581 0.047355957
5584 0.04730663
5589 0.0472573
5593 0.047158644
5596 0.047059983
5599 0.046961326
5603 0.046911996
5605 0.04686267
5616 0.04681334
5619 0.046714682
5623 0.046517365
5624 0.046468034
5628 0.046369378
5632 0.046270717
5633 0.04617206
5642 0.046073403
5643 0.046024073
5644 0.045974743
5646 0.045876086
5648 0.045777425
5649 0.0457281
5654 0.04553078
5657 0.04548145
5659 0.045382794
5660 0.045284137
5663 0.044988163
5667 0.044889502
5668 0.044840172
5671 0.044741515
5680 0.04464286
5681 0.04449487
5683 0.04439621
5684 0.044297554
5687 0.044198897
5698 0.044149566
5699 0.044100236
5701 0.04400158
5704 0.04390292
5707 0.043705605
5710 0.043656275
5719 0.043508288
5720 0.04340963
5721 0.04331097
5726 0.043212313
5727 0.043113653
5728 0.043064326
5729 0.043014996
5735 0.04291634
5748 0.04281768
5750 0.04276835
5756 0.04266969
5764 0.042620365
5772 0.042472377
5774 0.042373717
5775 0.04227506
5778 0.042077743
5781 0.042028412
5784 0.041979086
5787 0.041880425
5789 0.04178177
5791 0.04168311
5799 0.04163378
5801 0.041485794
5806 0.041387133
5809 0.041288476
5813 0.041239146
5815 0.04118982
5816 0.040992502
5825 0.040893845
5826 0.040647198
5827 0.04054854
5830 0.04044988
5834 0.040252566
5836 0.040153906
5838 0.03985793
5842 0.0398086
5843 0.039709944
5849 0.039611287
5854 0.039561957
5856 0.0394633
5869 0.03936464
5876 0.039315313
5882 0.039216653
5885 0.039117996
5886 0.03901934
5890 0.03897001
5891 0.03892068
5893 0.03877269
5894 0.038674034
5896 0.038575374
5898 0.038526047
5902 0.038427386
5914 0.03837806
5923 0.03832873
5926 0.038180742
5929 0.038032755
5934 0.037884768
5935 0.037786108
5939 0.03773678
5941 0.03768745
5950 0.03763812
5953 0.037588794
5964 0.037490133
5965 0.03729282
5967 0.03724349
5968 0.03714483
5970 0.03704617
5977 0.03699684
5979 0.036947515
5988 0.036848854
5992 0.036799528
5998 0.036750197
6014 0.036503553
6016 0.036454223
6017 0.036404893
6020 0.036256906
6023 0.036207575
6025 0.03610892
6027 0.03601026
6037 0.0359116
6039 0.035862274
6047 0.035763614
6048 0.035615627
6050 0.03551697
6055 0.03541831
6063 0.035368983
6072 0.035270322
6074 0.035220996
6075 0.035171665
6079 0.035122335
6084 0.03507301
6094 0.035023678
6096 0.034974348
6097 0.03487569
6099 0.034727704
6106 0.034678373
6111 0.034481056
6115 0.03443173
6117 0.03433307
6123 0.034283742
6127 0.034234412
6129 0.034086425
6132 0.033987768
6133 0.033938438
6136 0.03374112
6138 0.033642463
6145 0.033543803
6148 0.033445146
6155 0.03334649
6156 0.03324783
6158 0.03314917
6175 0.03309984
6176 0.033001184
6178 0.032902524
6179 0.032803867
6181 0.03265588
6184 0.03260655
6185 0.032507893
6192 0.032409236
6193 0.032310575
6195 0.03226125
6196 0.03221192
6197 0.03206393
6201 0.03196527
6204 0.031915944
6212 0.031866614
6218 0.031767957
6220 0.031669296
6223 0.03161997
6225 0.031471983
6229 0.031422652
6232 0.031323995
6234 0.031225335
6235 0.031176006
6236 0.031126678
6255 0.031077348
6258 0.030978689
6269 0.030880032
6277 0.030830702
6279 0.030732045
6286 0.030534727
6296 0.030485399
6297 0.030436069
6298 0.030337412
6306 0.030288082
6307 0.030189425
6314 0.030090766
6318 0.029992107
6319 0.029942779
6323 0.02984412
6335 0.029745461
6357 0.029696133
6368 0.029646803
6371 0.029548146
6375 0.029498816
6381 0.029449487
6382 0.029202841
6384 0.029153513
6386 0.029104182
6400 0.029054854
6403 0.029005526
6404 0.028956195
6407 0.028857537
6409 0.02875888
6410 0.02870955
6412 0.028660221
6418 0.028610893
6419 0.028512234
6420 0.028413575
6421 0.028314916
6423 0.02816693
6427 0.028068272
6436 0.027969614
6453 0.027870955
6460 0.027772296
6461 0.02767364
6464 0.02757498
6470 0.02752565
6476 0.027426993
6479 0.027328335
6482 0.027229676
6486 0.027180348
6494 0.027081689
6503 0.02698303
6510 0.026884373
6519 0.026785715
6530 0.026736384
6533 0.026637727
6552 0.026539069
6553 0.02648974
6555 0.02644041
6556 0.026341753
6558 0.026292423
6560 0.026243094
6564 0.026193764
6573 0.026144436
6575 0.026045777
6576 0.025996448
6587 0.02594712
6588 0.02589779
6590 0.025799131
6612 0.025700474
6617 0.025601815
6618 0.025552487
6621 0.025453828
6624 0.025404498
6625 0.025305841
6627 0.025207182
6629 0.025157854
6635 0.025059195
6641 0.025009865
6643 0.024960537
6645 0.024861878
6653 0.02476322
6658 0.02471389
6676 0.024467245
6677 0.024368588
6694 0.024319258
6705 0.0242206
6715 0.024121942
6722 0.024023283
6724 0.023973955
6725 0.023875296
6726 0.023776637
6739 0.023727309
6749 0.02362865
6758 0.023431335
6761 0.023332676
6765 0.023135358
6786 0.02308603
6797 0.022987371
6799 0.022938043
6801 0.022839384
6806 0.022790056
6812 0.022740725
6815 0.022642069
6818 0.02254341
6824 0.022494081
6825 0.022395423
6826 0.022346092
6837 0.022247436
6839 0.022099448
6840 0.022050118
6844 0.02200079
6848 0.02195146
6850 0.02190213
6862 0.021803472
6885 0.021754144
6888 0.021655485
6890 0.021606157
6897 0.021556826
6900 0.021507498
6901 0.02145817
6903 0.02140884
6905 0.021310182
6907 0.021211524
6909 0.021162193
6914 0.021063536
6915 0.020964878
6916 0.02081689
6921 0.020718232
6924 0.020619573
6926 0.020570245
6929 0.020520916
6931 0.020471586
6941 0.020422257
6942 0.020372929
6949 0.02027427
6960 0.020175612
6971 0.020076953
6975 0.020027624
6981 0.019978296
6989 0.019879637
6991 0.019780979
6999 0.01973165
7019 0.019632991
7024 0.019534333
7031 0.019435674
7044 0.019337017
7047 0.019238358
7054 0.0191397
7067 0.01904104
7068 0.018942384
7069 0.018893054
7072 0.018843725
7077 0.01864641
7081 0.018547751
7084 0.018449092
7101 0.018350434
7117 0.018251777
7122 0.018153118
7135 0.01805446
7141 0.017906472
7147 0.017758485
7157 0.017659826
7168 0.017610498
7178 0.017561167
7180 0.01746251
7191 0.017363852
7214 0.017265193
7217 0.017215865
7222 0.017117206
7234 0.017018547
7238 0.016969219
7243 0.016821232
7259 0.016673245
7267 0.016574586
7273 0.016525257
7279 0.016426599
7280 0.01632794
7294 0.016278611
7295 0.016179953
7302 0.016081294
7305 0.016031966
7313 0.015982635
7318 0.015933307
7320 0.015834648
7331 0.01578532
7344 0.015735991
7356 0.015637333
7357 0.015588003
7367 0.0154893445
7373 0.015390687
7383 0.015341357
7384 0.0152426995
7391 0.01519337
7398 0.015094712
7405 0.015045383
7406 0.014996054
7415 0.014946724
7433 0.014897396
7434 0.014798737
7437 0.014749408
7443 0.014700079
7448 0.01465075
7449 0.014453433
7459 0.014354775
7471 0.014305446
7476 0.014206788
7492 0.014157458
7495 0.01410813
7500 0.014009471
7507 0.013960142
7511 0.013861484
7517 0.0138121545
7519 0.013762825
7525 0.013664167
7537 0.013565509
7538 0.01351618
7547 0.013466851
7549 0.013368192
7552 0.013318864
7564 0.013220205
7566 0.013121547
7569 0.013022888
7574 0.012924231
7575 0.012874901
7580 0.012825572
7584 0.012726914
7593 0.012628255
7600 0.012529598
7602 0.012480268
7605 0.01238161
7611 0.012332281
7615 0.012233622
7620 0.012184294
7621 0.012085635
7640 0.011986977
7641 0.011937648
7645 0.011838989
7653 0.011789661
7654 0.011691002
7659 0.011592344
7666 0.011543015
7675 0.011493686
7679 0.011395028
7683 0.011296369
7686 0.011197711
7691 0.011099053
7705 0.011049724
7729 0.011000395
7743 0.010951065
7751 0.010852408
7752 0.010753749
7760 0.010655091
7771 0.010556432
7783 0.010507103
7787 0.010408445
7789 0.010359116
7790 0.010309787
7793 0.010260458
7797 0.010211129
7805 0.010161799
7808 0.010063142
7820 0.009964483
7835 0.009865825
7837 0.009816496
7843 0.009767166
7850 0.009668509
7854 0.009619179
7863 0.00952052
7873 0.009421863
7875 0.009323205
7894 0.009224546
7903 0.009125888
7907 0.00902723
7925 0.0089779
7937 0.008928572
7951 0.008879242
7964 0.008780584
7979 0.008681926
7982 0.008583267
8016 0.008533939
8027 0.00843528
8028 0.008336622
8061 0.008287293
8062 0.008237964
8063 0.008188634
8069 0.008139306
8075 0.008089976
8091 0.008040647
8094 0.007941989
8109 0.0078433305
8130 0.0077446722
8148 0.007646014
8157 0.007596685
8158 0.007498027
8191 0.007448698
8209 0.0073993686
8214 0.0073007103
8218 0.007103394
8225 0.0070047355
8236 0.0069060773
8237 0.0068567484
8247 0.006807419
8252 0.0067087607
8256 0.006659432
8267 0.0066101025
8274 0.0065607736
8275 0.006511444
8293 0.0064621153
8297 0.006412786
8307 0.0063141277
8328 0.006264799
8338 0.0061661405
8339 0.006116811
8351 0.006018153
8358 0.005968824
8371 0.005870166
8374 0.0058208364
8397 0.005722178
8402 0.0056728492
8446 0.005574191
8484 0.0054755327
8492 0.005426204
8495 0.0053768745
8496 0.005278216
8507 0.0052288873
8510 0.005179558
8519 0.005130229
8526 0.0050808997
8548 0.0049822414
8555 0.0049329125
8558 0.004883583
8567 0.004784925
8595 0.0046862666
8602 0.0046369378
8603 0.0045382795
8606 0.00448895
8612 0.004439621
8627 0.004390292
8645 0.004340963
8648 0.0042423047
8661 0.0041929753
8665 0.0041436465
8700 0.004094317
8722 0.004044988
8723 0.003995659
8727 0.00394633
8755 0.0038476717
8760 0.0037983425
8772 0.0036996843
8777 0.0036503552
8821 0.003601026
8825 0.003551697
8837 0.0035023678
8868 0.0034530386
8874 0.0034037095
8904 0.0033543804
8919 0.003255722
8930 0.003206393
8950 0.0031570639
9001 0.0031077347
9009 0.0030584056
9033 0.0030090765
9095 0.0029597473
9123 0.0029104182
9124 0.002861089
9140 0.002762431
9145 0.002713102
9160 0.0026144437
9174 0.0025651145
9185 0.0024171271
9196 0.002367798
9199 0.0023184689
9204 0.0022691397
9208 0.0022198106
9233 0.0021704815
9250 0.0021211524
9259 0.0020718232
9276 0.002022494
9303 0.001973165
9310 0.0018745067
9315 0.0018251776
9350 0.0017758484
9355 0.0017265193
9366 0.0016771902
9384 0.001627861
9421 0.0015785319
9425 0.0015292028
9434 0.0014798737
9455 0.0014305445
9493 0.0013812155
9520 0.0013318864
9526 0.0012825573
9529 0.001183899
9555 0.0011345699
9583 0.0010852407
9594 0.0010359116
9599 9.3725335E-4
9602 8.879242E-4
9608 8.385951E-4
9634 7.3993683E-4
9682 6.9060776E-4
9767 6.4127863E-4
9775 5.919495E-4
9870 5.426204E-4
9883 4.9329124E-4
9898 4.439621E-4
9934 3.9463298E-4
9964 3.4530388E-4
10009 2.9597475E-4
10101 2.4664562E-4
10111 1.9731649E-4
10337 9.8658245E-5
10479 4.9329123E-5
