# Supplementary material for: Determinants of Sexual Network Structure and Their Impact on Cumulative Network Measures
Source: PLoS Comput Biol. 2012 Apr 26;8(4):e1002470. doi: 10.1371/journal.pcbi.1002470 (PMC3343090; doi:10.1371/journal.pcbi.1002470)
Supplement: Protocol S1 — Contains the source code of the individual-based model, together with the directory structure, documentation and the tools necessary to download the libraries and to create standalone JAR files with which to generate sexual network datafiles. (BZ2) [file pcbi.1002470.s007.bz2 › sexnetworkplos/observables/plot-Debut-mirjam.dat]

age agefirstsex
32 1.0
64 1.0
33 1.0
65 1.0
34 1.0
35 1.0
36 1.0
37 1.0
38 1.0
39 1.0
40 1.0
41 1.0
42 1.0
43 1.0
44 1.0
13 0.0
45 1.0
14 0.0
46 1.0
15 0.5274725
47 1.0
16 0.89855075
48 1.0
17 0.9724072
49 1.0
18 0.9951028
50 1.0
19 0.9968321
51 1.0
20 0.9979508
52 1.0
21 1.0
53 1.0
22 0.99904853
54 1.0
23 1.0
55 1.0
24 1.0
56 1.0
25 1.0
57 1.0
26 1.0
58 1.0
27 1.0
59 1.0
28 1.0
60 1.0
29 1.0
61 1.0
30 1.0
62 1.0
31 1.0
63 1.0
