# Supplementary material for: Determinants of Sexual Network Structure and Their Impact on Cumulative Network Measures
Source: PLoS Comput Biol. 2012 Apr 26;8(4):e1002470. doi: 10.1371/journal.pcbi.1002470 (PMC3343090; doi:10.1371/journal.pcbi.1002470)
Supplement: Protocol S1 — Contains the source code of the individual-based model, together with the directory structure, documentation and the tools necessary to download the libraries and to create standalone JAR files with which to generate sexual network datafiles. (BZ2) [file pcbi.1002470.s007.bz2 › sexnetworkplos/observables/plot-B6-mirjam.dat]

age partners6mnd
16 1.08385
17 1.23121
18 1.26151
19 1.18268
20 1.21414
21 1.18699
22 1.19315
23 1.2915
24 1.25123
25 1.25681
26 1.21131
27 1.21125
28 1.30973
29 1.23524
30 1.33333
31 1.21317
32 1.31288
33 1.26231
34 1.3001
35 1.06098
36 0.934277
37 0.921415
38 0.921402
39 0.915479
40 0.918367
41 0.951795
42 0.91675
43 0.924395
44 0.926439
45 0.922179
46 0.879841
47 0.888229
48 0.912331
49 0.859141
50 0.867619
51 0.88934
52 0.882874
53 0.871901
54 0.873518
55 0.859867
56 0.829244
57 0.839731
58 0.80746
59 0.801603
60 0.785853
61 0.814668
62 0.749748
63 0.785996
64 0.767068
65 0.751795
