# Supplementary material for: Determinants of Sexual Network Structure and Their Impact on Cumulative Network Measures
Source: PLoS Comput Biol. 2012 Apr 26;8(4):e1002470. doi: 10.1371/journal.pcbi.1002470 (PMC3343090; doi:10.1371/journal.pcbi.1002470)
Supplement: Protocol S1 — Contains the source code of the individual-based model, together with the directory structure, documentation and the tools necessary to download the libraries and to create standalone JAR files with which to generate sexual network datafiles. (BZ2) [file pcbi.1002470.s007.bz2 › sexnetworkplos/observables/plot-B-mirjam.dat]

col-0 col-1
13 0
14 0
15 0.000999001
16 1.95135
17 2.01522
18 2.03526
19 1.74657
20 1.76947
21 1.73272
22 1.74881
23 1.82895
24 1.79803
25 1.76834
26 1.69643
27 1.68904
28 1.88201
29 1.66366
30 1.91434
31 1.7001
32 1.88431
33 1.79229
34 1.81639
35 1.5498
36 1.08797
37 1.0776
38 1.09091
39 1.07739
40 1.0622
41 1.12718
42 1.07823
43 1.0746
44 1.10448
45 1.09339
46 1.00794
47 0.998022
48 1.03661
49 0.99001
50 1.00381
51 1.0203
52 1.02264
53 1.00723
54 0.996047
55 0.982841
56 0.966634
57 0.965451
58 0.93246
59 0.922846
60 0.918605
61 0.950446
62 0.89001
63 0.921105
64 0.914659
65 0.902564
