# Supplementary material for: Determinants of Sexual Network Structure and Their Impact on Cumulative Network Measures
Source: PLoS Comput Biol. 2012 Apr 26;8(4):e1002470. doi: 10.1371/journal.pcbi.1002470 (PMC3343090; doi:10.1371/journal.pcbi.1002470)
Supplement: Protocol S1 — Contains the source code of the individual-based model, together with the directory structure, documentation and the tools necessary to download the libraries and to create standalone JAR files with which to generate sexual network datafiles. (BZ2) [file pcbi.1002470.s007.bz2 › sexnetworkplos/observables/plot-C1-mirjam.dat]

col-0 col-1
1 1.0
2 0.9253421
3 0.85665685
4 0.79477584
5 0.7406063
6 0.6916912
7 0.6444772
8 0.60448325
9 0.56815606
10 0.5362894
11 0.5060104
12 0.479247
13 0.45429802
14 0.4330536
15 0.41260302
16 0.39396688
17 0.37635142
18 0.36141983
19 0.3476601
20 0.3353368
21 0.32376957
22 0.31231573
23 0.30343238
24 0.2962879
25 0.2885008
26 0.28196114
27 0.2754593
28 0.26978907
29 0.26495048
30 0.2606411
31 0.25663415
32 0.2522114
33 0.24948968
34 0.24597414
35 0.24332803
36 0.24079534
37 0.23833825
38 0.23595676
39 0.2341801
40 0.23247902
41 0.23043774
42 0.2292281
43 0.22798064
44 0.22707342
45 0.22563696
46 0.2244651
47 0.22321767
48 0.22246163
49 0.22162999
50 0.22102517
51 0.21992894
52 0.21947531
53 0.21879488
54 0.21800105
55 0.21747184
56 0.21705602
57 0.21690482
58 0.2164134
59 0.21595977
60 0.21569517
61 0.21535495
62 0.21509035
63 0.21467453
64 0.21437211
65 0.21429652
66 0.2139941
67 0.2138429
68 0.21361609
69 0.21350269
70 0.21320027
71 0.21308687
72 0.21259545
73 0.21244425
74 0.21240644
75 0.21210402
76 0.21187723
77 0.21172601
78 0.21157481
79 0.211537
80 0.21146141
81 0.2113102
82 0.2112724
83 0.21096998
84 0.21085659
85 0.21081878
86 0.21062978
87 0.21059197
88 0.21021396
89 0.21006276
90 0.20998715
91 0.20987374
92 0.20964694
93 0.20953353
94 0.20945793
95 0.20930672
96 0.20919332
97 0.20915551
98 0.20900431
99 0.2089287
100 0.2087775
101 0.20839949
102 0.20824829
103 0.20813487
104 0.20783247
105 0.20779467
106 0.20764345
107 0.20753005
108 0.20745444
109 0.20722765
110 0.20715204
111 0.20684962
112 0.20666061
113 0.20654722
114 0.2064338
115 0.2062826
116 0.2062448
118 0.206207
119 0.206018
120 0.20582898
121 0.20560218
122 0.20541316
123 0.20537537
124 0.20522416
125 0.20507295
126 0.20503515
127 0.20495956
128 0.20465714
129 0.20458154
130 0.20450594
131 0.20443033
132 0.20431693
133 0.20416573
134 0.20405231
135 0.20397672
136 0.20390111
137 0.20378771
138 0.2036743
139 0.2036365
140 0.2035231
141 0.2033719
142 0.20325848
143 0.20306948
144 0.20303167
145 0.20284267
146 0.20265366
147 0.20261586
148 0.20250246
149 0.20242685
150 0.20235126
151 0.20220004
152 0.20208664
153 0.20185983
154 0.20178422
155 0.20163302
156 0.20151962
157 0.20148182
158 0.20140621
159 0.20125501
160 0.20114161
161 0.2009904
163 0.200877
164 0.20083919
166 0.20065019
169 0.20057458
170 0.20053679
171 0.20034777
172 0.20023437
173 0.20015876
174 0.20012097
175 0.19996975
176 0.19974294
177 0.19966735
178 0.19962955
179 0.19944054
180 0.19917592
182 0.19910033
183 0.19898692
184 0.19868451
185 0.1985333
186 0.1982687
187 0.19823089
188 0.19807969
189 0.19796628
190 0.19785288
191 0.19777727
192 0.19766387
193 0.19751266
194 0.19743706
195 0.19728586
196 0.19721025
197 0.19698344
198 0.19694564
199 0.19683224
200 0.19679444
201 0.19675663
202 0.19664323
203 0.19645423
204 0.19626522
205 0.19607621
206 0.19603841
207 0.1958494
208 0.1958116
209 0.19558479
210 0.19550918
211 0.19547139
212 0.19539578
213 0.19528237
214 0.19520678
215 0.19516897
216 0.19509336
217 0.19501777
218 0.19486657
219 0.19471535
220 0.19460195
221 0.19448854
223 0.19445075
224 0.19429953
225 0.19426174
226 0.19418614
227 0.19411053
228 0.19399713
229 0.19384593
230 0.19377032
231 0.19358131
232 0.19343011
233 0.1933545
234 0.1932789
235 0.1932411
236 0.19312769
237 0.19290088
238 0.19286308
239 0.19274968
240 0.19271187
241 0.19267407
242 0.19263628
243 0.19252287
244 0.19244726
245 0.19237167
246 0.19225825
247 0.19218266
248 0.19206925
249 0.19188024
250 0.19172904
251 0.19154003
252 0.19142663
253 0.19135103
254 0.19119982
256 0.19108641
257 0.19101082
258 0.1908974
259 0.1908596
260 0.1907462
261 0.1906706
262 0.19051939
264 0.19048159
265 0.19044378
266 0.19029258
267 0.19021697
268 0.19006577
269 0.18995237
270 0.18987677
271 0.18983896
272 0.18980117
273 0.18972556
274 0.18957436
275 0.18927194
276 0.18915854
277 0.18908294
278 0.18896954
279 0.18885612
280 0.18881832
281 0.18870492
282 0.18866712
283 0.18859151
284 0.18851592
286 0.1882891
287 0.1882135
288 0.18802449
289 0.18783548
290 0.18775989
291 0.18757088
292 0.18734407
293 0.18730627
295 0.18719286
296 0.18704166
297 0.18692826
298 0.18689045
299 0.18673925
300 0.18662584
301 0.18647464
303 0.18628563
304 0.18621002
305 0.18617222
307 0.18594542
308 0.18586981
309 0.1857564
310 0.1855674
311 0.185454
312 0.18518938
314 0.18507598
315 0.18492478
316 0.18473577
319 0.18447116
320 0.18439555
321 0.18435775
322 0.18409315
323 0.18401754
324 0.18386634
325 0.18371513
326 0.18367733
327 0.18363953
328 0.18356392
329 0.18348832
330 0.18345052
331 0.18337491
332 0.18326151
333 0.1830725
335 0.1828457
336 0.18277009
337 0.1826945
338 0.18254328
339 0.18235427
340 0.18220307
342 0.18216527
343 0.18201406
344 0.18190067
345 0.18174945
346 0.18163605
348 0.18159825
349 0.18140924
350 0.18125804
351 0.18118243
352 0.18114462
353 0.18110682
354 0.18088003
355 0.18080442
356 0.180691
357 0.18065321
358 0.1805776
359 0.1804264
360 0.1802752
361 0.1801996
362 0.18004839
364 0.17993498
365 0.17985938
366 0.17970817
367 0.17963257
368 0.17951916
369 0.17933016
370 0.17929235
371 0.17921676
372 0.17917895
373 0.17906554
374 0.17895214
375 0.17891434
376 0.17868753
377 0.17849852
378 0.17838512
379 0.17823392
380 0.17815831
381 0.17812051
382 0.1780827
383 0.1779315
384 0.17766689
385 0.1776291
386 0.1775913
387 0.17736448
388 0.17725107
390 0.17709987
391 0.17691086
392 0.17679746
393 0.17675966
394 0.17660846
395 0.17657065
396 0.17645724
397 0.17634384
399 0.17630604
401 0.17619264
402 0.17607923
403 0.17596583
405 0.17585242
406 0.1756256
407 0.17558782
408 0.17555001
409 0.1754366
411 0.1752098
412 0.1751342
413 0.17505859
414 0.17502078
415 0.17486958
416 0.17475618
417 0.17464277
419 0.17452937
420 0.17449157
421 0.17437817
422 0.17426476
423 0.17418917
424 0.17411356
425 0.17400014
426 0.17392455
427 0.17384894
429 0.17369774
430 0.17362213
431 0.17354654
432 0.17347093
433 0.17339532
434 0.17328192
435 0.17324412
436 0.17316853
437 0.17305511
438 0.17301731
439 0.1728661
440 0.1728283
442 0.1727905
443 0.1726771
444 0.17260149
445 0.1725259
446 0.17245029
447 0.17241248
448 0.17233689
449 0.17222348
450 0.17211008
451 0.17203447
452 0.17188327
453 0.17180766
454 0.17173207
455 0.17169426
456 0.17165646
457 0.17146745
458 0.17139184
459 0.17135406
460 0.17124064
461 0.17116503
462 0.17105164
463 0.17093824
464 0.17082483
465 0.17074923
466 0.17071143
467 0.17063582
469 0.17052242
470 0.17044681
471 0.17033342
473 0.17029561
474 0.1702578
475 0.1701066
476 0.16995539
477 0.1698798
478 0.16972859
479 0.16965298
480 0.16942617
481 0.16938837
482 0.16901036
483 0.16882135
484 0.16878355
485 0.16870795
486 0.16867015
487 0.16855673
488 0.16840553
489 0.16829214
490 0.16821653
491 0.16810313
492 0.16798972
493 0.16791412
494 0.1677629
495 0.1677251
496 0.1676117
497 0.1674983
498 0.1674227
500 0.16730928
503 0.1672715
504 0.16723369
505 0.16712028
506 0.16696908
507 0.16685568
508 0.16670446
509 0.16655326
510 0.16651545
511 0.16636425
512 0.16621305
513 0.16613744
514 0.16609964
515 0.16606185
516 0.16583504
518 0.16575943
520 0.16568384
521 0.16560823
522 0.16557042
523 0.16538142
524 0.16530581
525 0.16519241
526 0.1651546
527 0.1651168
528 0.16504121
529 0.1649656
530 0.1648144
531 0.16470098
532 0.16447417
533 0.16439858
534 0.16436078
535 0.16420957
536 0.16409616
537 0.16405837
538 0.16383156
540 0.16371815
541 0.16356695
542 0.16337794
544 0.16315113
545 0.16303773
547 0.16296212
548 0.16284873
549 0.16273531
550 0.16258411
551 0.1623951
552 0.16228169
553 0.1622061
554 0.16213049
555 0.16201709
556 0.16182809
557 0.16175248
558 0.16167687
559 0.16152567
560 0.16137446
561 0.16118546
562 0.16114765
563 0.16110985
564 0.16103424
565 0.16092084
567 0.16088304
568 0.16076964
569 0.16073184
570 0.16069403
571 0.16065623
572 0.16046722
573 0.16039163
574 0.16027822
575 0.16016482
576 0.16012701
577 0.1600136
578 0.15997581
579 0.1599002
580 0.1598624
581 0.1598246
582 0.1597868
583 0.1595978
585 0.15948439
586 0.15944658
587 0.15937099
589 0.15910637
590 0.15899298
591 0.15895517
592 0.15887956
593 0.15884176
594 0.15872836
595 0.15865275
596 0.15861495
597 0.15853935
599 0.15850155
600 0.15842594
602 0.15838815
603 0.15835035
604 0.15823694
605 0.15819913
607 0.15808573
608 0.15797234
609 0.15785892
610 0.15774553
611 0.15763211
612 0.15759431
613 0.15736751
614 0.1572919
615 0.1572163
616 0.15717849
617 0.1571407
618 0.1570651
619 0.15683828
620 0.15668708
621 0.15661147
622 0.15657367
623 0.15653588
624 0.15646027
625 0.15638466
626 0.15630907
627 0.15623346
628 0.15612006
629 0.15604445
630 0.15596884
631 0.15581764
632 0.15577984
633 0.15566644
635 0.15559083
636 0.15551524
637 0.15540183
638 0.15532623
639 0.15525062
640 0.15502381
641 0.1549482
642 0.15491042
644 0.15487261
645 0.1546458
646 0.15457019
648 0.1544946
649 0.15430559
650 0.15426779
652 0.15422998
653 0.15419218
654 0.15415438
655 0.15404098
656 0.15400317
657 0.15392758
658 0.15381417
659 0.15370077
660 0.15358736
661 0.15351176
662 0.15336055
663 0.15320934
664 0.15309595
665 0.15294473
667 0.15286914
668 0.15279353
670 0.15268013
672 0.15256672
673 0.15245332
675 0.1523399
676 0.1521887
677 0.1520375
678 0.1518863
679 0.15177289
680 0.15162168
681 0.15150827
682 0.15143268
683 0.15131927
684 0.15116806
686 0.15109247
687 0.15094125
688 0.15090345
689 0.15086566
690 0.15071444
691 0.15060104
692 0.15048763
693 0.15044984
695 0.15041204
696 0.15037423
697 0.15033643
698 0.15014742
700 0.15010962
701 0.15007183
703 0.15003403
704 0.14999622
705 0.14984502
706 0.1496938
707 0.1495804
708 0.1495048
709 0.1494292
710 0.1493914
711 0.14927799
712 0.14920239
714 0.14912678
715 0.14897558
716 0.14893778
718 0.14889997
721 0.14882438
722 0.14874877
723 0.14871097
724 0.14867316
727 0.14855976
728 0.14844637
729 0.14829515
730 0.14825734
731 0.14818175
732 0.14814395
733 0.14806834
734 0.14803055
735 0.14795494
737 0.14791714
738 0.14784154
739 0.14780374
740 0.14769033
741 0.14750132
742 0.14746352
743 0.14738792
744 0.14731231
745 0.14723672
746 0.14716111
747 0.1470855
748 0.1469721
749 0.1468209
750 0.1467453
752 0.14666969
753 0.1466319
754 0.14629167
755 0.14617828
756 0.14587586
757 0.14564905
758 0.14549784
759 0.14546004
760 0.14511983
761 0.14496863
762 0.14485522
763 0.14477962
764 0.14470401
767 0.14466621
769 0.14455281
770 0.1444394
772 0.14440161
773 0.1443638
774 0.14421259
775 0.14409919
776 0.14406139
777 0.1439858
778 0.14387238
779 0.14375898
780 0.14364557
781 0.14349437
782 0.14338097
783 0.14330536
784 0.14319195
785 0.14304075
786 0.14296515
787 0.14288954
790 0.14285174
791 0.14281394
792 0.14277615
793 0.14270054
794 0.14262493
795 0.14258713
796 0.14254934
797 0.14236033
798 0.14228472
799 0.14217132
801 0.1420201
802 0.1418689
803 0.1418311
804 0.1417555
805 0.1415287
806 0.14126408
807 0.14122628
808 0.14115068
809 0.14111288
810 0.14103727
813 0.14092387
814 0.14081046
815 0.14077266
816 0.14073487
817 0.14069706
818 0.14065926
819 0.14050806
820 0.14039464
821 0.14031905
824 0.14024344
825 0.14016783
826 0.14009224
828 0.13997883
829 0.13986543
830 0.13978982
832 0.13960081
833 0.13952522
834 0.1394118
835 0.1392606
836 0.139185
837 0.1390716
839 0.1390338
840 0.13880698
841 0.13876918
842 0.13873138
843 0.13861798
844 0.13854237
845 0.13839117
846 0.13820216
847 0.13816436
849 0.13812655
850 0.13805096
852 0.13793755
853 0.13786195
854 0.13778634
855 0.13774854
858 0.13767295
859 0.13759734
860 0.13748394
861 0.13740833
862 0.13729493
863 0.13721932
864 0.13710593
865 0.13706812
866 0.13703032
867 0.13699251
870 0.13695471
872 0.13687912
873 0.13680351
874 0.1366523
875 0.1365767
876 0.1365011
877 0.1364633
878 0.1364255
880 0.13638769
881 0.13631208
882 0.13623649
885 0.13600968
886 0.13597187
887 0.13593407
888 0.13585848
890 0.13578287
891 0.13563167
892 0.13555606
893 0.13548046
894 0.13532925
895 0.13525365
896 0.13517804
898 0.13498904
899 0.13483784
900 0.13472442
902 0.13464883
903 0.13461103
904 0.13449761
905 0.13438421
906 0.1343086
907 0.1341196
908 0.1340818
909 0.1340062
910 0.1339306
911 0.1338172
912 0.13374159
914 0.13370378
915 0.13362819
916 0.13351478
917 0.13343918
918 0.13336357
920 0.13332577
921 0.13328797
923 0.13313676
924 0.13306116
925 0.13302337
926 0.13283436
927 0.13272095
930 0.13260755
931 0.13245633
932 0.13241854
933 0.13238074
934 0.13234293
935 0.13230513
936 0.13219173
938 0.13211612
939 0.13192712
940 0.13181372
942 0.13177592
943 0.1317003
944 0.13162471
945 0.1315113
946 0.1314735
947 0.1313979
948 0.1313601
949 0.13124669
950 0.13113329
951 0.13109548
953 0.13105768
954 0.13090648
955 0.13075528
956 0.13067967
957 0.13064186
958 0.13052846
960 0.13033946
961 0.13030165
962 0.13022605
963 0.13018826
964 0.13007484
966 0.13003704
967 0.12999925
968 0.12996145
969 0.12992364
970 0.12988584
973 0.12981024
974 0.12969683
975 0.12965903
976 0.12958343
977 0.12939443
978 0.12924321
982 0.12920542
984 0.12909201
985 0.1290164
986 0.1289408
987 0.1288274
989 0.1287896
991 0.12867619
993 0.12863839
994 0.1285628
995 0.12844938
996 0.12837379
997 0.12829818
998 0.12818478
1000 0.12807137
1001 0.12795797
1003 0.12776896
1004 0.12773116
1005 0.12757996
1008 0.12754215
1009 0.12750435
1010 0.12746654
1011 0.12742874
1012 0.12727754
1013 0.12716414
1015 0.12708853
1016 0.12697513
1017 0.12686172
1018 0.12682392
1019 0.12674832
1020 0.12667271
1022 0.12655932
1025 0.1264459
1026 0.1263703
1028 0.1263325
1029 0.1262947
1030 0.1262569
1031 0.1262191
1032 0.1261057
1033 0.12603009
1034 0.1259545
1035 0.12587889
1036 0.12584108
1037 0.12580328
1039 0.12576547
1040 0.12561427
1041 0.12550087
1042 0.12546307
1043 0.12538746
1044 0.12523626
1045 0.12508506
1046 0.12504725
1047 0.12500945
1048 0.12493385
1049 0.12489605
1051 0.124858245
1052 0.12474484
1053 0.124707036
1054 0.12459364
1055 0.12448023
1056 0.124404624
1057 0.12436683
1058 0.12429122
1060 0.12421562
1061 0.12402661
1063 0.12398881
1064 0.12395101
1065 0.123913206
1067 0.123837605
1068 0.123762004
1069 0.123610795
1070 0.123573
1071 0.12353519
1072 0.12345959
1073 0.12342179
1074 0.12334619
1075 0.12330838
1076 0.12319498
1077 0.12308157
1078 0.122968175
1079 0.12285477
1080 0.122816965
1081 0.12270356
1084 0.122590154
1085 0.12251455
1087 0.12243895
1088 0.12232555
1089 0.12221214
1090 0.12217434
1091 0.12198533
1092 0.121947534
1093 0.12183413
1094 0.121796325
1095 0.12164512
1096 0.12160732
1097 0.121569514
1098 0.12145611
1099 0.1212671
1100 0.121229306
1101 0.1211915
1102 0.12096469
1105 0.120926894
1106 0.12088909
1107 0.120851286
1108 0.12073789
1109 0.12066228
1110 0.12058668
1111 0.12051108
1113 0.12039767
1114 0.12035987
1115 0.12028427
1116 0.12017086
1117 0.12009526
1118 0.12001966
1121 0.119906254
1122 0.119755045
1123 0.11971725
1124 0.11964164
1125 0.119528234
1126 0.11945263
1127 0.11930143
1128 0.11915022
1130 0.11899902
1132 0.118885614
1133 0.11881001
1134 0.11877221
1135 0.11869661
1136 0.1185832
1138 0.1185454
1139 0.11843199
1140 0.11831859
1141 0.11828079
1142 0.11824299
1144 0.11820519
1146 0.118167385
1147 0.118091784
1148 0.11805398
1149 0.11790278
1150 0.117864974
1151 0.11782717
1152 0.11767597
1153 0.11763816
1154 0.11760037
1155 0.11752476
1156 0.11744916
1157 0.11722235
1158 0.117071144
1159 0.11695774
1160 0.11684433
1161 0.11680653
1163 0.11676873
1165 0.11673093
1166 0.116693124
1167 0.11661752
1169 0.11654192
1170 0.11650412
1172 0.11646632
1173 0.116352916
1174 0.116126105
1175 0.1160883
1176 0.116050504
1178 0.115899295
1179 0.1158615
1182 0.11578589
1184 0.11574809
1186 0.11567249
1189 0.11559688
1190 0.115559086
1191 0.11552128
1192 0.11537008
1194 0.115256675
1195 0.115029864
1196 0.11491646
1197 0.11480305
1198 0.11476525
1199 0.11472745
1200 0.11465185
1201 0.11461405
1202 0.114538446
1204 0.11450064
1205 0.11446284
1207 0.11438724
1210 0.114236034
1211 0.114084825
1212 0.11404703
1213 0.11393362
1214 0.11389582
1217 0.113858014
1220 0.11378241
1221 0.11374462
1222 0.11366901
1225 0.113517806
1227 0.113442205
1228 0.1134044
1229 0.1133666
1230 0.11325319
1231 0.113215394
1232 0.11313979
1233 0.11295078
1235 0.11291298
1236 0.11283738
1237 0.11268617
1238 0.11264837
1239 0.11261057
1240 0.11253497
1241 0.11230816
1242 0.11223255
1243 0.112194754
1245 0.11215695
1246 0.11196794
1248 0.11193014
1249 0.11177894
1250 0.11174113
1252 0.11166553
1253 0.11162773
1254 0.11158993
1255 0.11155213
1256 0.11143872
1257 0.111325316
1258 0.11128752
1260 0.111249715
1261 0.11121192
1263 0.11113631
1264 0.111022905
1265 0.11090951
1266 0.1108339
1268 0.1107961
1269 0.11072049
1271 0.110607095
1272 0.11049369
1274 0.11041808
1275 0.11034248
1276 0.11019128
1277 0.110153474
1278 0.10996447
1279 0.10985106
1280 0.10973766
1281 0.109662056
1283 0.10962425
1284 0.109586455
1286 0.10951085
1287 0.109435245
1288 0.10932184
1289 0.10909503
1290 0.10890602
1291 0.10875482
1292 0.10871702
1293 0.108641416
1294 0.10845241
1295 0.1083012
1296 0.1082256
1297 0.108187795
1298 0.10811219
1299 0.10799879
1300 0.10780978
1301 0.107771985
1303 0.10773418
1304 0.10769638
1305 0.107620776
1307 0.10758297
1308 0.107545175
1309 0.10750737
1312 0.107469566
1313 0.107393965
1315 0.107318364
1317 0.10720496
1318 0.107167155
1319 0.10697815
1320 0.10690255
1321 0.10686474
1322 0.106826946
1323 0.10678914
1324 0.10671354
1325 0.10667574
1327 0.106600136
1328 0.10656233
1331 0.10648673
1332 0.10641113
1333 0.106373325
1336 0.106297724
1337 0.10625992
1338 0.10622212
1339 0.10618432
1340 0.10607091
1341 0.10599531
1343 0.10584411
1344 0.105730705
1345 0.1056551
1346 0.1056173
1347 0.105579495
1348 0.105503894
1349 0.10542829
1350 0.10531489
1352 0.10523928
1353 0.10520148
1354 0.10508808
1355 0.10505027
1356 0.10486127
1357 0.104785666
1359 0.10474786
1360 0.10463446
1361 0.10459666
1362 0.104558855
1364 0.104483254
1366 0.10444545
1367 0.10436985
1368 0.10429425
1369 0.10418084
1370 0.10414304
1371 0.10406744
1372 0.10402963
1373 0.10399184
1374 0.103916235
1375 0.10387843
1377 0.10380283
1378 0.10365162
1379 0.103538215
1380 0.10350042
1381 0.103462614
1382 0.10338701
1383 0.10334921
1385 0.1032358
1386 0.10319801
1387 0.1031602
1388 0.1030846
1389 0.1030468
1390 0.103009
1391 0.10293339
1392 0.102895595
1393 0.10281999
1394 0.10278219
1395 0.102744386
1397 0.102668785
1398 0.102517575
1400 0.10236637
1401 0.10225297
1402 0.10221516
1403 0.10213956
1404 0.10210176
1406 0.10202616
1407 0.10191275
1415 0.10183715
1416 0.101723745
1420 0.10157254
1421 0.10145914
1422 0.10138354
1423 0.10130793
1425 0.10127013
1426 0.10119452
1427 0.10115673
1431 0.10111892
1432 0.101081125
1433 0.100929916
1434 0.10089211
1435 0.10081651
1436 0.10074091
1437 0.100627504
1438 0.1005897
1439 0.100476295
1440 0.1004385
1442 0.10040069
1444 0.10032509
1445 0.10028729
1446 0.10024949
1448 0.10021169
1449 0.10017388
1450 0.100060485
1453 0.09998488
1454 0.099909276
1455 0.099833675
1458 0.09979587
1460 0.099682465
1461 0.09964467
1462 0.09953126
1463 0.09941786
1465 0.09919105
1466 0.099115446
1467 0.09900204
1468 0.098888636
1469 0.09877523
1470 0.09873743
1471 0.09862403
1472 0.09854843
1475 0.09851062
1476 0.09847282
1477 0.09835941
1478 0.098246016
1480 0.09817041
1481 0.098094806
1482 0.0979814
1483 0.0979436
1484 0.0979058
1485 0.0978302
1487 0.097792394
1490 0.09775459
1491 0.09767899
1493 0.097641185
1494 0.097565584
1495 0.09748998
1496 0.09741438
1498 0.09737658
1499 0.09730098
1500 0.09726317
1502 0.09714977
1503 0.09711197
1504 0.097074166
1505 0.09703636
1511 0.096998565
1512 0.096847355
1516 0.09680956
1517 0.096771754
1518 0.09669615
1520 0.09662055
1521 0.09646934
1523 0.09635594
1524 0.09631814
1525 0.09628034
1528 0.09624253
1529 0.096204735
1530 0.09616693
1531 0.09609133
1532 0.096053526
1533 0.095977925
1534 0.09594012
1536 0.09586452
1537 0.095826715
1538 0.09578892
1539 0.09571332
1540 0.09567551
1542 0.09563771
1543 0.09559991
1544 0.09556211
1545 0.0955243
1546 0.0954109
1547 0.0952975
1548 0.095259696
1549 0.09522189
1550 0.095184095
1551 0.09507069
1552 0.094957285
1553 0.09491948
1554 0.09488168
1555 0.09476828
1556 0.09469268
1557 0.09454147
1558 0.09450366
1560 0.09446587
1561 0.09435246
1563 0.09431466
1564 0.09427686
1565 0.094239056
1566 0.09420125
1568 0.09405005
1572 0.094012246
1574 0.093936644
1575 0.09389884
1576 0.09378544
1578 0.093709834
1579 0.09367204
1580 0.09363423
1581 0.09359643
1582 0.09355863
1584 0.09352083
1585 0.09348303
1587 0.09333182
1588 0.09325622
1590 0.09318061
1591 0.093142815
1592 0.093067214
1593 0.092991605
1594 0.0928782
1595 0.0928404
1596 0.0927648
1597 0.0926514
1598 0.09257579
1599 0.09253799
1600 0.09250019
1601 0.09242459
1603 0.09238678
1606 0.09231118
1608 0.09223558
1609 0.09215998
1612 0.092122175
1613 0.09208437
1614 0.09200877
1615 0.091970965
1616 0.09185757
1619 0.09178196
1620 0.09163076
1621 0.09159295
1622 0.09151735
1623 0.09147955
1625 0.091328345
1626 0.09129054
1627 0.09121494
1628 0.091177136
1629 0.091101535
1632 0.09102593
1633 0.09098813
1634 0.09091253
1635 0.090874724
1636 0.09083693
1638 0.09076132
1639 0.09072352
1641 0.09068572
1642 0.09064791
1643 0.090534516
1644 0.09045891
1645 0.0902699
1646 0.0901943
1647 0.0901187
1650 0.090080895
1652 0.08992969
1653 0.089854084
1656 0.08977848
1659 0.08970288
1660 0.08966508
1661 0.08955167
1662 0.08947607
1664 0.08924926
1666 0.08909806
1667 0.08887125
1668 0.08875784
1671 0.08868224
1672 0.08864444
1673 0.08856884
1674 0.088493235
1675 0.08841763
1678 0.08837983
1679 0.088342026
1681 0.08830423
1682 0.08822862
1684 0.088190824
1687 0.08815302
1689 0.088039614
1690 0.08800182
1692 0.08792621
1693 0.08788841
1694 0.08785061
1695 0.0878128
1696 0.087699406
1697 0.0876616
1698 0.087586
1700 0.0875482
1702 0.08743479
1703 0.087321386
1706 0.08728359
1707 0.087245785
1708 0.08720798
1711 0.08717018
1713 0.08705678
1714 0.08698118
1715 0.08694337
1718 0.08682997
1719 0.08679217
1721 0.08671656
1722 0.086678766
1723 0.08660316
1725 0.08648976
1727 0.086376354
1728 0.086225145
1729 0.08614954
1732 0.085998334
1733 0.08577153
1734 0.08573373
1735 0.08569592
1737 0.08562032
1738 0.08558252
1739 0.08554472
1740 0.085506916
1742 0.08546912
1743 0.085431315
1745 0.085355714
1746 0.085280105
1747 0.085204504
1749 0.08516671
1751 0.0850911
1752 0.0850155
1753 0.084977694
1754 0.0849399
1755 0.084864296
1756 0.08482649
1757 0.08471309
1759 0.08444848
1761 0.08437287
1763 0.084335074
1764 0.08425947
1765 0.08422167
1766 0.084183864
1767 0.08410826
1769 0.08395706
1771 0.08391926
1772 0.083843656
1773 0.08380585
1775 0.08376805
1776 0.08373025
1778 0.08365464
1779 0.083616845
1780 0.08357904
1782 0.083541244
1783 0.08350344
1784 0.08342784
1786 0.083390035
1787 0.08335223
1788 0.08331443
1789 0.08323883
1790 0.08320103
1792 0.083163224
1794 0.08312543
1796 0.08308762
1798 0.08304982
1799 0.08293642
1801 0.08289862
1805 0.082823016
1807 0.082671806
1808 0.082596205
1812 0.0825584
1813 0.0824828
1814 0.082444996
1815 0.0824072
1816 0.082369395
1819 0.08225599
1820 0.08221819
1821 0.08218039
1822 0.08206698
1823 0.082029186
1824 0.08195358
1825 0.08184017
1826 0.08176457
1827 0.08168897
1830 0.081651166
1831 0.081575565
1833 0.081499964
1837 0.08146216
1838 0.08142436
1839 0.081348754
1840 0.08127315
1841 0.08119755
1844 0.08115975
1849 0.08108415
1850 0.08093294
1851 0.08085734
1852 0.08081953
1855 0.080706134
1856 0.080630526
1857 0.08051712
1859 0.080479324
1861 0.08044152
1867 0.08040372
1869 0.080328114
1870 0.08029032
1871 0.08021471
1873 0.08017691
1874 0.08010131
1876 0.0799501
1878 0.0798745
1881 0.07972329
1883 0.079685494
1884 0.07964769
1886 0.079609886
1887 0.07957209
1889 0.079534285
1891 0.079458684
1893 0.07938308
1894 0.07934528
1896 0.079307474
1899 0.07926968
1903 0.07923187
1905 0.07911847
1906 0.07904287
1909 0.078967266
1910 0.07889166
1912 0.078816056
1913 0.07877826
1914 0.078740455
1916 0.07870265
1917 0.078664854
1918 0.07862705
1919 0.078589246
1923 0.078513645
1924 0.07840024
1930 0.07832464
1932 0.07824904
1933 0.078173436
1934 0.07809783
1935 0.07806003
1938 0.07802223
1940 0.07790882
1942 0.077795416
1944 0.07775762
1945 0.077719815
1948 0.07756861
1949 0.077493005
1951 0.07745521
1953 0.0773796
1954 0.077304
1955 0.0772284
1956 0.07719059
1960 0.077152796
1961 0.07711499
1962 0.07700159
1964 0.076925986
1965 0.07688818
1966 0.076850384
1967 0.076774776
1968 0.07673698
1973 0.076623574
1975 0.07658577
1976 0.07651017
1977 0.076472364
1981 0.07643457
1982 0.07639676
1983 0.07632116
1985 0.07624556
1986 0.07620776
1987 0.07616995
1988 0.07605655
1989 0.07601875
1990 0.07598095
1991 0.075905345
1993 0.07586754
1995 0.07579194
1997 0.075754136
1998 0.075678535
1999 0.07564074
2000 0.075602934
2001 0.075451724
2004 0.07541393
2005 0.07526272
2008 0.07522492
2011 0.075111516
2014 0.07499811
2016 0.07492251
2017 0.074884705
2018 0.0748469
2019 0.074809104
2020 0.0747713
2021 0.0747335
2022 0.074657895
2023 0.07458229
2024 0.07450669
2025 0.07446889
2027 0.07439329
2028 0.074317686
2029 0.07427988
2032 0.07416648
2033 0.07405307
2034 0.07390187
2035 0.073864065
2036 0.07382626
2037 0.07375066
2039 0.07371286
2040 0.07367506
2041 0.07356165
2043 0.07352385
2044 0.07348605
2045 0.07337265
2047 0.07325924
2049 0.07322144
2050 0.07318364
2051 0.07314584
2053 0.07303243
2054 0.07295683
2055 0.072919026
2058 0.07288123
2059 0.072843425
2060 0.072767824
2061 0.07273002
2062 0.07269222
2063 0.072616614
2065 0.07257882
2066 0.07246541
2067 0.07238981
2068 0.07235201
2069 0.072200805
2070 0.072163
2071 0.0721252
2072 0.072049595
2074 0.071973994
2075 0.07189839
2076 0.07178499
2077 0.07170938
2078 0.07167158
2079 0.071595974
2080 0.07155818
2082 0.07148258
2083 0.07144477
2084 0.07140697
2086 0.07136917
2087 0.07121796
2088 0.071180165
2090 0.07110456
2092 0.071028955
2093 0.07091555
2096 0.07083995
2097 0.070802145
2098 0.07072654
2099 0.07061314
2100 0.07057534
2102 0.07053754
2104 0.07049973
2106 0.07046194
2107 0.07038633
2108 0.07034853
2109 0.07031073
2110 0.070235126
2113 0.070159525
2115 0.07012172
2116 0.07004612
2117 0.069932714
2119 0.06985711
2120 0.069781505
2121 0.0697059
2122 0.06966811
2123 0.0696303
2125 0.0695925
2126 0.0695169
2130 0.069441296
2131 0.06936569
2132 0.06929009
2133 0.069214486
2134 0.06917668
2135 0.06910108
2136 0.069063276
2137 0.068987675
2140 0.068912074
2141 0.06887427
2142 0.06883647
2143 0.06879867
2144 0.068760864
2145 0.06872307
2147 0.06868526
2148 0.06860966
2151 0.06857186
2154 0.06845845
2156 0.068345055
2157 0.06823165
2158 0.068193845
2159 0.06815604
2161 0.068118244
2162 0.06804264
2163 0.06800484
2164 0.067891434
2166 0.06785363
2168 0.06777803
2171 0.06770243
2172 0.06762683
2174 0.06758902
2177 0.06747562
2180 0.067400016
2183 0.06736221
2186 0.06724881
2188 0.06721101
2189 0.067173205
2192 0.06713541
2193 0.067097604
2195 0.066946395
2196 0.0669086
2202 0.06687079
2205 0.06671959
2206 0.06668179
2207 0.06664398
2208 0.06660619
2209 0.06653058
2210 0.06645498
2213 0.06641718
2214 0.066303775
2215 0.066076964
2216 0.06600136
2218 0.06588796
2219 0.06585015
2220 0.06577455
2224 0.06569895
2225 0.06562334
2227 0.06547214
2228 0.06543434
2229 0.06539654
2231 0.065283135
2233 0.06516973
2235 0.065131925
2239 0.065056324
2244 0.06501852
2245 0.06494292
2246 0.06490512
2248 0.06486732
2250 0.06482951
2251 0.06479172
2252 0.06471611
2254 0.06467831
2256 0.06464051
2257 0.064564906
2258 0.064489305
2260 0.0644137
2262 0.0643759
2264 0.064338095
2265 0.064262494
2266 0.06422469
2268 0.06414909
2269 0.06407349
2270 0.064035684
2272 0.06392228
2274 0.06388448
2275 0.06384668
2277 0.06377108
2279 0.06365767
2280 0.06358207
2281 0.063544266
2283 0.06350646
2284 0.06343086
2286 0.06335526
2287 0.063317455
2288 0.06327966
2289 0.063241854
2291 0.06320405
2292 0.06312845
2294 0.06305285
2295 0.063015044
2296 0.06293944
2297 0.06282604
2298 0.06259923
2300 0.06256143
2301 0.062485825
2302 0.062448025
2303 0.06229682
2309 0.062183414
2310 0.06207001
2312 0.061994404
2313 0.061956603
2315 0.061881002
2316 0.061843198
2317 0.061767597
2318 0.061729796
2320 0.061691992
2321 0.06165419
2322 0.061540786
2323 0.061427385
2325 0.06138958
2329 0.06135178
2333 0.06131398
2336 0.06127618
2338 0.061238375
2339 0.061162774
2340 0.061124973
2341 0.06104937
2343 0.061011568
2346 0.060935963
2347 0.060860362
2348 0.060784757
2349 0.060746957
2351 0.06063355
2352 0.06055795
2355 0.06052015
2356 0.060482346
2358 0.060406744
2359 0.06033114
2361 0.06029334
2363 0.06021774
2364 0.060179934
2365 0.060104333
2368 0.060066532
2370 0.060028728
2372 0.059990928
2374 0.059953127
2375 0.059877522
2377 0.05983972
2379 0.05980192
2380 0.059726316
2382 0.059650715
2383 0.05961291
2384 0.05957511
2387 0.05953731
2390 0.059461705
2392 0.059423905
2398 0.0593105
2399 0.0592349
2401 0.059197098
2405 0.059121493
2406 0.059083693
2408 0.059045892
2409 0.059008088
2410 0.058894686
2411 0.058856882
2413 0.05874348
2414 0.058705676
2415 0.058630075
2416 0.058592275
2417 0.05855447
2419 0.05851667
2420 0.05847887
2422 0.05844107
2426 0.058403265
2429 0.058365464
2430 0.058327664
2434 0.058289863
2437 0.05821426
2438 0.058176458
2440 0.058063053
2442 0.058025252
2443 0.057949647
2445 0.057874046
2452 0.05779844
2453 0.05772284
2454 0.05768504
2455 0.057609435
2456 0.057533834
2458 0.05749603
2459 0.057382625
2463 0.057344824
2464 0.057307024
2465 0.057269223
2466 0.05719362
2470 0.057155818
2472 0.057118017
2474 0.057080213
2476 0.057004612
2477 0.05696681
2479 0.056891207
2480 0.056853406
2481 0.0567778
2484 0.0566644
2485 0.056626596
2489 0.056550995
2490 0.05647539
2491 0.05643759
2492 0.05639979
2493 0.05636199
2494 0.056324184
2495 0.056286383
2496 0.056210782
2497 0.056172978
2499 0.056135178
2500 0.056097377
2501 0.056059577
2503 0.05598397
2504 0.05590837
2510 0.055870567
2513 0.055832766
2514 0.05568156
2516 0.05564376
2518 0.05560596
2521 0.055530354
2523 0.05541695
2524 0.05537915
2526 0.055265743
2527 0.055227943
2528 0.055190142
2531 0.05515234
2532 0.055114537
2535 0.055076737
2536 0.055038936
2537 0.055001132
2540 0.05496333
2542 0.05488773
2543 0.054774325
2550 0.054736525
2552 0.05469872
2553 0.05466092
2554 0.05458532
2555 0.054471914
2556 0.05435851
2559 0.054245103
2563 0.054207303
2564 0.054169502
2565 0.0541317
2568 0.054093897
2569 0.054056097
2572 0.054018296
2573 0.053980496
2574 0.05390489
2575 0.05386709
2577 0.05382929
2581 0.053715885
2584 0.053678084
2590 0.05360248
2591 0.05356468
2593 0.05352688
2595 0.053489074
2597 0.05333787
2598 0.053224467
2608 0.05311106
2610 0.05307326
2611 0.052922055
2612 0.05288425
2614 0.05280865
2615 0.052733045
2616 0.052695245
2618 0.052657444
2620 0.05261964
2626 0.05258184
2628 0.05254404
2631 0.05250624
2632 0.052468434
2635 0.052355032
2638 0.052279428
2642 0.052241627
2643 0.052203827
2644 0.05209042
2645 0.05205262
2648 0.052014817
2649 0.051977016
2651 0.051939216
2655 0.05182581
2660 0.05178801
2662 0.05175021
2663 0.051712405
2666 0.051674604
2667 0.0515612
2668 0.051485598
2669 0.051447798
2671 0.051409993
2673 0.051372193
2674 0.051258788
2675 0.051220987
2676 0.051145386
2680 0.05103198
2681 0.05099418
2682 0.050956376
2683 0.050918575
2684 0.050880775
2691 0.05072957
2692 0.05069177
2694 0.050616164
2695 0.05050276
2696 0.050464958
2697 0.050427157
2698 0.050389357
2699 0.050351553
2702 0.050313752
2703 0.05027595
2704 0.050238147
2705 0.050162546
2706 0.05001134
2708 0.049935736
2709 0.049897935
2711 0.049822334
2714 0.04978453
2719 0.04974673
2720 0.04970893
2721 0.04967113
2724 0.049595524
2725 0.049519923
2726 0.04948212
2727 0.049444318
2728 0.049406517
2730 0.049330913
2731 0.049293112
2732 0.04925531
2733 0.04921751
2741 0.049179707
2744 0.049141906
2748 0.049104106
2750 0.049066305
2754 0.0490285
2755 0.0489529
2756 0.048839495
2757 0.048801694
2758 0.048763894
2761 0.04868829
2762 0.04865049
2764 0.048612688
2765 0.048499282
2766 0.048385877
2767 0.048348077
2769 0.048310276
2770 0.048272472
2771 0.04823467
2772 0.04819687
2773 0.04815907
2774 0.048121266
2777 0.048083466
2780 0.048045665
2782 0.048007865
2786 0.04797006
2787 0.04789446
2788 0.04785666
2789 0.047743253
2790 0.04770545
2793 0.047629848
2796 0.047554243
2799 0.04744084
2801 0.047365237
2802 0.047327437
2804 0.04725183
2805 0.04721403
2806 0.04717623
2807 0.04713843
2808 0.047100626
2809 0.047062825
2812 0.047025025
2815 0.046987224
2817 0.04694942
2819 0.04691162
2820 0.04687382
2822 0.04683602
2823 0.046798214
2825 0.046760414
2829 0.046684813
2830 0.046571407
2832 0.046533607
2836 0.046458002
2837 0.0464202
2838 0.0463824
2839 0.046344597
2841 0.046268996
2845 0.046231195
2846 0.04615559
2850 0.04607999
2852 0.046042185
2859 0.046004385
2861 0.045966584
2868 0.045928784
2870 0.04585318
2871 0.04581538
2873 0.045777578
2874 0.045739774
2875 0.045701973
2876 0.045626372
2877 0.045588568
2880 0.045475166
2884 0.045437362
2885 0.04536176
2889 0.045323957
2891 0.045286156
2896 0.045248356
2897 0.04517275
2898 0.04509715
2903 0.044983745
2906 0.044945944
2907 0.044908144
2908 0.04483254
2911 0.044756938
2912 0.044643532
2913 0.044605732
2915 0.044567928
2916 0.044530127
2921 0.04430332
2922 0.044265516
2925 0.044227716
2927 0.044152115
2929 0.043963104
2930 0.043925304
2931 0.043849703
2934 0.0438119
2935 0.043736298
2936 0.043622892
2939 0.04358509
2940 0.04354729
2941 0.043509487
2943 0.043471687
2944 0.043433886
2946 0.043396086
2947 0.04335828
2948 0.04332048
2949 0.04328268
2951 0.043207075
2952 0.043169275
2954 0.043131474
2955 0.043093674
2957 0.04305587
2964 0.04301807
2965 0.04298027
2969 0.042942464
2971 0.042904664
2972 0.042829063
2974 0.04279126
2975 0.042602252
2978 0.04252665
2979 0.042488847
2983 0.042375445
2984 0.04233764
2986 0.04229984
2988 0.04226204
2993 0.04222424
2994 0.042186435
2996 0.042148635
2998 0.04203523
3000 0.04195963
3001 0.041921828
3002 0.041846223
3005 0.041808423
3007 0.041770622
3009 0.041695017
3010 0.041619416
3018 0.041581612
3020 0.04154381
3021 0.04150601
3023 0.04146821
3026 0.041354805
3028 0.041317005
3030 0.0412792
3034 0.0412414
3035 0.0412036
3036 0.0411658
3037 0.041127995
3041 0.041014593
3042 0.04093899
3045 0.040901188
3046 0.040825583
3047 0.040787783
3049 0.04071218
3052 0.040674377
3055 0.040636577
3057 0.040598776
3058 0.040560972
3059 0.04052317
3060 0.04048537
3062 0.040409766
3064 0.040334165
3065 0.040296365
3067 0.04025856
3069 0.04022076
3070 0.04014516
3071 0.040107355
3072 0.040069554
3078 0.039993953
3083 0.03995615
3084 0.039880548
3085 0.039842747
3086 0.039804943
3087 0.039767142
3095 0.03969154
3099 0.039615937
3101 0.039578136
3102 0.039540336
3107 0.03946473
3111 0.03942693
3114 0.039313525
3115 0.039275724
3116 0.039237924
3121 0.03920012
3131 0.03916232
3135 0.03912452
3137 0.039086718
3138 0.038973313
3141 0.038935512
3143 0.038859908
3144 0.038822107
3147 0.038784306
3153 0.038746502
3154 0.0387087
3155 0.0386331
3156 0.038595296
3158 0.038519695
3164 0.03844409
3167 0.03840629
3169 0.03836849
3172 0.038292885
3175 0.038255084
3176 0.03817948
3177 0.03814168
3178 0.038028274
3181 0.037990473
3184 0.037877068
3188 0.037839267
3193 0.037801467
3194 0.03768806
3196 0.037574656
3197 0.037499055
3198 0.037461255
3201 0.03742345
3202 0.03738565
3207 0.037272245
3209 0.037196644
3214 0.03712104
3215 0.03708324
3216 0.037007637
3217 0.036969833
3218 0.036932033
3223 0.036894232
3224 0.03685643
3226 0.036818627
3229 0.036780827
3230 0.036705226
3231 0.03666742
3237 0.03662962
3238 0.03659182
3239 0.03655402
3241 0.036478415
3244 0.036440615
3245 0.03628941
3248 0.03625161
3250 0.036213804
3251 0.036176004
3254 0.036138203
3258 0.036100402
3259 0.036024798
3260 0.035986997
3262 0.035873592
3264 0.03583579
3265 0.035797987
3266 0.035760187
3269 0.035722386
3272 0.03564678
3273 0.03560898
3274 0.03557118
3277 0.035457775
3279 0.035382174
3280 0.03534437
3282 0.03530657
3285 0.03523097
3288 0.035193164
3295 0.035155363
3301 0.035117563
3303 0.035079762
3304 0.035004158
3306 0.034966357
3307 0.03481515
3309 0.03477735
3314 0.034739546
3316 0.034701746
3319 0.034663945
3320 0.034626145
3323 0.03458834
3325 0.03455054
3328 0.03451274
3331 0.03447494
3333 0.034437135
3334 0.034361534
3335 0.034323733
3342 0.03424813
3343 0.034210328
3348 0.034096923
3349 0.034059122
3350 0.03402132
3351 0.033983517
3352 0.033945717
3353 0.033870116
3357 0.03383231
3358 0.03375671
3359 0.03371891
3360 0.033681106
3361 0.033643305
3363 0.033605505
3370 0.033567704
3375 0.0334921
3382 0.0334543
3383 0.033416495
3385 0.033303093
3388 0.03326529
3389 0.03322749
3390 0.033151887
3391 0.033114083
3392 0.033076283
3396 0.033038482
3402 0.032962877
3403 0.032887276
3404 0.032849476
3405 0.03281167
3414 0.03277387
3415 0.03273607
3420 0.03269827
3422 0.032622665
3424 0.032584865
3428 0.032547064
3429 0.03250926
3431 0.03247146
3438 0.03243366
3439 0.03239586
3440 0.032320254
3442 0.03220685
3444 0.032131247
3445 0.032055642
3452 0.032017842
3453 0.03198004
3460 0.03194224
3461 0.031904437
3465 0.031828836
3466 0.031791035
3467 0.03171543
3468 0.03167763
3469 0.031602025
3471 0.031564225
3472 0.031488623
3473 0.03141302
3475 0.03137522
3476 0.031337418
3481 0.031299613
3482 0.031261813
3483 0.03114841
3484 0.031035004
3485 0.030997202
3488 0.030883798
3490 0.030845996
3496 0.030808195
3501 0.030770393
3502 0.030732593
3507 0.03069479
3510 0.03065699
3513 0.030619187
3514 0.030581387
3516 0.030543584
3517 0.030505784
3518 0.030467981
3520 0.030392379
3525 0.030354578
3527 0.030316776
3530 0.030241173
3535 0.030203372
3537 0.03012777
3538 0.030089967
3540 0.030052166
3541 0.029976564
3543 0.029938761
3544 0.029863158
3547 0.029825358
3552 0.029749755
3558 0.029711952
3560 0.029674152
3563 0.02963635
3564 0.029598549
3565 0.029560747
3566 0.029485144
3570 0.029447343
3573 0.029333938
3575 0.029258335
3576 0.029182732
3577 0.029144932
3578 0.02910713
3579 0.029069329
3580 0.029031526
3584 0.028955923
3586 0.02888032
3587 0.02884252
3589 0.028804718
3592 0.028729115
3598 0.028653512
3600 0.02861571
3607 0.028577909
3608 0.028540106
3609 0.028502306
3610 0.028464504
3617 0.028426703
3625 0.0283889
3630 0.0283511
3632 0.028313298
3633 0.028275497
3643 0.028237695
3644 0.028199894
3646 0.028162092
3647 0.028048689
3649 0.028010886
3650 0.027973086
3653 0.027935283
3657 0.027897483
3660 0.02785968
3662 0.02782188
3664 0.027784077
3665 0.027708475
3670 0.027670674
3671 0.027632872
3672 0.027557269
3675 0.027519468
3676 0.027443865
3685 0.027368262
3688 0.02733046
3689 0.02729266
3691 0.027254857
3693 0.027141454
3696 0.027103651
3699 0.02706585
3700 0.027028048
3701 0.026990248
3702 0.026952446
3705 0.026876843
3706 0.026839042
3707 0.02680124
3708 0.02676344
3722 0.026725637
3723 0.026687836
3724 0.026650034
3726 0.026612233
3727 0.026574431
3728 0.02653663
3730 0.026461028
3745 0.026423225
3748 0.026385425
3751 0.026347622
3753 0.02630982
3757 0.026234217
3759 0.026196416
3761 0.026120814
3762 0.02604521
3783 0.026007408
3784 0.025931805
3787 0.025894005
3788 0.025856202
3792 0.025818402
3795 0.0257806
3797 0.025704997
3798 0.025667196
3800 0.025629394
3806 0.02551599
3807 0.025478188
3808 0.025440387
3811 0.025402585
3813 0.025364785
3814 0.025326982
3818 0.025289182
3819 0.02525138
3820 0.025213579
3828 0.025175776
3832 0.025137976
3834 0.025100173
3837 0.025062373
3838 0.024835564
3839 0.024797762
3841 0.024759961
3846 0.024722159
3847 0.024646556
3851 0.024570953
3855 0.02449535
3864 0.02445755
3868 0.024381947
3871 0.024344144
3873 0.024306344
3875 0.024268541
3884 0.024192939
3887 0.024155138
3888 0.024117336
3892 0.024079535
3900 0.024041733
3904 0.024003932
3908 0.02392833
3912 0.023890527
3919 0.023852725
3920 0.023814924
3924 0.023777122
3925 0.023739321
3926 0.023663718
3935 0.023625916
3937 0.023588115
3941 0.023550313
3942 0.02343691
3953 0.023399107
3955 0.023323504
3956 0.023285704
3960 0.0232101
3961 0.023172298
3967 0.023134498
3983 0.023058895
3985 0.022983292
3991 0.02294549
3995 0.02290769
3996 0.022869887
3998 0.022794284
4001 0.022756483
4003 0.022718681
4005 0.02268088
4010 0.022643078
4020 0.022605278
4021 0.022567475
4028 0.022491872
4031 0.022454072
4033 0.022378469
4036 0.022340667
4038 0.022265064
4042 0.02218946
4043 0.02215166
4044 0.022113858
4047 0.022038255
4055 0.022000454
4056 0.021924851
4059 0.02188705
4063 0.021849249
4065 0.021811446
4069 0.021773646
4071 0.021735843
4073 0.02166024
4075 0.02162244
4078 0.021584637
4082 0.021546837
4083 0.021509035
4084 0.021471232
4095 0.021433432
4097 0.021357829
4101 0.021320026
4105 0.021282226
4107 0.021244423
4110 0.021206623
4111 0.02116882
4117 0.020942012
4119 0.020904211
4121 0.020866409
4122 0.020828608
4123 0.020790806
4129 0.020753006
4131 0.020715203
4135 0.020677403
4146 0.0206396
4150 0.020488394
4154 0.020450594
4156 0.020412792
4158 0.020337189
4159 0.020299388
4160 0.020223785
4161 0.020185983
4162 0.020148182
4163 0.02011038
4164 0.02007258
4165 0.020034777
4173 0.019996976
4175 0.019959174
4177 0.019921374
4179 0.019883571
4184 0.01984577
4190 0.019807968
4192 0.019732365
4195 0.019694565
4196 0.019618962
4201 0.01958116
4209 0.019543359
4212 0.019505557
4223 0.019392153
4227 0.01935435
4231 0.01931655
4233 0.019278748
4239 0.019240947
4242 0.019203145
4243 0.019165345
4246 0.019127542
4253 0.01908974
4256 0.019014137
4260 0.018976336
4262 0.018938534
4274 0.018900733
4279 0.01882513
4281 0.018787328
4285 0.018749528
4288 0.018711725
4289 0.018673925
4296 0.018598322
4302 0.01856052
4303 0.018522719
4304 0.018484917
4305 0.018447116
4321 0.018409314
4327 0.018371513
4339 0.01833371
4345 0.018258108
4355 0.018220307
4356 0.018182505
4358 0.018144704
4360 0.018106902
4365 0.018069101
4368 0.0180313
4371 0.017993499
4376 0.017955696
4380 0.017917896
4385 0.017842293
4386 0.01780449
4388 0.017728887
4390 0.017691087
4391 0.017653285
4393 0.017615484
4401 0.017539881
4403 0.017464278
4417 0.017426476
4422 0.017388675
4429 0.017350873
4430 0.017313072
4435 0.01723747
4442 0.017199667
4448 0.017161867
4453 0.017086264
4454 0.017048461
4459 0.01701066
4464 0.016972858
4469 0.016935058
4470 0.016897256
4476 0.016859455
4477 0.016821653
4478 0.016783852
4480 0.016708247
4496 0.016670447
4504 0.016632644
4505 0.016557042
4508 0.016519241
4510 0.016481439
4515 0.016443638
4532 0.016405836
4535 0.016368035
4536 0.016292432
4542 0.01625463
4552 0.01621683
4557 0.016179027
4574 0.016141227
4576 0.016103424
4586 0.016065624
4612 0.016027821
4613 0.01599002
4615 0.015952218
4617 0.015914418
4624 0.015876615
4635 0.015801013
4641 0.015763212
4647 0.01572541
4648 0.01568761
4660 0.015649807
4683 0.015612006
4696 0.015536402
4701 0.015498601
4710 0.015460799
4711 0.015422998
4715 0.015385197
4716 0.015309594
4722 0.015233991
4723 0.015196189
4724 0.015158388
4725 0.015120586
4729 0.015082785
4731 0.0150449835
4741 0.015007182
4743 0.014969381
4749 0.014931579
4754 0.014893778
4757 0.014855976
4758 0.014818175
4769 0.014780373
4775 0.014742572
4779 0.01470477
4780 0.014666969
4782 0.0146291675
4785 0.014591366
4796 0.014553565
4797 0.014515763
4798 0.014364557
4805 0.014326756
4806 0.014288954
4813 0.014251153
4816 0.0142133515
4823 0.01417555
4826 0.014137749
4827 0.014099947
4830 0.014062146
4856 0.014024344
4857 0.013986543
4858 0.013948741
4867 0.01391094
4877 0.013873138
4879 0.013835337
4880 0.013797536
4884 0.013684131
4885 0.01364633
4888 0.013608528
4892 0.013570727
4897 0.013532925
4898 0.013495124
4910 0.0134573225
4911 0.013419521
4912 0.01338172
4918 0.013343918
4920 0.013268315
4923 0.013192712
4928 0.01315491
4930 0.0131171085
4934 0.013079307
4943 0.013041506
4946 0.013003704
4950 0.012965903
4959 0.012928101
4968 0.0128903
4970 0.012852498
4974 0.012814697
4981 0.012776895
4984 0.0127012925
4986 0.01262569
4991 0.012587888
4995 0.012550087
4998 0.012474484
5001 0.012436682
5006 0.012398881
5007 0.012361079
5009 0.012247675
5010 0.012172072
5017 0.012134271
5022 0.012096469
5023 0.012058668
5029 0.012020866
5038 0.011983065
5040 0.0119452635
5044 0.011907462
5045 0.011869661
5049 0.011831859
5053 0.011794058
5055 0.01160505
5061 0.011567249
5062 0.0115294475
5072 0.011491646
5073 0.011453845
5088 0.011378242
5092 0.01134044
5094 0.011264837
5098 0.011227036
5111 0.011151433
5112 0.011113632
5113 0.01107583
5115 0.011038029
5117 0.011000227
5120 0.010924624
5121 0.010849021
5134 0.01081122
5141 0.0107734185
5144 0.010735616
5147 0.010697815
5163 0.010660013
5176 0.01058441
5179 0.010546609
5181 0.010508807
5189 0.010471006
5197 0.0104332045
5198 0.0103198
5206 0.010281999
5213 0.010244197
5215 0.010206396
5224 0.010168594
5228 0.010130793
5234 0.010092991
5239 0.01005519
5240 0.0100173885
5246 0.009979587
5259 0.009941786
5260 0.009903984
5262 0.009866183
5264 0.009828381
5269 0.00979058
5277 0.009752778
5279 0.009714977
5280 0.009677175
5282 0.009639374
5294 0.0096015725
5306 0.009488168
5310 0.009450367
5313 0.009412565
5315 0.009374764
5322 0.009336962
5325 0.009299161
5326 0.009261359
5333 0.009223558
5347 0.009185757
5351 0.009147955
5365 0.009110154
5367 0.009072352
5375 0.009034551
5379 0.008996749
5385 0.008921146
5388 0.008883345
5391 0.0088455435
5393 0.008807742
5397 0.008769941
5404 0.008694338
5410 0.008656536
5412 0.008618735
5414 0.008580933
5428 0.008543132
5430 0.00850533
5434 0.008467529
5443 0.0084297275
5447 0.008391926
5451 0.008316322
5458 0.008240719
5469 0.008202918
5475 0.008165116
5493 0.008127315
5497 0.0080895135
5498 0.008051712
5508 0.008013911
5509 0.007976109
5521 0.007938308
5524 0.007900506
5534 0.007824903
5539 0.0077871024
5540 0.0077493005
5542 0.007711499
5553 0.0076736975
5557 0.007635896
5562 0.0075980946
5572 0.007560293
5576 0.0075224917
5588 0.0074846903
5599 0.007446889
5606 0.0074090874
5629 0.0073334845
5643 0.007295683
5650 0.0072578816
5654 0.0071822787
5661 0.007144477
5676 0.0071066758
5689 0.0070688743
5693 0.007031073
5703 0.0069932714
5712 0.00695547
5721 0.0069176685
5728 0.006879867
5730 0.0068420656
5752 0.006804264
5761 0.0067664627
5763 0.0067286612
5777 0.00669086
5804 0.0066530583
5823 0.006577455
5848 0.0065396535
5855 0.006501852
5868 0.0064640506
5870 0.006426249
5877 0.0063884477
5885 0.0063506463
5894 0.006312845
5924 0.0062750434
5938 0.006237242
5941 0.0061994405
5945 0.006161639
5949 0.0061238375
5963 0.006086036
5971 0.0060482346
5991 0.006010433
5993 0.0059726317
6000 0.0059348303
6010 0.005897029
6014 0.0058592274
6015 0.005821426
6019 0.0057836245
6028 0.005745823
6040 0.0057080216
6047 0.00567022
6057 0.0056324187
6066 0.0055190143
6067 0.005481213
6077 0.0054434114
6112 0.00540561
6115 0.005367808
6118 0.0053300066
6127 0.005292205
6150 0.0052544037
6152 0.0052166022
6155 0.005178801
6168 0.005103198
6173 0.0050653964
6175 0.005027595
6176 0.0049897935
6212 0.004951992
6214 0.004876389
6217 0.0048385877
6219 0.0048007863
6225 0.0047251834
6236 0.004687382
6237 0.0046495805
6285 0.004611779
6292 0.0045739776
6293 0.004536176
6295 0.0044983746
6305 0.004460573
6325 0.0044227717
6327 0.0043849703
6343 0.004347169
6368 0.004271566
6386 0.004195963
6394 0.004158161
6409 0.0041203597
6412 0.004082558
6414 0.0040447568
6417 0.0040069553
6423 0.003969154
6449 0.0039313524
6464 0.0038935512
6481 0.0038557495
6493 0.003817948
6506 0.0037801466
6507 0.0037423451
6510 0.0037045437
6555 0.0036667422
6602 0.0036289408
6604 0.0035533379
6616 0.0035155364
6629 0.0034399335
6652 0.003402132
6662 0.0033643306
6663 0.0033265292
6668 0.0032887275
6713 0.003250926
6718 0.0032131246
6721 0.0031753231
6751 0.0031375217
6760 0.0030997202
6778 0.0030241173
6790 0.0029863159
6806 0.0029485144
6831 0.002910713
6832 0.0028729115
6861 0.00283511
6872 0.0027973086
6878 0.0027595072
6879 0.0027217057
6886 0.002683904
6901 0.0026461026
6955 0.0025704997
6986 0.0024948968
6987 0.0024570953
6989 0.0024192939
7015 0.0023814924
7025 0.002343691
7043 0.0023058895
7054 0.002268088
7058 0.0022302866
7146 0.0021924851
7149 0.0021546837
7175 0.0021168822
7179 0.0020790806
7216 0.002041279
7233 0.0020034777
7249 0.0019656762
7260 0.0019278747
7322 0.0018900733
7335 0.0018522718
7362 0.0018144704
7374 0.0017766689
7405 0.0017388675
7410 0.001701066
7425 0.0016632646
7430 0.001625463
7507 0.0015876616
7533 0.0015498601
7546 0.0015120587
7576 0.0014742572
7578 0.0014364558
7580 0.0013986543
7604 0.0013608529
7638 0.0013230513
7639 0.0012852498
7681 0.0012474484
7697 0.0012096469
7764 0.0011718455
7786 0.001134044
7851 0.0010962426
7870 0.0010584411
7903 0.0010206396
7926 9.828381E-4
7940 9.4503665E-4
8020 8.6943374E-4
8024 7.938308E-4
8107 7.5602933E-4
8112 7.182279E-4
8238 6.804264E-4
8387 6.426249E-4
8498 6.0482346E-4
8505 5.67022E-4
8513 5.2922056E-4
8556 4.9141905E-4
8579 4.536176E-4
8641 4.1581615E-4
8761 3.7801467E-4
8762 3.402132E-4
8775 3.0241173E-4
8824 2.6461028E-4
8936 2.268088E-4
9021 1.8900733E-4
9159 1.5120587E-4
9169 1.134044E-4
9210 7.560293E-5
9284 3.7801467E-5
