# Supplementary material for: Determinants of Sexual Network Structure and Their Impact on Cumulative Network Measures
Source: PLoS Comput Biol. 2012 Apr 26;8(4):e1002470. doi: 10.1371/journal.pcbi.1002470 (PMC3343090; doi:10.1371/journal.pcbi.1002470)
Supplement: Protocol S1 — Contains the source code of the individual-based model, together with the directory structure, documentation and the tools necessary to download the libraries and to create standalone JAR files with which to generate sexual network datafiles. (BZ2) [file pcbi.1002470.s007.bz2 › sexnetworkplos/observables/plot-D-mirjam.dat]

col-0 col-1
-1000 1.0
-1456 1.0
-958 0.9999622
-121 0.9999244
-110 0.99988663
-57 0.99984884
-47 0.99981105
-43 0.9997355
-42 0.9996977
-41 0.9996599
-39 0.9996221
-37 0.9995843
-36 0.9995465
-34 0.99950874
-33 0.99943316
-31 0.9993954
-30 0.9993576
-29 0.9993198
-28 0.999282
-27 0.9992442
-26 0.99913085
-23 0.99905527
-22 0.9988663
-21 0.99879074
-20 0.99875295
-19 0.9986018
-18 0.9984884
-17 0.99826163
-16 0.9980727
-15 0.9979215
-14 0.9976192
-13 0.9972791
-12 0.9970524
-11 0.9966367
-10 0.99606985
-9 0.995503
-8 0.9948983
-7 0.9945204
-6 0.99406695
-5 0.9931222
-4 0.9924798
-3 0.9916484
-2 0.99062806
-1 0.98956996
0 0.9880961
1 0.9829945
2 0.9772126
3 0.9715063
4 0.9663291
5 0.9612274
6 0.9559746
7 0.9500416
8 0.9447132
9 0.94002724
10 0.9348122
11 0.9300884
12 0.9248356
13 0.920263
14 0.9158038
15 0.911269
16 0.90578943
17 0.9010279
18 0.8971355
19 0.8916938
20 0.88704556
21 0.8826997
22 0.8781271
23 0.8729121
24 0.86860406
25 0.8638425
26 0.85919434
27 0.85450834
28 0.85069156
29 0.8464969
30 0.842151
31 0.83788073
32 0.8337994
33 0.8291134
34 0.82488096
35 0.820913
36 0.81671834
37 0.81275034
38 0.8083667
39 0.8046633
40 0.8008465
41 0.79706746
42 0.7927216
43 0.7894339
44 0.7853148
45 0.7818003
46 0.77764344
47 0.77397776
48 0.7701232
49 0.76615524
50 0.76207393
51 0.7587484
52 0.7553851
53 0.75160605
54 0.7477515
55 0.7449172
56 0.7415917
57 0.73796386
58 0.7341093
59 0.7303303
60 0.7268158
61 0.7234525
62 0.7197491
63 0.7163858
64 0.7133626
65 0.7092812
66 0.70603126
67 0.7025546
68 0.6987756
69 0.69556344
70 0.6926536
71 0.6888746
72 0.6858136
73 0.6824881
74 0.67916256
75 0.6767062
76 0.67353183
77 0.67065984
78 0.6678256
79 0.6647268
80 0.66151464
81 0.6581513
82 0.65509033
83 0.6521427
84 0.648855
85 0.6464742
86 0.6436777
87 0.641108
88 0.63842493
89 0.63574183
90 0.6323407
91 0.6296576
92 0.62614316
93 0.62376237
94 0.6205502
95 0.61737585
96 0.6140881
97 0.6114428
98 0.60853297
99 0.6056232
100 0.6029401
101 0.5998413
102 0.5968559
103 0.59390825
104 0.5913007
105 0.5886932
106 0.5860101
107 0.5832515
108 0.5808329
109 0.5780364
110 0.57565564
111 0.57255685
112 0.5701761
113 0.5675686
114 0.5649611
115 0.562278
116 0.55925477
117 0.55657166
118 0.55415314
119 0.5511677
120 0.5485602
121 0.5461416
122 0.54304284
123 0.54028416
124 0.53782785
125 0.53514475
126 0.5326884
127 0.52970296
128 0.52747333
129 0.52490366
130 0.52252287
131 0.519802
132 0.5174212
133 0.51504046
134 0.5126219
135 0.509901
136 0.50801146
137 0.5065377
138 0.5044214
139 0.50222963
140 0.4996599
141 0.49705237
142 0.49478498
143 0.49229082
144 0.4901368
145 0.487945
146 0.48537526
147 0.4829567
148 0.4806137
149 0.47781724
150 0.4753609
151 0.47358477
152 0.47158188
153 0.4692767
154 0.46727383
155 0.46523318
156 0.46270123
157 0.4612652
158 0.45880887
159 0.4563903
160 0.4540851
161 0.45136422
162 0.44864333
163 0.44626257
164 0.44444865
165 0.4422946
166 0.44017836
167 0.4385534
168 0.43651274
169 0.43450987
170 0.4328849
171 0.4310332
172 0.4293704
173 0.4274809
174 0.42585593
175 0.42400423
176 0.42207694
177 0.42007408
178 0.41780666
179 0.4153881
180 0.4134986
181 0.41172248
182 0.40956843
183 0.40805683
184 0.4059406
185 0.4040133
186 0.40242612
187 0.40019652
188 0.3987605
189 0.39705995
190 0.3952838
191 0.39358324
192 0.3918827
193 0.3904467
194 0.3887461
195 0.38719675
196 0.3854206
197 0.38379562
198 0.38213286
199 0.3809236
200 0.37918526
201 0.3774847
202 0.37574634
203 0.37385684
204 0.37185398
205 0.37019122
206 0.36796162
207 0.3661855
208 0.36448494
209 0.36274657
210 0.3610838
211 0.35961002
212 0.35775828
213 0.3562089
214 0.3543194
215 0.35261884
216 0.35140955
217 0.35012472
218 0.34857532
219 0.3471015
220 0.34547654
221 0.34385157
222 0.34207544
223 0.3406394
224 0.33905223
225 0.33822083
226 0.33640692
227 0.3349331
228 0.33323255
229 0.33206108
230 0.3305117
231 0.32888672
232 0.32763964
233 0.32635477
234 0.32465422
235 0.32374725
236 0.32219785
237 0.3205351
238 0.3190991
239 0.31815434
240 0.31683168
241 0.31547123
242 0.3141486
243 0.31312826
244 0.31191897
245 0.31070969
246 0.30942485
247 0.3081022
248 0.30636385
249 0.30519235
250 0.3038319
251 0.3023581
252 0.30103543
253 0.29944825
254 0.29831457
255 0.29691634
256 0.2955559
257 0.29427102
258 0.2932885
259 0.29200363
260 0.29045424
261 0.2894717
262 0.28799787
263 0.28709093
264 0.28542817
265 0.2844834
266 0.282934
267 0.28198928
268 0.28081778
269 0.27972186
270 0.27828583
271 0.27703878
272 0.27609402
273 0.27507368
274 0.2735999
275 0.27257955
276 0.27129468
277 0.2700854
278 0.26891392
279 0.2678558
280 0.2666843
281 0.26524827
282 0.26415238
283 0.2632076
284 0.26192275
285 0.26082686
286 0.25969315
287 0.2582949
288 0.2575769
289 0.25674552
290 0.25587636
291 0.25428918
292 0.25311768
293 0.25202176
294 0.25062352
295 0.24967879
296 0.24880962
297 0.24741139
298 0.24639106
299 0.24510619
300 0.24385911
301 0.24298994
302 0.2420074
303 0.24110045
304 0.24057138
305 0.23932432
306 0.23834178
307 0.2370947
308 0.23584764
309 0.23475172
310 0.23380697
311 0.23274885
312 0.2321442
313 0.23135062
314 0.23048145
315 0.22934775
316 0.22855416
317 0.2272315
318 0.22624896
319 0.22526643
320 0.22443505
321 0.22352807
322 0.22262111
323 0.221563
324 0.22046709
325 0.2200514
326 0.21918222
327 0.21801074
328 0.21710376
329 0.21615902
330 0.21525206
331 0.21457183
332 0.21347593
333 0.21260676
334 0.21173759
335 0.21105736
336 0.20992367
337 0.20913008
338 0.20867659
339 0.20803416
340 0.2075051
341 0.20656034
342 0.20580456
343 0.20504875
344 0.2041418
345 0.20346157
346 0.20263019
347 0.20172323
348 0.20074068
349 0.1999093
350 0.19938025
351 0.19862445
352 0.19783086
353 0.19707505
354 0.19631925
355 0.19560124
356 0.19484544
357 0.19393848
358 0.19314489
359 0.19220014
360 0.19140655
361 0.19072632
362 0.1900461
363 0.18879904
364 0.18758975
365 0.18668279
366 0.18585141
367 0.18502003
368 0.18418865
369 0.18331948
370 0.18260147
371 0.18192124
372 0.1809765
373 0.18006954
374 0.17916258
375 0.17836899
376 0.17799108
377 0.17734864
378 0.17685738
379 0.17598821
380 0.17538357
381 0.17462777
382 0.1737586
383 0.172965
384 0.17217141
385 0.17134003
386 0.17050865
387 0.1695639
388 0.16873252
389 0.1680523
390 0.16733429
391 0.16661628
392 0.1657849
393 0.16533142
394 0.16461341
395 0.16393319
396 0.16329075
397 0.16253495
398 0.16189252
399 0.1608344
400 0.1600786
401 0.15924722
402 0.15875596
403 0.15811352
404 0.15747109
405 0.15686645
406 0.15637518
407 0.15584612
408 0.15505253
409 0.15425894
410 0.15357871
411 0.15308745
412 0.15259618
413 0.15191595
414 0.1513491
415 0.1506311
416 0.15044214
417 0.14983751
418 0.14927065
419 0.14866601
420 0.14806136
421 0.14741895
422 0.14673872
423 0.14602071
424 0.14552943
425 0.14481142
426 0.14424458
427 0.14367773
428 0.14280856
429 0.14205275
430 0.14095685
431 0.14016326
432 0.13967198
433 0.13933188
434 0.1384627
435 0.13804701
436 0.13755573
437 0.13668656
438 0.13615751
439 0.13570403
440 0.13528834
441 0.13449475
442 0.13373895
443 0.13298315
444 0.13230292
445 0.13143376
446 0.13079132
447 0.13041343
448 0.12988436
449 0.12912856
450 0.12844834
451 0.1278059
452 0.12750359
453 0.12671
454 0.1263321
455 0.12587862
456 0.12527397
457 0.12459376
458 0.12395132
459 0.12353563
460 0.12311994
461 0.12285542
462 0.122175194
463 0.12160835
464 0.12107928
465 0.1206258
466 0.120021164
467 0.11964326
468 0.11922757
469 0.11869851
470 0.11801829
471 0.11764039
472 0.11703575
473 0.1164689
474 0.11590205
475 0.11559973
476 0.115032874
477 0.11442824
478 0.11386139
479 0.1134457
480 0.1130678
481 0.112387575
482 0.111971885
483 0.11163177
484 0.111064926
485 0.110233545
486 0.10996901
487 0.10966669
488 0.10921321
489 0.10875973
490 0.10823067
491 0.10758824
492 0.10713476
493 0.10645454
494 0.10596327
495 0.10573653
496 0.105245255
497 0.10460283
498 0.10414935
499 0.10369587
500 0.10339355
501 0.10290228
502 0.10233542
503 0.10199531
504 0.10161741
505 0.101315096
506 0.10086162
507 0.10029476
508 0.09995465
509 0.09953896
510 0.09908548
511 0.09874537
512 0.09844305
513 0.09817852
514 0.09761167
515 0.09723377
516 0.09651576
517 0.09606228
518 0.09579775
519 0.09575996
520 0.095457636
521 0.09496637
522 0.094664045
523 0.094172776
524 0.093719296
525 0.09326582
526 0.09307686
527 0.092547804
528 0.092094325
529 0.091640845
530 0.09130073
531 0.091225155
532 0.09069609
533 0.09024261
534 0.09001587
535 0.08963797
536 0.08929786
537 0.0887688
538 0.08850427
539 0.08805079
540 0.0876351
541 0.08733278
542 0.08706825
543 0.08680372
544 0.0865014
545 0.086161286
546 0.085783385
547 0.085367694
548 0.084914215
549 0.084536314
550 0.08415841
551 0.0838561
552 0.08344041
553 0.0831003
554 0.082797974
555 0.08260903
556 0.082344495
557 0.081928805
558 0.08158869
559 0.081399746
560 0.081097424
561 0.080643944
562 0.0804172
563 0.07992593
564 0.07947245
565 0.07913234
566 0.07875444
567 0.07833875
568 0.07799864
569 0.07743179
570 0.07720505
571 0.07678936
572 0.07629809
573 0.076033555
574 0.075617865
575 0.07535334
576 0.07508881
577 0.07459754
578 0.07418185
579 0.07380395
580 0.0735772
581 0.07335047
582 0.0728214
583 0.07267024
584 0.07244351
585 0.072103396
586 0.071763285
587 0.071347594
588 0.070931904
589 0.07074295
590 0.07036505
591 0.07021389
592 0.06983599
593 0.06953367
594 0.06911798
595 0.06874008
596 0.06851334
597 0.06821102
598 0.06775754
599 0.067530796
600 0.06719069
601 0.066699415
602 0.06643489
603 0.06598141
604 0.06571688
605 0.06556572
606 0.065414555
607 0.065074444
608 0.0648855
609 0.064620964
610 0.06443202
611 0.06424306
612 0.06401633
613 0.063714005
614 0.063260525
615 0.062882625
616 0.06269367
617 0.0625803
618 0.062391352
619 0.06197566
620 0.061597764
621 0.06137102
622 0.061182074
623 0.060993124
624 0.060804173
625 0.06046406
626 0.0603129
627 0.059972793
628 0.05967047
629 0.05929257
630 0.05921699
631 0.05899025
632 0.0588013
633 0.05865014
634 0.0584234
635 0.058121078
636 0.05785655
637 0.05762981
638 0.05736528
639 0.05713854
640 0.057025168
641 0.05672285
642 0.056496106
643 0.056231577
644 0.05611821
645 0.055853676
646 0.055589147
647 0.055324618
648 0.055097878
649 0.054946717
650 0.054795556
651 0.054644395
652 0.054455444
653 0.054266494
654 0.054039754
655 0.053775225
656 0.053359535
657 0.053132795
658 0.052943844
659 0.052830473
660 0.052717105
661 0.052565943
662 0.05245257
663 0.052263625
664 0.051999092
665 0.051772352
666 0.051545613
667 0.051318873
668 0.051054344
669 0.050638653
670 0.05037412
671 0.050071802
672 0.04992064
673 0.04973169
674 0.049429372
675 0.04927821
676 0.04912705
677 0.04905147
678 0.04886252
679 0.04863578
680 0.04840904
681 0.048182297
682 0.04799335
683 0.047766607
684 0.047502078
685 0.04738871
686 0.047161967
687 0.047086388
688 0.04701081
689 0.046935227
690 0.046746276
691 0.046670698
692 0.046519537
693 0.04640617
694 0.046255007
695 0.046141636
696 0.046066057
697 0.045801528
698 0.045688156
699 0.045423627
700 0.045196887
701 0.045045726
702 0.044932354
703 0.044856776
704 0.044592246
705 0.044441085
706 0.044252135
707 0.044138767
708 0.044025395
709 0.043836445
710 0.043534126
711 0.043458544
712 0.043345176
713 0.043194015
714 0.043005064
715 0.042929485
716 0.042740535
717 0.042589374
718 0.042362634
719 0.042249262
720 0.042135894
721 0.041984733
722 0.041909155
723 0.041757993
724 0.041606832
725 0.04149346
726 0.041380093
727 0.04126672
728 0.041191142
729 0.04100219
731 0.04066208
732 0.04047313
733 0.04024639
734 0.040095232
735 0.03994407
736 0.03986849
737 0.03979291
738 0.03964175
739 0.03941501
740 0.03926385
741 0.0390749
742 0.03892374
743 0.03877258
744 0.03858363
745 0.038432468
746 0.0383191
747 0.03816794
748 0.038016777
749 0.03786562
750 0.03775225
751 0.03748772
752 0.03729877
753 0.037223186
754 0.036958657
755 0.03688308
756 0.036769707
757 0.03665634
758 0.036580756
759 0.0364296
760 0.036391806
761 0.036278438
762 0.036202855
763 0.036013905
764 0.035787165
765 0.035673797
766 0.035598215
767 0.035371475
768 0.035106946
769 0.034842417
770 0.034766834
771 0.034729045
772 0.034615677
773 0.034464516
774 0.034388933
775 0.034275565
776 0.034124404
777 0.034011036
778 0.033935454
779 0.033746503
780 0.033708714
781 0.033595346
782 0.033444185
783 0.033406395
784 0.033293024
785 0.033179656
786 0.033104073
787 0.033066284
788 0.032990705
789 0.032801755
790 0.032650594
791 0.032612804
792 0.032461643
793 0.032197114
794 0.032008164
795 0.031857003
796 0.031819213
797 0.03174363
798 0.031554684
799 0.03151689
800 0.0314791
801 0.03125236
802 0.031138992
803 0.03098783
804 0.030798882
805 0.030609932
806 0.030420981
807 0.030307611
808 0.03023203
809 0.03008087
810 0.030005291
811 0.02985413
812 0.02966518
813 0.0295896
814 0.02943844
815 0.02940065
816 0.02936286
817 0.0292117
818 0.029060539
819 0.028947169
820 0.02890938
821 0.02879601
822 0.028455898
823 0.028418109
825 0.028304739
826 0.028191369
827 0.028153578
828 0.028078
829 0.02796463
830 0.02785126
831 0.027700098
832 0.027624518
833 0.027473358
834 0.027435567
835 0.027322197
836 0.027284408
837 0.027019877
838 0.026944298
839 0.026793137
840 0.026755348
841 0.026717557
842 0.026604187
843 0.026566397
844 0.026453028
845 0.026377447
846 0.026339658
847 0.026150707
848 0.026075127
849 0.025961757
850 0.025810596
851 0.025697226
852 0.025621647
853 0.025470486
855 0.025319327
856 0.025205955
857 0.025092585
858 0.025054796
859 0.025017006
860 0.024979215
861 0.024828056
862 0.024714686
863 0.024676895
864 0.024563525
865 0.024412366
866 0.024374574
867 0.024261205
868 0.024185624
870 0.024147835
871 0.023996675
872 0.023883304
873 0.023769934
874 0.023694355
875 0.023580983
876 0.023467613
877 0.023392035
878 0.023354243
879 0.023316454
880 0.023240874
882 0.023165293
883 0.023127504
884 0.023089714
885 0.022787394
886 0.022636233
887 0.022485074
888 0.022371702
889 0.022182753
891 0.022144962
892 0.022069383
893 0.021993803
894 0.021918222
895 0.021880433
897 0.021804852
898 0.021729272
899 0.021578113
900 0.021464743
901 0.021389162
902 0.021275792
903 0.021238001
904 0.021086842
906 0.02104905
908 0.02093568
909 0.020860102
910 0.02082231
911 0.020784521
912 0.02070894
913 0.020671152
914 0.02063336
915 0.020595571
916 0.020557782
918 0.020444412
919 0.02033104
920 0.02021767
921 0.020142091
922 0.0201043
923 0.02006651
924 0.019953141
925 0.01987756
926 0.01976419
927 0.01965082
928 0.01961303
931 0.01953745
932 0.01946187
933 0.01938629
934 0.01931071
935 0.019121759
936 0.019008389
937 0.018819438
938 0.018781649
939 0.018706068
940 0.01863049
941 0.01855491
942 0.01851712
943 0.018479329
944 0.01844154
945 0.018365959
946 0.01832817
947 0.018290378
948 0.018177008
949 0.018139219
950 0.018063638
951 0.017988058
952 0.01791248
953 0.017836899
954 0.017761318
955 0.017647948
957 0.017610159
958 0.017496787
960 0.017458998
961 0.017383417
962 0.017307838
965 0.017232258
967 0.017156677
968 0.017043307
969 0.016892146
971 0.016854357
972 0.016778776
973 0.016740987
974 0.016665407
975 0.016589828
976 0.016552037
977 0.016514247
978 0.016438667
980 0.016325297
981 0.016287507
983 0.016174136
984 0.016060766
985 0.016022976
986 0.015985187
987 0.015909607
988 0.015871815
989 0.015834026
990 0.015720656
991 0.015682867
994 0.015645076
996 0.015569496
998 0.015531706
999 0.015456126
1000 0.015418336
1001 0.0153805455
1002 0.015304966
1003 0.015229385
1004 0.015191595
1005 0.015116015
1006 0.015078225
1007 0.014927065
1008 0.014889275
1009 0.014851485
1010 0.014775905
1011 0.014700325
1012 0.014662535
1013 0.014624745
1014 0.014586955
1015 0.014511375
1016 0.014398005
1017 0.014284635
1018 0.014209054
1020 0.014020104
1021 0.013982315
1023 0.013944524
1025 0.013868944
1026 0.013831154
1027 0.013755574
1028 0.013679994
1029 0.013604414
1032 0.013566623
1033 0.013528834
1034 0.013415463
1035 0.013377674
1037 0.013339884
1038 0.013264303
1039 0.013226514
1040 0.013150933
1041 0.013113143
1042 0.013037563
1043 0.012924193
1044 0.012848613
1045 0.012697453
1046 0.012621873
1047 0.012584083
1048 0.012432923
1049 0.012281762
1050 0.012206183
1052 0.012130602
1054 0.012092812
1056 0.012017232
1057 0.011941652
1058 0.0119038625
1059 0.011866072
1060 0.011714912
1062 0.011677122
1063 0.0116393315
1064 0.011601542
1065 0.011563752
1066 0.011450382
1067 0.011374801
1070 0.011337011
1072 0.011299222
1073 0.011110271
1075 0.011072481
1077 0.011034692
1078 0.010996901
1079 0.010921321
1080 0.0108835315
1081 0.010845741
1083 0.010807951
1084 0.010770161
1086 0.010732371
1087 0.010656791
1089 0.0106190005
1090 0.010581211
1091 0.010543421
1092 0.010430051
1094 0.010392261
1095 0.01035447
1096 0.01031668
1097 0.010241101
1099 0.01016552
1101 0.01008994
1103 0.01005215
1105 0.00993878
1107 0.00990099
1109 0.00982541
1110 0.00978762
1111 0.00967425
1113 0.00963646
1114 0.009560879
1117 0.00952309
1121 0.0094853
1122 0.009447509
1123 0.009409719
1125 0.00937193
1128 0.0093341395
1129 0.00925856
1130 0.00922077
1132 0.0091074
1133 0.009069609
1134 0.009031819
1135 0.00895624
1136 0.008918449
1138 0.008880659
1139 0.008842869
1140 0.008805079
1142 0.008767289
1145 0.008729499
1147 0.008691709
1148 0.008616129
1151 0.008578339
1152 0.008540548
1154 0.008502759
1155 0.008464969
1156 0.0084271785
1159 0.008313809
1160 0.008276018
1162 0.008238228
1165 0.008087068
1167 0.0080492785
1169 0.008011488
1171 0.007973698
1172 0.007898118
1173 0.007860328
1174 0.007822538
1175 0.007784748
1176 0.0076713776
1178 0.007633588
1181 0.0075957975
1182 0.0075580077
1184 0.0075202174
1187 0.0074446374
1189 0.0074068476
1192 0.0073690577
1194 0.0073312675
1197 0.0072934777
1198 0.0072556874
1201 0.0071801073
1211 0.0071423175
1219 0.007104527
1220 0.007028947
1224 0.0069911573
1226 0.006953367
1235 0.006877787
1236 0.006839997
1237 0.006764417
1238 0.006726627
1240 0.006688837
1241 0.0066510467
1245 0.006613257
1246 0.0065754666
1247 0.006537677
1250 0.0064998865
1255 0.0064620967
1256 0.0064243064
1258 0.0063865166
1259 0.0063487263
1261 0.0063109365
1262 0.0062731463
1263 0.0062353564
1264 0.006197566
1265 0.0061597764
1266 0.006121986
1274 0.0060841963
1275 0.006046406
1278 0.005970826
1281 0.005933036
1283 0.005895246
1286 0.005857456
1287 0.0058196657
1288 0.0057440856
1289 0.005706296
1290 0.0056685056
1291 0.0055929255
1293 0.0054795556
1294 0.0054417658
1298 0.0054039755
1302 0.0053661857
1303 0.0053283954
1305 0.0052906056
1306 0.0052528153
1310 0.0052150255
1313 0.005177235
1315 0.005101655
1318 0.0050638653
1319 0.005026075
1325 0.0049882852
1327 0.004950495
1331 0.004912705
1334 0.004837125
1340 0.004761545
1341 0.0047237547
1343 0.0046481746
1348 0.004610385
1365 0.0045725945
1368 0.0044970145
1369 0.0044592246
1370 0.0044214344
1377 0.0043836446
1381 0.0043458543
1384 0.0043080645
1385 0.004270274
1387 0.0042324844
1393 0.004194694
1396 0.004119114
1398 0.004081324
1399 0.004043534
1400 0.004005744
1401 0.003967954
1404 0.003930164
1405 0.003892374
1411 0.003854584
1412 0.003816794
1414 0.0037790039
1416 0.0037412138
1419 0.0036656337
1420 0.0036278437
1423 0.0035522636
1426 0.0035144736
1434 0.0034766835
1441 0.0034011034
1445 0.0033633134
1456 0.0033255233
1458 0.0032877333
1459 0.0032499433
1469 0.0032121532
1473 0.0031743632
1477 0.0031365731
1481 0.003098783
1485 0.003060993
1487 0.003023203
1489 0.002985413
1492 0.002947623
1495 0.0029098329
1496 0.0028720428
1499 0.0028342528
1504 0.0027964627
1507 0.002758673
1508 0.0027208829
1518 0.0026830928
1528 0.0026453028
1532 0.0026075128
1536 0.0025697227
1539 0.0025319327
1540 0.0024941426
1541 0.0024563526
1554 0.0023429825
1555 0.0023051924
1565 0.0022296123
1578 0.0021918223
1583 0.0021540322
1591 0.0021162422
1595 0.0020784521
1597 0.002040662
1599 0.002002872
1615 0.001965082
1621 0.001927292
1627 0.0018517119
1631 0.0018139218
1636 0.0017383418
1638 0.0017005517
1641 0.0016627617
1649 0.0016249716
1659 0.0015871816
1666 0.0015493915
1668 0.0015116015
1674 0.0014360214
1676 0.0013982314
1706 0.0013604414
1721 0.0013226514
1725 0.0012848614
1735 0.0012470713
1744 0.0012092813
1759 0.0011714912
1813 0.0011337012
1829 0.0010959111
1849 0.0010581211
1873 0.001020331
1874 9.82541E-4
1892 9.4475097E-4
1940 9.069609E-4
1953 8.691709E-4
1956 8.3138084E-4
1958 7.935908E-4
1960 7.5580075E-4
1979 7.180107E-4
2008 6.802207E-4
2030 6.424307E-4
2053 6.0464063E-4
2070 5.668506E-4
2103 5.2906055E-4
2191 4.912705E-4
2223 4.5348046E-4
2320 4.1569042E-4
2342 3.7790037E-4
2360 3.4011036E-4
2385 3.0232032E-4
2425 2.6453027E-4
2474 2.2674023E-4
2583 1.8895019E-4
2602 1.5116016E-4
2770 1.13370115E-4
2894 7.558008E-5
3346 3.779004E-5
