# Supplementary material for: Determinants of Sexual Network Structure and Their Impact on Cumulative Network Measures
Source: PLoS Comput Biol. 2012 Apr 26;8(4):e1002470. doi: 10.1371/journal.pcbi.1002470 (PMC3343090; doi:10.1371/journal.pcbi.1002470)
Supplement: Protocol S1 — Contains the source code of the individual-based model, together with the directory structure, documentation and the tools necessary to download the libraries and to create standalone JAR files with which to generate sexual network datafiles. (BZ2) [file pcbi.1002470.s007.bz2 › sexnetworkplos/observables/description]

These files are the results of the sexual contact network 
model made by Mirjam Kretzschmar in 1996 (Am. J. of Epid),
against which the model is compared.

panel-E-natsal.csv  plot-B-mirjam.dat   plot-Debut-mirjam.dat
plot-A-mirjam.dat   plot-C1-mirjam.dat  plot-D-mirjam.dat
plot-B6-mirjam.dat  plot-C2-mirjam.dat

The functions to render these files are available in analyse_scn.clj
